# Supplementary material for: A cell spot microarray method for production of high density siRNA transfection microarrays
Source: BMC Genomics. 2011 Mar 28;12:162. doi: 10.1186/1471-2164-12-162 (PMC3073923; doi:10.1186/1471-2164-12-162)
Supplement: Additional file 2 — Supplemental Table 1. List of cell lines tested with the CSMA method. 92 adherent cell types were tested for compatibility with the CSMA cell patterning method. Four different cell dissociation methods were tested in parallel and protocol allowing maximally efficient cell patterning was optimized for all tested cell types. [file 1471-2164-12-162-S2.XLS]

## Sheet: Additional file 2
Cell line	Tissue	Array compatibility	Dissociation method	Incubation time	Tested cell dissociation methods
SAOS-2	Bone	+++	HyQtase 4min/Trypsin 4min	10 min	Scraping, Trypsin-EDTA, HyQtase, Accutase
U-2 OS	Bone	+++	HyQtase 4min/Trypsin 4min	5 min	Scraping, Trypsin-EDTA, HyQtase, Accutase
U-2 OS CycE	Bone	+++	HyQtase 4min/Trypsin 4min	5 min	Scraping, Trypsin-EDTA, HyQtase, Accutase
A172	Brain	+	HyQtase 4min	5 min	Scraping, Trypsin-EDTA, HyQtase, Accutase
T98G	Brain	+++	HyQtase 4min	5 min	Scraping, Trypsin-EDTA, HyQtase, Accutase
U373MG	Brain	+	HyQtase 5min	15min	Scraping, Trypsin-EDTA, HyQtase, Accutase
U87MG	Brain	+	HyQtase 4min	5 min	Scraping, Trypsin-EDTA, HyQtase, Accutase
SVGp12	Brain	+	HyQtase 4min	5 min	Scraping, Trypsin-EDTA, HyQtase, Accutase
BT-474	Breast	++	HyQtase 4min	25 min	Scraping, Trypsin-EDTA, HyQtase, Accutase
HMEC	Breast	-	-	-	Scraping, Trypsin-EDTA, HyQtase, Accutase
MCF-7	Breast	+	HyQtase 10min	30 min	Scraping, Trypsin-EDTA, HyQtase, Accutase
MCF-10A	Breast	++	HyQtase 10min	25 min	Scraping, Trypsin-EDTA, HyQtase, Accutase
MDA-MB-231	Breast	+++	HyQtase 5min	25 min	Scraping, Trypsin-EDTA, HyQtase, Accutase
MDA-MB-231M	Breast	+++	HyQtase 5min	25 min	Scraping, Trypsin-EDTA, HyQtase, Accutase
MDA-MB-436	Breast	+++	HyQtase 5min	25 min	Scraping, Trypsin-EDTA, HyQtase, Accutase
MDA-MB-468	Breast	++	HyQtase 5min	25 min	Scraping, Trypsin-EDTA, HyQtase, Accutase
SK-BR-3	Breast	++	HyQtase 5min	45 min	Scraping, Trypsin-EDTA, HyQtase, Accutase
T47D	Breast	+++	HyQtase 5min	25 min	Scraping, Trypsin-EDTA, HyQtase, Accutase
ZR-75-1	Breast	+++	HyQtase 5min	25min	Scraping, Trypsin-EDTA, HyQtase, Accutase
MA11	Breast	+++	HyQtase 4min	25min	Scraping, Trypsin-EDTA, HyQtase, Accutase
PM1	Breast	+++	HyQtase 4min	25min	Scraping, Trypsin-EDTA, HyQtase, Accutase
SUM1315mo2	Breast	+++	HyQtase 4min	10 min	Scraping, Trypsin-EDTA, HyQtase, Accutase
JIMT-1	Breast	+++	HyQtase 4min	10 min	Scraping, Trypsin-EDTA, HyQtase, Accutase
HCC-1937	Breast	+++	HyQtase 4min	10 min	Scraping, Trypsin-EDTA, HyQtase, Accutase
KPL-4	Breast	+++	HyQtase 5min	15min	Scraping, Trypsin-EDTA, HyQtase, Accutase
SUM-102PT	Breast	++	HyQtase 5min	15min	Scraping, Trypsin-EDTA, HyQtase, Accutase
HeLa	Cervix	+++	HyQtase 10min	25 min	Scraping, Trypsin-EDTA, HyQtase, Accutase
HCT-116	Colon	+++	HyQtase 2min	10min	Scraping, Trypsin-EDTA, HyQtase, Accutase
SW480R18	Colon	+++	HyQtase 10min	10min	Scraping, Trypsin-EDTA, HyQtase, Accutase
SW480	Colon	+++	HyQtase 10min	10min	Scraping, Trypsin-EDTA, HyQtase, Accutase
HT29	Colon	+++	HyQtase 10min	10min	Scraping, Trypsin-EDTA, HyQtase, Accutase
Caco-2	Colon	+++	HyQtase 15min	10min	Scraping, Trypsin-EDTA, HyQtase, Accutase
SW620	Colon	+++	HyQtase 5min	10min	Scraping, Trypsin-EDTA, HyQtase, Accutase
DLD-1	Colon	+++	HyQtase 15min	10min	Scraping, Trypsin-EDTA, HyQtase, Accutase
LS174T	Colon	+++	HyQtase 10min	10min	Scraping, Trypsin-EDTA, HyQtase, Accutase
SW48	Colon	+++	HyQtase 5min	15min	Scraping, Trypsin-EDTA, HyQtase, Accutase
RKO	Colon	+++	HyQtase 10min	10min	Scraping, Trypsin-EDTA, HyQtase, Accutase
HCT-15	Colon	+++	HyQtase 10min	10min	Scraping, Trypsin-EDTA, HyQtase, Accutase
LS1034	Colon	++	HyQtase 10min	10min	Scraping, Trypsin-EDTA, HyQtase, Accutase
AGS	Gastric	+++	HyQtase 8min	5 min	Scraping, Trypsin-EDTA, HyQtase, Accutase
CHO	Hamster	+++	HyQtase 4min	5 min	Scraping, Trypsin-EDTA, HyQtase, Accutase
SVpgC2a	Head and neck	+	HyQtase 4min	2 min	Scraping, Trypsin-EDTA, HyQtase, Accutase
HEK293	Kidney	+++	+/- HyQtase 4min	20 min	Scraping, Trypsin-EDTA, HyQtase, Accutase
HEK293TREX	Kidney	+++	HyQtase 5min	15 min	Scraping, Trypsin-EDTA, HyQtase, Accutase
HA1ER	Kidney	++	HyQtase 4min	5 min	Scraping, Trypsin-EDTA, HyQtase, Accutase
HA1EB	Kidney	++	HyQtase 4min	5 min	Scraping, Trypsin-EDTA, HyQtase, Accutase
A549	Lung	+++	HyQtase 5min	20 min	Scraping, Trypsin-EDTA, HyQtase, Accutase
A549EpoB40	Lung	+++	HyQtase 5min	20 min	Scraping, Trypsin-EDTA, HyQtase, Accutase
U1690	Lung	+++	HyQtase 5min	10min	Scraping, Trypsin-EDTA, HyQtase, Accutase
A549EpoB480	Lung	++	HyQtase 5min	20 min	Scraping, Trypsin-EDTA, HyQtase, Accutase
NCI-H460	Lung	+++	HyQtase 5min	10min	Scraping, Trypsin-EDTA, HyQtase, Accutase
MDA-MB-435	Melanoma	+++	HyQtase 5min	15 min	Scraping, Trypsin-EDTA, HyQtase, Accutase
UACC-257	Melanoma	+++	HyQtase 5min	20 min	Scraping, Trypsin-EDTA, HyQtase, Accutase
NIH3T3	Mouse fib	++	HyQtase 4min	25 min	Scraping, Trypsin-EDTA, HyQtase, Accutase
1A9	Ovarian	++	HyQtase 5min	25min	Scraping, Trypsin-EDTA, HyQtase, Accutase
1A9/PTX10	Ovarian	++	HyQtase 5min	25min	Scraping, Trypsin-EDTA, HyQtase, Accutase
1A9/PTX22	Ovarian	++	HyQtase 5min	25min	Scraping, Trypsin-EDTA, HyQtase, Accutase
Ascites cells	Ovarian	+	HyQtase 15min	45 min	Scraping, Trypsin-EDTA, HyQtase, Accutase
KF28	Ovarian	+++	HyQtase 15min	25min	Scraping, Trypsin-EDTA, HyQtase, Accutase
KF28Tx	Ovarian	+++	HyQtase 5min	25min	Scraping, Trypsin-EDTA, HyQtase, Accutase
KFr13	Ovarian	+++	HyQtase 5min	25min	Scraping, Trypsin-EDTA, HyQtase, Accutase
KFr13Tx	Ovarian	+++	HyQtase 5min	25min	Scraping, Trypsin-EDTA, HyQtase, Accutase
Primary solid tumor cells	Ovarian	+	HyQtase 15min	45 min	Scraping, Trypsin-EDTA, HyQtase, Accutase
OVCAR-3	Ovarian	++	HyQtase 5min	45 min	Scraping, Trypsin-EDTA, HyQtase, Accutase
OVCAR-4	Ovarian	++	HyQtase 5min	25min	Scraping, Trypsin-EDTA, HyQtase, Accutase
OVCAR-5	Ovarian	++	HyQtase 5min	45 min	Scraping, Trypsin-EDTA, HyQtase, Accutase
OVCAR-8	Ovarian	+++	HyQtase 5min	25 min	Scraping, Trypsin-EDTA, HyQtase, Accutase
OVCAR-8/ADR	Ovarian	+++	HyQtase 5min	25 min	Scraping, Trypsin-EDTA, HyQtase, Accutase
SU.86.86	Pancreas	+++	HyQtase 10min	15 min	Scraping, Trypsin-EDTA, HyQtase, Accutase
CAPAN-1	Pancreas	-	-	-	Scraping, Trypsin-EDTA, HyQtase, Accutase
Hs 766T	Pancreas	+	HyQtase 10min	5 min	Scraping, Trypsin-EDTA, HyQtase, Accutase
22-RV-1	Prostate	+++	+/- HyQtase 4min	30 min	Scraping, Trypsin-EDTA, HyQtase, Accutase
DuCaP	Prostate	++	HyQtase 4min	20 min	Scraping, Trypsin-EDTA, HyQtase, Accutase
LAPC-4	Prostate	++	HyQtase 4min	20 min	Scraping, Trypsin-EDTA, HyQtase, Accutase
LnCaP	Prostate	++	HyQtase 4min	o/n	Scraping, Trypsin-EDTA, HyQtase, Accutase
Primary prostate stromal cells	Prostate	++	HyQtase 4min	45 min	Scraping, Trypsin-EDTA, HyQtase, Accutase
Primary prostate epithelial cells	Prostate	++	HyQtase 4min	45 min	Scraping, Trypsin-EDTA, HyQtase, Accutase
MDA-PCA-1	Prostate	+++	HyQtase 4min	30 min	Scraping, Trypsin-EDTA, HyQtase, Accutase
MDA-PCA-2b	Prostate	+++	HyQtase 4min	15 min	Scraping, Trypsin-EDTA, HyQtase, Accutase
PC-3	Prostate	+++	+/- HyQtase 4min	20 min	Scraping, Trypsin-EDTA, HyQtase, Accutase
PC-3M	Prostate	+++	+/- HyQtase 4min	20 min	Scraping, Trypsin-EDTA, HyQtase, Accutase
PWR-1E	Prostate	-	-	-	Scraping, Trypsin-EDTA, HyQtase, Accutase
RWPE-1	Prostate	+++	HyQtase 10min	20 min	Scraping, Trypsin-EDTA, HyQtase, Accutase
VCaP	Prostate	+++	HyQtase 4min	15 min	Scraping, Trypsin-EDTA, HyQtase, Accutase
WPE-1/NA22	Prostate	-	-	-	Scraping, Trypsin-EDTA, HyQtase, Accutase
WPE-1/NB11	Prostate	-	-	-	Scraping, Trypsin-EDTA, HyQtase, Accutase
WPM4-1	Prostate	+++	HyQtase 4min	25 min	Scraping, Trypsin-EDTA, HyQtase, Accutase
P97E	Prostate	++	HyQtase 4min	90 min	Scraping, Trypsin-EDTA, HyQtase, Accutase
ALVA-31	Prostate	+++	HyQtase 4min	10 min	Scraping, Trypsin-EDTA, HyQtase, Accutase
RD	Rhabdomyosarcoma	+	HyQtase 5min	25 min	Scraping, Trypsin-EDTA, HyQtase, Accutase
A431	Skin	+++	HyQtase 8min	10 min	Scraping, Trypsin-EDTA, HyQtase, Accutase
Primary tumor cells	Sarcoma	++	HyQtase 15min	15 min	Scraping, Trypsin-EDTA, HyQtase, Accutase
