# Supplementary material for: A cell spot microarray method for production of high density siRNA transfection microarrays
Source: BMC Genomics. 2011 Mar 28;12:162. doi: 10.1186/1471-2164-12-162 (PMC3073923; doi:10.1186/1471-2164-12-162)
Supplement: Additional file 4 — Supplemental data 1. Results summary table listing the CSMA results of the functional analysis of the GPCR targeting siRNAs. [file 1471-2164-12-162-S4.XLS]

## Sheet: Experiment Description Design
Experimental Title	CSMA GPCR pilot screening
Hypothesis	To identify GPCR coding genes whose functional inhibition would inhibit growth and survival of prostate cancer cells.
Primary Contact Information	Juha K. Rantala, VTT Technical Research Centre of Finland, Medical Biotechnology, Itäinen pitkäkatu 4 C, FIN-20521, Turku, Finland, Web: http://www.vtt.fi, Tel +358 20 722 2828, Email: juha.k.rantala@vtt.fi
Publication
Type of silencing RNA reagent	chemically synthesised siRNA - Qiagen GPCR coding genes, release 1.0.
Number of distinct experimental genes targeted for knock down	492
Keywords	Prostate cancer	siRNA	GPCR	VCaP	LAPC4	RWPE-1
Target Organism (Genus and species)	Homo sapiens
Number of replicates	2
Description of replicates	Biological replicates
Assays Protocol REF	Antibody, Ki-67, cleaved PARP

## Sheet: Sample
Sample ID	organism genus species	Contact details for sample	Growth/Cell Culture Protocl REF	sex	age	developmental stage	organism part	cell type	cell line	disease state or normal	is additional clinical information available (link)
LAPC4	Home sapiens	http://patft.uspto.gov/netacgi/nph-Parser?Sect1=PTO2&Sect2=HITOFF&p=1&u=%2Fnetahtml%2FPTO%2Fsearch-bool.html&r=1&f=G&l=50&co1=AND&d=PTXT&s1=6,365,797 .PN.&OS=PN/6,365,797 &RS=PN/6,365,797	CC1	Male				adherent	PTA-1441	Prostate adenocarcinoma xenograft
RWPE1	Home sapiens	http://www.lgcstandards-atcc.org/LGCAdvancedCatalogueSearch/ProductDescription/tabid/1068/Default.aspx?ATCCNum=CRL-11609&Template=cellBiology	CC2	Male	54			adherent	ATCC, CRL-11609	Prostate normal epithelium	Bello D, et al. Androgen responsive adult human prostatic epithelial cell lines immortalized by human papillomavirus 18. Carcinogenesis 18: 1215-1223, 1997.
VCaP	Home sapiens	http://www.lgcstandards-atcc.org/LGCAdvancedCatalogueSearch/ProductDescription/tabid/1068/Default.aspx?ATCCNum=CRL-2876&Template=cellBiology	CC1	Male	59			adherent	ATCC, CRL-2876	Prostate vertebral metastasis derived	Korenchuk S, et al. VCaP, a cell-based model system of human prostate cancer. In Vivo 15: 163-168, 2001

## Sheet: Protocols
Growth Conditions/Cell culture conditions name	CC1
Protocol description	Propagation Medium was prepared by adding 20 mL FBS to 180 mL of RPMI-1640 GlutaMAX-I. The total volume per lot was 200 mL (10% FBS). Medium was mixed thoroughly and stored at +4 degree_C .Cells were propagted to 90% confluence pre-transfection.
Growth Conditions/Cell culture conditions name	CC2
Protocol description	Propagation Medium was prepared by adding 0.05 mg/mL BPE (bovine pituitary extract) and 5 ng/mL EGF to the base medium K-SFM. The total volume per lot was 100 mL. Medium was mixed thoroughly and stored at +4 degree_C .Cells were propagted to 90% confluence pre-transfection.
PreTreatment Protocol Name	CD1
Protocol description	Cell dissociation procedure
Treatment type	5 min at 37 degree_C
Compound Material REF	HyQtase
Delivery Protocol Name	DL1
Delivery Type	reverse transfection
Delivery Protocol (Including complexing)	5µL of 1.67µM siRNA in OptiMEM-I was mixed with 1µL of siLentFect transfection reagent. The solutions were incubated for 25 min at room temperature to allow lipid complexation. Solutions were mixed with samples containing 2µL of OptiMEM-I supplemented with 100mM sucrose and 2µL of growth factor reduced Matrigel extra cellular matrix. Samples were mixed by shaking the master source plates thorough…
Reagent Type	Lipid
Delivery Reagent Material REF	siLentFect
Final concentration of delivery reagent	10% v/v
Final concentration of silencing reagent	1µM
Complexing Protocol	room temperatute
Time of complex formation	25 min
Assay Protocol Name	Ki67-cPARP
Assay description	Antibody detection of Ki-67 proliferation marker and cleaved PARP apoptosis marker - measures proliferating vs apoptotic cells
Control definition	worksheet:Plate Layout
Assay Material REF	Antibody Ki-67, antibody cPARP, secondary antibody
Protocol description	Antibody staining was performed 72 hours after seeding cells to the CSMAs according to the protocol below. Cells on CSMA were fixed with 4% PFA in PBS solution for 15 min at room temperature. PFA was inactivated with 50mM NH4Cl2 with briefly rinsing the arrays. Cells were permabilized with 0.3% Triton-X100-PBS solution for 15 min at room temperature. After permeabilization arrays were washed with…
Threshold values used	Positions with no cells or failed autofocus were left systematically out of analysis
Equipment REF	Olympus scanR
Type of readout	fluorescence
Settings	Alexa488, excitation 488 nm, emission 535 nm. Alexa555, excitation 543 nm, emission 560 nm.
Data Analysis Name	DAP1
Details of non-specific filtering of data	Lipid only samples were ignored due to toxicity of uncomplexed lipid
Transformation details	raw fluorescence units
Analysis Sofware REF	scanR. Nuclei were segmented on basis of DAPI counter staining and nuclear intensities of Ki-67 and cPARP antibodies were quantified for analysis. MS Excel. We used Excel to calculate the subgrid centered net intensity values, signal ratio, moving average in comparison to total DNA staining intensity, z-scores, generate the screening graphs, such as histograms of controls and samples and replicat…
Controls used	Non-Targeting scramble siRNA (Qiagen)
Scoring method	Scoring method - z-score calculated for each array spot using the mean and s.d. of all siRNAs
Assay Plate Protocol Name	APP1
Number of cells per well	3 000 000 cells used for array seeding
Time to assay point	48 hours
Time of exposure of transfection reagent	48 hours

## Sheet: Materials-Equipment
Equipment/Material name	Equipment/Material type	Equipment/Material manufacturer	Equipement/Material catalogue number
RPMI-1640 GlutaMAX-I TM	cell culture medium	Invitrogen	61870-127
K-SFM	cell culture medium	Invitrogen	17005-042
siLentFect	lipid based silencing RNA delivery reagent	Bio-Rad	170-3361
HyQtase	Trypsin free cell dissociation solution	ThermoFisher Scientific	SV30030.01
Olympus scanR	Automated fluorescence microscope and image analysis software	Olympus, Germany	Olympus scanR
Mouse anti-cleaved PARP	Antibody	Cell Signaling Technology	9546
Rabbit anti-Ki-67	Antibody	Abcam	Ab15580
Donkey anti-rabbit Alexa488	Antibody	Invitrogen	A-21206
Donkey anti-mouse Alexa555	Antibody	Invitrogen	A-31570
MS Excel	data analysis software	Microsoft

## Sheet: DataFiles
Sample REF	PlateLayout REF	Delivery Protocol REF	Assay Plate Protocol REF	Assay Protocol REF	Data Analysis Protocol REF	RawDataMatrix REF	Scored Plate Data REF
LAPC4_1	GPCR_CSMA	DL1	APP1	Ki67-cPARP	DAP1	worksheet:RawDataMatrix	worksheet:ScoredData
LAPC4_2	GPCR_CSMA	DL1	APP1	Ki67-cPARP	DAP1	worksheet:RawDataMatrix	worksheet:ScoredData
RWPE-1_1	GPCR_CSMA	DL1	APP1	Ki67-cPARP	DAP1	worksheet:RawDataMatrix	worksheet:ScoredData
RWPE-1_2	GPCR_CSMA	DL1	APP1	Ki67-cPARP	DAP1	worksheet:RawDataMatrix	worksheet:ScoredData
VCaP_1	GPCR_CSMA	DL1	APP1	Ki67-cPARP	DAP1	worksheet:RawDataMatrix	worksheet:ScoredData
VCaP_2	GPCR_CSMA	DL1	APP1	Ki67-cPARP	DAP1	worksheet:RawDataMatrix	worksheet:ScoredData

## Sheet: PlateLayout
Plate Layout ID	Position	Row	Column	Grid	Gene Symbol	Reagent Identifier	Entrez Gene ID	Target gene accession number [RefSeq]	Silencing Reagent Type	Reagent group type	Control type	Number of silencing reagents per well	Sequence(s)	Modifications	Silencing Reagent Library	Silencing Reagent Manufacturer
GPCR_CSMA	4-7:4	7	4	4	AD026	Q006113	57413	NM_020683	siRNA	experimental		1	CACGGCTTCTGCCATCTGCAA	n/a	GPCR coding genes v1.0	Qiagen, Hilden, Germany
GPCR_CSMA	8-7:4	7	4	8	AD026	Q024189	57413	NM_020683	siRNA	experimental		1	CTCGCGTGTCCTGACTCCAAA	n/a	GPCR coding genes v1.0	Qiagen, Hilden, Germany
GPCR_CSMA	24-5:7	5	7	24	ADCYAP1R1	Q005741	117	NM_001118	siRNA	experimental		1	AAGCTGGAAGGTGAACCGTTA	n/a	GPCR coding genes v1.0	Qiagen, Hilden, Germany
GPCR_CSMA	20-5:7	5	7	20	ADCYAP1R1	Q023817	117	NM_001118	siRNA	experimental		1	TACGCTGAGACTCTACTTTGA	n/a	GPCR coding genes v1.0	Qiagen, Hilden, Germany
GPCR_CSMA	25-7:5	7	5	25	ADMR	Q006036	11318	NM_007264	siRNA	experimental		1	CCCTCTCATCACAGTCTTCAA	n/a	GPCR coding genes v1.0	Qiagen, Hilden, Germany
GPCR_CSMA	29-7:5	7	5	29	ADMR	Q024112	11318	NM_007264	siRNA	experimental		1	CCGCTTCACTCACTACTTCTA	n/a	GPCR coding genes v1.0	Qiagen, Hilden, Germany
GPCR_CSMA	18-5:7	5	7	18	ADORA1	Q005742	134	NM_000674	siRNA	experimental		1	CAGCATGGAGTACATGGTCTA	n/a	GPCR coding genes v1.0	Qiagen, Hilden, Germany
GPCR_CSMA	22-5:7	5	7	22	ADORA1	Q023818	134	NM_000674	siRNA	experimental		1	GAGGCCCATGTGACTAATAAA	n/a	GPCR coding genes v1.0	Qiagen, Hilden, Germany
GPCR_CSMA	24-4:6	4	6	24	ADORA2A	Q005743	135	NM_000675	siRNA	experimental		1	CAGCATGAGGCCCAGCAAGAA	n/a	GPCR coding genes v1.0	Qiagen, Hilden, Germany
GPCR_CSMA	20-4:6	4	6	20	ADORA2A	Q023819	135	NM_000675	siRNA	experimental		1	CAGGAGTGTCCTGATGATTCA	n/a	GPCR coding genes v1.0	Qiagen, Hilden, Germany
GPCR_CSMA	18-4:6	4	6	18	ADORA2B	Q005744	136	NM_000676	siRNA	experimental		1	AAGGATTGACAAATATATTTA	n/a	GPCR coding genes v1.0	Qiagen, Hilden, Germany
GPCR_CSMA	22-4:6	4	6	22	ADORA2B	Q023820	136	NM_000676	siRNA	experimental		1	ACGTATCTAGCTAATATGTAT	n/a	GPCR coding genes v1.0	Qiagen, Hilden, Germany
GPCR_CSMA	24-5:1	5	1	24	ADORA3	Q005745	140	NM_000677	siRNA	experimental		1	AAGCGTCAACTCGTGCAAGAA	n/a	GPCR coding genes v1.0	Qiagen, Hilden, Germany
GPCR_CSMA	20-5:1	5	1	20	ADORA3	Q023821	140	NM_000677	siRNA	experimental		1	TCGGAACAAACTCAGTCTGAA	n/a	GPCR coding genes v1.0	Qiagen, Hilden, Germany
GPCR_CSMA	18-3:2	3	2	18	ADRA1A	Q005748	148	NM_000680	siRNA	experimental		1	AAGACGGATGGCGTTTGTGAA	n/a	GPCR coding genes v1.0	Qiagen, Hilden, Germany
GPCR_CSMA	22-3:2	3	2	22	ADRA1A	Q023824	148	NM_000680	siRNA	experimental		1	CCCGTGGATCTGCCAGGATTA	n/a	GPCR coding genes v1.0	Qiagen, Hilden, Germany
GPCR_CSMA	24-3:2	3	2	24	ADRA1B	Q005747	147	NM_000679	siRNA	experimental		1	CCGTGTCTATATAGTGGCCAA	n/a	GPCR coding genes v1.0	Qiagen, Hilden, Germany
GPCR_CSMA	20-3:2	3	2	20	ADRA1B	Q023823	147	NM_000679	siRNA	experimental		1	GAGGGCGGACTCTAAGATGAA	n/a	GPCR coding genes v1.0	Qiagen, Hilden, Germany
GPCR_CSMA	18-5:1	5	1	18	ADRA1D	Q005746	146	NM_000678	siRNA	experimental		1	CTACGGGAGACCGATATTTAA	n/a	GPCR coding genes v1.0	Qiagen, Hilden, Germany
GPCR_CSMA	22-5:1	5	1	22	ADRA1D	Q023822	146	NM_000678	siRNA	experimental		1	TTGGCCGACTACAGCAACCTA	n/a	GPCR coding genes v1.0	Qiagen, Hilden, Germany
GPCR_CSMA	8-6:3	6	3	8	ADRA2A	Q005749	150	NM_000681	siRNA	experimental		1	CAAGGCTTGGTGCGAGATCTA	n/a	GPCR coding genes v1.0	Qiagen, Hilden, Germany
GPCR_CSMA	4-6:3	6	3	4	ADRA2A	Q023825	150	NM_000681	siRNA	experimental		1	CTCCCGCCGCTTAGAAATAAA	n/a	GPCR coding genes v1.0	Qiagen, Hilden, Germany
GPCR_CSMA	6-6:3	6	3	6	ADRA2B	Q005750	151	NM_000682	siRNA	experimental		1	AAGGTCTGAGTTATTACGCTA	n/a	GPCR coding genes v1.0	Qiagen, Hilden, Germany
GPCR_CSMA	2-6:3	6	3	2	ADRA2B	Q023826	151	NM_000682	siRNA	experimental		1	CTGAGTTATTACGCTACATGA	n/a	GPCR coding genes v1.0	Qiagen, Hilden, Germany
GPCR_CSMA	8-1:3	1	3	8	ADRA2C	Q005751	152	NM_000683	siRNA	experimental		1	AAGTATTTAAATGTTTGCCAA	n/a	GPCR coding genes v1.0	Qiagen, Hilden, Germany
GPCR_CSMA	4-1:3	1	3	4	ADRA2C	Q023827	152	NM_000683	siRNA	experimental		1	CAGGAGCTTGGCAGAGAGATA	n/a	GPCR coding genes v1.0	Qiagen, Hilden, Germany
GPCR_CSMA	2-1:3	1	3	2	ADRB1	Q005752	153	NM_000684	siRNA	experimental		1	CCGATAGCAGGTGAACTCGAA	n/a	GPCR coding genes v1.0	Qiagen, Hilden, Germany
GPCR_CSMA	6-1:3	1	3	6	ADRB1	Q023828	153	NM_000684	siRNA	experimental		1	CCGCCTCTTCGTCTTCTTCAA	n/a	GPCR coding genes v1.0	Qiagen, Hilden, Germany
GPCR_CSMA	8-6:5	6	5	8	ADRB2	Q005753	154	NM_000024	siRNA	experimental		1	CCGAGCAAAGGTCTAAAGTTT	n/a	GPCR coding genes v1.0	Qiagen, Hilden, Germany
GPCR_CSMA	4-6:5	6	5	4	ADRB2	Q023829	154	NM_000024	siRNA	experimental		1	GAGGGTAATAAACTTAGAATA	n/a	GPCR coding genes v1.0	Qiagen, Hilden, Germany
GPCR_CSMA	6-6:5	6	5	6	ADRB3	Q005754	155	NM_000025	siRNA	experimental		1	CAGGGTTCATAAGAAGGTGAA	n/a	GPCR coding genes v1.0	Qiagen, Hilden, Germany
GPCR_CSMA	2-6:5	6	5	2	ADRB3	Q023830	155	NM_000025	siRNA	experimental		1	GAGGCAGTAAATTAGGCCTAA	n/a	GPCR coding genes v1.0	Qiagen, Hilden, Germany
GPCR_CSMA	4-1:4	1	4	4	AGTR1	Q005755	185	NM_000685	siRNA	experimental		1	ACGCACAATGCTTGTAGCCAA	n/a	GPCR coding genes v1.0	Qiagen, Hilden, Germany
GPCR_CSMA	8-1:4	1	4	8	AGTR1	Q023831	185	NM_000685	siRNA	experimental		1	CGCGGGTTTGATATTTGACAA	n/a	GPCR coding genes v1.0	Qiagen, Hilden, Germany
GPCR_CSMA	6-1:4	1	4	6	AGTR2	Q005756	186	NM_000686	siRNA	experimental		1	AGGAGTGTGTTTAGGCACTAA	n/a	GPCR coding genes v1.0	Qiagen, Hilden, Germany
GPCR_CSMA	2-1:4	1	4	2	AGTR2	Q023832	186	NM_000686	siRNA	experimental		1	CTGCATGAGTGTTGATAGGTA	n/a	GPCR coding genes v1.0	Qiagen, Hilden, Germany
GPCR_CSMA	20-6:3	6	3	20	AGTRL1	Q005757	187	NM_005161	siRNA	experimental		1	CACCACTAAGGTGCAGTGCTA	n/a	GPCR coding genes v1.0	Qiagen, Hilden, Germany
GPCR_CSMA	24-6:3	6	3	24	AGTRL1	Q023833	187	NM_005161	siRNA	experimental		1	CACTGTGGTTCATCAAATAAA	n/a	GPCR coding genes v1.0	Qiagen, Hilden, Germany
GPCR_CSMA	18-6:3	6	3	18	AVPR1A	Q005758	552	NM_000706	siRNA	experimental		1	ATGAACGGACTGGATAGTAAA	n/a	GPCR coding genes v1.0	Qiagen, Hilden, Germany
GPCR_CSMA	22-6:3	6	3	22	AVPR1A	Q023834	552	NM_000706	siRNA	experimental		1	TCGCAAACATAGGGTAATAAA	n/a	GPCR coding genes v1.0	Qiagen, Hilden, Germany
GPCR_CSMA	20-1:3	1	3	20	AVPR1B	Q005759	553	NM_000707	siRNA	experimental		1	CAGCATGTTTGCCTCCACCTA	n/a	GPCR coding genes v1.0	Qiagen, Hilden, Germany
GPCR_CSMA	24-1:3	1	3	24	AVPR1B	Q023835	553	NM_000707	siRNA	experimental		1	CTGGATCTACATGGGCTTCAA	n/a	GPCR coding genes v1.0	Qiagen, Hilden, Germany
GPCR_CSMA	18-1:3	1	3	18	AVPR2	Q005760	554	NM_000054	siRNA	experimental		1	CAGCCTCAACAGCTGCACCAA	n/a	GPCR coding genes v1.0	Qiagen, Hilden, Germany
GPCR_CSMA	22-1:3	1	3	22	AVPR2	Q023836	554	NM_000054	siRNA	experimental		1	CCTCATTCTCTCCCTAATAAA	n/a	GPCR coding genes v1.0	Qiagen, Hilden, Germany
GPCR_CSMA	24-6:5	6	5	24	BAI1	Q005761	575	NM_001702	siRNA	experimental		1	CCGCTGTGTTTCCATTGACTA	n/a	GPCR coding genes v1.0	Qiagen, Hilden, Germany
GPCR_CSMA	20-6:5	6	5	20	BAI1	Q023837	575	NM_001702	siRNA	experimental		1	CCGGAACCGCCTCATCCGCAA	n/a	GPCR coding genes v1.0	Qiagen, Hilden, Germany
GPCR_CSMA	22-6:5	6	5	22	BAI2	Q005762	576	NM_001703	siRNA	experimental		1	CCCGAACGAAAGGATACGGTA	n/a	GPCR coding genes v1.0	Qiagen, Hilden, Germany
GPCR_CSMA	18-6:5	6	5	18	BAI2	Q023838	576	NM_001703	siRNA	experimental		1	CTCTCTGATTGTCACAGATAA	n/a	GPCR coding genes v1.0	Qiagen, Hilden, Germany
GPCR_CSMA	20-1:4	1	4	20	BAI3	Q005763	577	NM_001704	siRNA	experimental		1	ATGGACTAAGGTAGAGACAAA	n/a	GPCR coding genes v1.0	Qiagen, Hilden, Germany
GPCR_CSMA	24-1:4	1	4	24	BAI3	Q023839	577	NM_001704	siRNA	experimental		1	TTGGATGATAATGCAGGACTA	n/a	GPCR coding genes v1.0	Qiagen, Hilden, Germany
GPCR_CSMA	8-3:7	3	7	8	BDKRB1	Q005765	623	NM_000710	siRNA	experimental		1	CCGGGTCACCTGCGTGCTCAT	n/a	GPCR coding genes v1.0	Qiagen, Hilden, Germany
GPCR_CSMA	4-3:7	3	7	4	BDKRB1	Q023841	623	NM_000710	siRNA	experimental		1	CTCCAATATCTTCATCCCATA	n/a	GPCR coding genes v1.0	Qiagen, Hilden, Germany
GPCR_CSMA	6-3:7	3	7	6	BDKRB2	Q005766	624	NM_000623	siRNA	experimental		1	CTGCACGGTGGCAGAGATCTA	n/a	GPCR coding genes v1.0	Qiagen, Hilden, Germany
GPCR_CSMA	2-3:7	3	7	2	BDKRB2	Q023842	624	NM_000623	siRNA	experimental		1	CTGGCAGGTTAGAACCTAGAA	n/a	GPCR coding genes v1.0	Qiagen, Hilden, Germany
GPCR_CSMA	8-7:1	7	1	8	BLR1	Q005767	643	NM_001716	siRNA	experimental		1	CAGCCATGAACTACCCGCTAA	n/a	GPCR coding genes v1.0	Qiagen, Hilden, Germany
GPCR_CSMA	4-7:1	7	1	4	BLR1	Q023843	643	NM_001716	siRNA	experimental		1	CCCGCTAACGCTGGAAATGGA	n/a	GPCR coding genes v1.0	Qiagen, Hilden, Germany
GPCR_CSMA	6-7:1	7	1	6	BRS3	Q005768	680	NM_001727	siRNA	experimental		1	AGCGTGTGTATCCGACTCTAA	n/a	GPCR coding genes v1.0	Qiagen, Hilden, Germany
GPCR_CSMA	2-7:1	7	1	2	BRS3	Q023844	680	NM_001727	siRNA	experimental		1	CAGCGTGTGTATCCGACTCTA	n/a	GPCR coding genes v1.0	Qiagen, Hilden, Germany
GPCR_CSMA	24-4:7	4	7	24	C11ORF4	Q006105	56834	NM_020155	siRNA	experimental		1	CCGGCTGGACACCTTCGATTA	n/a	GPCR coding genes v1.0	Qiagen, Hilden, Germany
GPCR_CSMA	20-4:7	4	7	20	C11ORF4	Q024181	56834	NM_020155	siRNA	experimental		1	TAGCATCTACCTGGAGGCCAA	n/a	GPCR coding genes v1.0	Qiagen, Hilden, Germany
GPCR_CSMA	9-6:3	6	3	9	C17orf35	Q005996	8834	NM_003876	siRNA	experimental		1	CCCGGTGGTGCTGGTCCGGAA	n/a	GPCR coding genes v1.0	Qiagen, Hilden, Germany
GPCR_CSMA	13-6:3	6	3	13	C17orf35	Q024072	8834	NM_003876	siRNA	experimental		1	CCGTATGATTTCAGTAGAACA	n/a	GPCR coding genes v1.0	Qiagen, Hilden, Germany
GPCR_CSMA	4-6:4	6	4	4	C3AR1	Q005769	719	NM_004054	siRNA	experimental		1	CTGCTAGGTTAACAAGTCAAA	n/a	GPCR coding genes v1.0	Qiagen, Hilden, Germany
GPCR_CSMA	8-6:4	6	4	8	C3AR1	Q023845	719	NM_004054	siRNA	experimental		1	TCGCTGTCTTGTGGTATTCAA	n/a	GPCR coding genes v1.0	Qiagen, Hilden, Germany
GPCR_CSMA	6-6:4	6	4	6	C5R1	Q005770	728	NM_001736	siRNA	experimental		1	CCGGAACGTGTTGACTGAAGA	n/a	GPCR coding genes v1.0	Qiagen, Hilden, Germany
GPCR_CSMA	2-6:4	6	4	2	C5R1	Q023846	728	NM_001736	siRNA	experimental		1	TCGTGGGATGGTGTTACCTTA	n/a	GPCR coding genes v1.0	Qiagen, Hilden, Germany
GPCR_CSMA	6-7:2	7	2	6	C6orf33	Q006148	85315	NM_133367	siRNA	experimental		1	CTAGAATTGCTTATCAATCAA	n/a	GPCR coding genes v1.0	Qiagen, Hilden, Germany
GPCR_CSMA	2-7:2	7	2	2	C6orf33	Q024224	85315	NM_133367	siRNA	experimental		1	AGGAAGCTTATTCTCATATAA	n/a	GPCR coding genes v1.0	Qiagen, Hilden, Germany
GPCR_CSMA	18-2:2	2	2	18	C7orf9	Q006120	64111	NM_022150	siRNA	experimental		1	AAACATTATGATGGAAATTAA	n/a	GPCR coding genes v1.0	Qiagen, Hilden, Germany
GPCR_CSMA	22-2:2	2	2	22	C7orf9	Q024196	64111	NM_022150	siRNA	experimental		1	ATCGTGTCAAATGTTAATGAA	n/a	GPCR coding genes v1.0	Qiagen, Hilden, Germany
GPCR_CSMA	8-3:6	3	6	8	CALCR	Q005771	799	NM_001742	siRNA	experimental		1	AAGCCATTTCTTTACGTCGTA	n/a	GPCR coding genes v1.0	Qiagen, Hilden, Germany
GPCR_CSMA	4-3:6	3	6	4	CALCR	Q023847	799	NM_001742	siRNA	experimental		1	TTGGGATACTAAAGTAGTTTA	n/a	GPCR coding genes v1.0	Qiagen, Hilden, Germany
GPCR_CSMA	27-3:7	3	7	27	CALCRL	Q006019	10203	NM_005795	siRNA	experimental		1	AAGGCGTTTACTGCAACAGAA	n/a	GPCR coding genes v1.0	Qiagen, Hilden, Germany
GPCR_CSMA	31-3:7	3	7	31	CALCRL	Q024095	10203	NM_005795	siRNA	experimental		1	CTCCTGCTTTAGGACCATCAA	n/a	GPCR coding genes v1.0	Qiagen, Hilden, Germany
GPCR_CSMA	2-3:6	3	6	2	CASR	Q005772	846	NM_000388	siRNA	experimental		1	CACGCATTTACGGATATCCTA	n/a	GPCR coding genes v1.0	Qiagen, Hilden, Germany
GPCR_CSMA	6-3:6	3	6	6	CASR	Q023848	846	NM_000388	siRNA	experimental		1	CCGGCGCAATATCACGGGCAA	n/a	GPCR coding genes v1.0	Qiagen, Hilden, Germany
GPCR_CSMA	24-7:5	7	5	24	CCBP2	Q005789	1238	NM_001296	siRNA	experimental		1	CTCAGTGACTGTGTTGCTAAA	n/a	GPCR coding genes v1.0	Qiagen, Hilden, Germany
GPCR_CSMA	20-7:5	7	5	20	CCBP2	Q023865	1238	NM_001296	siRNA	experimental		1	CTGCATGAGCCTGGACAAGTA	n/a	GPCR coding genes v1.0	Qiagen, Hilden, Germany
GPCR_CSMA	24-3:7	3	7	24	CCKAR	Q005773	886	NM_000730	siRNA	experimental		1	AAGGGTGATCCGCATGCTCAT	n/a	GPCR coding genes v1.0	Qiagen, Hilden, Germany
GPCR_CSMA	20-3:7	3	7	20	CCKAR	Q023849	886	NM_000730	siRNA	experimental		1	CAGAAGAAGTCTGCTAAAGAA	n/a	GPCR coding genes v1.0	Qiagen, Hilden, Germany
GPCR_CSMA	22-3:7	3	7	22	CCKBR	Q005774	887	NM_176875	siRNA	experimental		1	CCCGTGTACACTGTCGTGCAA	n/a	GPCR coding genes v1.0	Qiagen, Hilden, Germany
GPCR_CSMA	18-3:7	3	7	18	CCKBR	Q023850	887	NM_176875	siRNA	experimental		1	CCGCCGGGTCGAGCTGAGTAA	n/a	GPCR coding genes v1.0	Qiagen, Hilden, Germany
GPCR_CSMA	8-7:5	7	5	8	CCR1	Q005781	1230	NM_001295	siRNA	experimental		1	CTGGATCGACTACAAGTTGAA	n/a	GPCR coding genes v1.0	Qiagen, Hilden, Germany
GPCR_CSMA	4-7:5	7	5	4	CCR1	Q023857	1230	NM_001295	siRNA	experimental		1	GACGGAAGAGTTGAGACCTAA	n/a	GPCR coding genes v1.0	Qiagen, Hilden, Germany
GPCR_CSMA	10-1:3	1	3	10	CCR10	Q005834	2826	NM_016602	siRNA	experimental		1	CAGGCTGAGGGTCGTGGGAAA	n/a	GPCR coding genes v1.0	Qiagen, Hilden, Germany
GPCR_CSMA	14-1:3	1	3	14	CCR10	Q023910	2826	NM_016602	siRNA	experimental		1	CTGCTGGATACTGCCGATCTA	n/a	GPCR coding genes v1.0	Qiagen, Hilden, Germany
GPCR_CSMA	6-7:5	7	5	6	CCR2	Q005782	1231	NM_000647	siRNA	experimental		1	CCACATCTCGTTCTCGGTTTA	n/a	GPCR coding genes v1.0	Qiagen, Hilden, Germany
GPCR_CSMA	2-7:5	7	5	2	CCR2	Q023858	1231	NM_000647	siRNA	experimental		1	TACGGTGCTCCCTGTCATAAA	n/a	GPCR coding genes v1.0	Qiagen, Hilden, Germany
GPCR_CSMA	8-1:5	1	5	8	CCR3	Q005783	1232	NM_001837	siRNA	experimental		1	CACCTGAATGTTAGATAGTTA	n/a	GPCR coding genes v1.0	Qiagen, Hilden, Germany
GPCR_CSMA	4-1:5	1	5	4	CCR3	Q023859	1232	NM_001837	siRNA	experimental		1	CCGAATTATGACCAACATCTA	n/a	GPCR coding genes v1.0	Qiagen, Hilden, Germany
GPCR_CSMA	2-1:5	1	5	2	CCR4	Q005784	1233	NM_005508	siRNA	experimental		1	ATGGAGTAAATCGCTACCTTT	n/a	GPCR coding genes v1.0	Qiagen, Hilden, Germany
GPCR_CSMA	6-1:5	1	5	6	CCR4	Q023860	1233	NM_005508	siRNA	experimental		1	TTGAATGAAGTTGTAGGTAAT	n/a	GPCR coding genes v1.0	Qiagen, Hilden, Germany
GPCR_CSMA	4-3:5	3	5	4	CCR5	Q005785	1234	NM_000579	siRNA	experimental		1	AAGATGGATTATCAAGTGTCA	n/a	GPCR coding genes v1.0	Qiagen, Hilden, Germany
GPCR_CSMA	8-3:5	3	5	8	CCR5	Q023861	1234	NM_000579	siRNA	experimental		1	TAGGTGAGGATTGATTACCTA	n/a	GPCR coding genes v1.0	Qiagen, Hilden, Germany
GPCR_CSMA	6-3:5	3	5	6	CCR6	Q005786	1235	NM_031409	siRNA	experimental		1	AGGGATCCTACGATTACTCAA	n/a	GPCR coding genes v1.0	Qiagen, Hilden, Germany
GPCR_CSMA	2-3:5	3	5	2	CCR6	Q023862	1235	NM_031409	siRNA	experimental		1	TAGCGGAGTTCCAGCAAACAA	n/a	GPCR coding genes v1.0	Qiagen, Hilden, Germany
GPCR_CSMA	4-5:2	5	2	4	CCR7	Q005787	1236	NM_001838	siRNA	experimental		1	AAGGACGTGCGGAACTTTAAA	n/a	GPCR coding genes v1.0	Qiagen, Hilden, Germany
GPCR_CSMA	8-5:2	5	2	8	CCR7	Q023863	1236	NM_001838	siRNA	experimental		1	CAAGACCATGACCGATACCTA	n/a	GPCR coding genes v1.0	Qiagen, Hilden, Germany
GPCR_CSMA	6-5:2	5	2	6	CCR8	Q005788	1237	NM_005201	siRNA	experimental		1	CAGCTGTTTCACCATCAGTCA	n/a	GPCR coding genes v1.0	Qiagen, Hilden, Germany
GPCR_CSMA	2-5:2	5	2	2	CCR8	Q023864	1237	NM_005201	siRNA	experimental		1	TAGTATCAATGATTTACTCAA	n/a	GPCR coding genes v1.0	Qiagen, Hilden, Germany
GPCR_CSMA	29-3:6	3	6	29	CCR9	Q006026	10803	NM_006641	siRNA	experimental		1	AAGGGATGAATCTGAACTATA	n/a	GPCR coding genes v1.0	Qiagen, Hilden, Germany
GPCR_CSMA	25-3:6	3	6	25	CCR9	Q024102	10803	NM_006641	siRNA	experimental		1	CAGTCTTGTTATCCTTGTCTA	n/a	GPCR coding genes v1.0	Qiagen, Hilden, Germany
GPCR_CSMA	24-3:3	3	3	24	CCRL1	Q006087	51554	NM_016557	siRNA	experimental		1	CGCCGTGGTTGCAACTTATAA	n/a	GPCR coding genes v1.0	Qiagen, Hilden, Germany
GPCR_CSMA	20-3:3	3	3	20	CCRL1	Q024163	51554	NM_016557	siRNA	experimental		1	TTCCATGGTAGTGGCAATTTA	n/a	GPCR coding genes v1.0	Qiagen, Hilden, Germany
GPCR_CSMA	15-6:5	6	5	15	CCRL2	Q005999	9034	NM_003965	siRNA	experimental		1	ACGCTTGGTCCAGAACATCAA	n/a	GPCR coding genes v1.0	Qiagen, Hilden, Germany
GPCR_CSMA	11-6:5	6	5	11	CCRL2	Q024075	9034	NM_003965	siRNA	experimental		1	CTGGTTGTGCTTATCCTGGTA	n/a	GPCR coding genes v1.0	Qiagen, Hilden, Germany
GPCR_CSMA	24-7:1	7	1	24	CD97	Q005775	976	NM_001784	siRNA	experimental		1	AAGGTTGTAGACGTTGTGTAA	n/a	GPCR coding genes v1.0	Qiagen, Hilden, Germany
GPCR_CSMA	20-7:1	7	1	20	CD97	Q023851	976	NM_001784	siRNA	experimental		1	TCGGAGCTTGGTGCTGACCTA	n/a	GPCR coding genes v1.0	Qiagen, Hilden, Germany
GPCR_CSMA	11-6:4	6	4	11	CELSR1	Q006015	9620	NM_014246	siRNA	experimental		1	CGCCAACAGTGTGATTACCTA	n/a	GPCR coding genes v1.0	Qiagen, Hilden, Germany
GPCR_CSMA	15-6:4	6	4	15	CELSR1	Q024091	9620	NM_014246	siRNA	experimental		1	CGGGATCCTGGATGTGATCAA	n/a	GPCR coding genes v1.0	Qiagen, Hilden, Germany
GPCR_CSMA	18-5:4	5	4	18	CELSR2	Q005810	1952	NM_001408	siRNA	experimental		1	ACGACAACAATCCAACCTTTA	n/a	GPCR coding genes v1.0	Qiagen, Hilden, Germany
GPCR_CSMA	22-5:4	5	4	22	CELSR2	Q023886	1952	NM_001408	siRNA	experimental		1	CACGTGGTGGTCTTCAACGTA	n/a	GPCR coding genes v1.0	Qiagen, Hilden, Germany
GPCR_CSMA	24-5:4	5	4	24	CELSR3	Q005809	1951	NM_001407	siRNA	experimental		1	CCGGGAGGCAGTATCAGTGTA	n/a	GPCR coding genes v1.0	Qiagen, Hilden, Germany
GPCR_CSMA	20-5:4	5	4	20	CELSR3	Q023885	1951	NM_001407	siRNA	experimental		1	CTGGAATTGTCCGTACAGTAA	n/a	GPCR coding genes v1.0	Qiagen, Hilden, Germany
GPCR_CSMA	18-7:1	7	1	18	CHRM1	Q005776	1128	NM_000738	siRNA	experimental		1	CCGGCTTGGCTAGTCACATAT	n/a	GPCR coding genes v1.0	Qiagen, Hilden, Germany
GPCR_CSMA	22-7:1	7	1	22	CHRM1	Q023852	1128	NM_000738	siRNA	experimental		1	TACAGTCAAGAGGCCGACTAA	n/a	GPCR coding genes v1.0	Qiagen, Hilden, Germany
GPCR_CSMA	24-6:4	6	4	24	CHRM2	Q005777	1129	NM_000739	siRNA	experimental		1	CAGGTACTTCTGTGTCACAAA	n/a	GPCR coding genes v1.0	Qiagen, Hilden, Germany
GPCR_CSMA	20-6:4	6	4	20	CHRM2	Q023853	1129	NM_000739	siRNA	experimental		1	TACGGCTATTGCAGCCTTCTA	n/a	GPCR coding genes v1.0	Qiagen, Hilden, Germany
GPCR_CSMA	18-6:4	6	4	18	CHRM3	Q005778	1131	NM_000740	siRNA	experimental		1	CCGAGCCAAACGAACAACAAA	n/a	GPCR coding genes v1.0	Qiagen, Hilden, Germany
GPCR_CSMA	22-6:4	6	4	22	CHRM3	Q023854	1131	NM_000740	siRNA	experimental		1	CCTGGTAATTGTGTCATTTAA	n/a	GPCR coding genes v1.0	Qiagen, Hilden, Germany
GPCR_CSMA	24-3:6	3	6	24	CHRM4	Q005779	1132	NM_000741	siRNA	experimental		1	CCCGAAGGAGAAGAAAGCCAA	n/a	GPCR coding genes v1.0	Qiagen, Hilden, Germany
GPCR_CSMA	20-3:6	3	6	20	CHRM4	Q023855	1132	NM_000741	siRNA	experimental		1	CCGCTACTTCTGCGTCACCAA	n/a	GPCR coding genes v1.0	Qiagen, Hilden, Germany
GPCR_CSMA	18-3:6	3	6	18	CHRM5	Q005780	1133	NM_012125	siRNA	experimental		1	AAGAGAGTGGTCCTAGTCAAA	n/a	GPCR coding genes v1.0	Qiagen, Hilden, Germany
GPCR_CSMA	22-3:6	3	6	22	CHRM5	Q023856	1133	NM_012125	siRNA	experimental		1	CGGGCCAAGCGTACTCCGAAA	n/a	GPCR coding genes v1.0	Qiagen, Hilden, Germany
GPCR_CSMA	18-7:5	7	5	18	CMKLR1	Q005790	1240	NM_004072	siRNA	experimental		1	CAGCCATAGAAGCTTTACCAA	n/a	GPCR coding genes v1.0	Qiagen, Hilden, Germany
GPCR_CSMA	22-7:5	7	5	22	CMKLR1	Q023866	1240	NM_004072	siRNA	experimental		1	CAGCCTTGGACTAGCAATTTA	n/a	GPCR coding genes v1.0	Qiagen, Hilden, Germany
GPCR_CSMA	22-4:5	4	5	22	CMKOR1	Q006108	57007	NM_020311	siRNA	experimental		1	CACTATTGGTGTACCTTATAA	n/a	GPCR coding genes v1.0	Qiagen, Hilden, Germany
GPCR_CSMA	18-4:5	4	5	18	CMKOR1	Q024184	57007	NM_020311	siRNA	experimental		1	CCGGAAGATCATCTTCTCCTA	n/a	GPCR coding genes v1.0	Qiagen, Hilden, Germany
GPCR_CSMA	18-1:5	1	5	18	CNR1	Q005792	1268	NM_016083	siRNA	experimental		1	CACGTTAAAGTAGGACTATCA	n/a	GPCR coding genes v1.0	Qiagen, Hilden, Germany
GPCR_CSMA	22-1:5	1	5	22	CNR1	Q023868	1268	NM_016083	siRNA	experimental		1	TTCCATAGTTTAGGTACTCAA	n/a	GPCR coding genes v1.0	Qiagen, Hilden, Germany
GPCR_CSMA	24-3:5	3	5	24	CNR2	Q005793	1269	NM_001841	siRNA	experimental		1	AACCCTGTCATCTATGCTCTA	n/a	GPCR coding genes v1.0	Qiagen, Hilden, Germany
GPCR_CSMA	20-3:5	3	5	20	CNR2	Q023869	1269	NM_001841	siRNA	experimental		1	TTCCGGAATCATCTACACCTA	n/a	GPCR coding genes v1.0	Qiagen, Hilden, Germany
GPCR_CSMA	18-3:5	3	5	18	CRHR1	Q005794	1394	NM_004382	siRNA	experimental		1	CAGGTTGGTGACAGCCGCCTA	n/a	GPCR coding genes v1.0	Qiagen, Hilden, Germany
GPCR_CSMA	22-3:5	3	5	22	CRHR1	Q023870	1394	NM_004382	siRNA	experimental		1	GCGGGTGGCTGGTATAAATAA	n/a	GPCR coding genes v1.0	Qiagen, Hilden, Germany
GPCR_CSMA	20-5:2	5	2	20	CRHR2	Q005795	1395	NM_001883	siRNA	experimental		1	ACGGATCAGCTTCCACAGCAT	n/a	GPCR coding genes v1.0	Qiagen, Hilden, Germany
GPCR_CSMA	24-5:2	5	2	24	CRHR2	Q023871	1395	NM_001883	siRNA	experimental		1	CACGGCCATTGTCATGACCTA	n/a	GPCR coding genes v1.0	Qiagen, Hilden, Germany
GPCR_CSMA	18-5:2	5	2	18	CRY1	Q005796	1407	NM_004075	siRNA	experimental		1	ATCAGCAGCTTTCACGATATA	n/a	GPCR coding genes v1.0	Qiagen, Hilden, Germany
GPCR_CSMA	22-5:2	5	2	22	CRY1	Q023872	1407	NM_004075	siRNA	experimental		1	CTGTTTGTGATTCGTGGACAA	n/a	GPCR coding genes v1.0	Qiagen, Hilden, Germany
GPCR_CSMA	4-4:3	4	3	4	CX3CR1	Q005797	1524	NM_001337	siRNA	experimental		1	TAGAGTTGCAATCGTAATGTA	n/a	GPCR coding genes v1.0	Qiagen, Hilden, Germany
GPCR_CSMA	8-4:3	4	3	8	CX3CR1	Q023873	1524	NM_001337	siRNA	experimental		1	TCAGATGTGGTAACTGTTAAA	n/a	GPCR coding genes v1.0	Qiagen, Hilden, Germany
GPCR_CSMA	28-1:3	1	3	28	CXCR3	Q005841	2833	NM_001504	siRNA	experimental		1	AACAAGATCGTCAGGACCAAA	n/a	GPCR coding genes v1.0	Qiagen, Hilden, Germany
GPCR_CSMA	32-1:3	1	3	32	CXCR3	Q023917	2833	NM_001504	siRNA	experimental		1	ACGAGAGTGACTCGTGCTGTA	n/a	GPCR coding genes v1.0	Qiagen, Hilden, Germany
GPCR_CSMA	23-5:3	5	3	23	CXCR4	Q005971	7852	NM_003467	siRNA	experimental		1	CAGCTGTTTATGCATAGATAA	n/a	GPCR coding genes v1.0	Qiagen, Hilden, Germany
GPCR_CSMA	19-5:3	5	3	19	CXCR4	Q024047	7852	NM_003467	siRNA	experimental		1	TCCAGCTAACACAGATGTAAA	n/a	GPCR coding genes v1.0	Qiagen, Hilden, Germany
GPCR_CSMA	29-7:1	7	1	29	CXCR6	Q006022	10663	NM_006564	siRNA	experimental		1	CAGGTCATGTGCAAGAGCCTA	n/a	GPCR coding genes v1.0	Qiagen, Hilden, Germany
GPCR_CSMA	25-7:1	7	1	25	CXCR6	Q024098	10663	NM_006564	siRNA	experimental		1	TCGTTTCATTGTAGTGGTTAA	n/a	GPCR coding genes v1.0	Qiagen, Hilden, Germany
GPCR_CSMA	31-3:6	3	6	31	CYSLTR1	Q006025	10800	NM_006639	siRNA	experimental		1	AAAGCAGACATTCGTAGAGAA	n/a	GPCR coding genes v1.0	Qiagen, Hilden, Germany
GPCR_CSMA	27-3:6	3	6	27	CYSLTR1	Q024101	10800	NM_006639	siRNA	experimental		1	CTGTATATATTGGCTAGCAAA	n/a	GPCR coding genes v1.0	Qiagen, Hilden, Germany
GPCR_CSMA	4-4:4	4	4	4	CYSLTR2	Q006109	57105	NM_020377	siRNA	experimental		1	CAGGCTTTCTAAATTCTTCAA	n/a	GPCR coding genes v1.0	Qiagen, Hilden, Germany
GPCR_CSMA	8-4:4	4	4	8	CYSLTR2	Q024185	57105	NM_020377	siRNA	experimental		1	TGGGATCATATGGATCCTTAT	n/a	GPCR coding genes v1.0	Qiagen, Hilden, Germany
GPCR_CSMA	6-4:3	4	3	6	DRD1	Q005798	1812	NM_000794	siRNA	experimental		1	ACGGTGAGTATCAATAACAAT	n/a	GPCR coding genes v1.0	Qiagen, Hilden, Germany
GPCR_CSMA	2-4:3	4	3	2	DRD1	Q023874	1812	NM_000794	siRNA	experimental		1	GACGGTGAGTATCAATAACAA	n/a	GPCR coding genes v1.0	Qiagen, Hilden, Germany
GPCR_CSMA	8-5:3	5	3	8	DRD2	Q005799	1813	NM_000795	siRNA	experimental		1	CACCGTTATCATGAAGTCTAA	n/a	GPCR coding genes v1.0	Qiagen, Hilden, Germany
GPCR_CSMA	4-5:3	5	3	4	DRD2	Q023875	1813	NM_000795	siRNA	experimental		1	CACGGCTAAGAGGCTGCTGAA	n/a	GPCR coding genes v1.0	Qiagen, Hilden, Germany
GPCR_CSMA	6-5:3	5	3	6	DRD3	Q005800	1814	NM_000796	siRNA	experimental		1	ATGGCAGATTATCGACATCTT	n/a	GPCR coding genes v1.0	Qiagen, Hilden, Germany
GPCR_CSMA	2-5:3	5	3	2	DRD3	Q023876	1814	NM_000796	siRNA	experimental		1	CAGGTGGAGTCTGGAATTTCA	n/a	GPCR coding genes v1.0	Qiagen, Hilden, Germany
GPCR_CSMA	8-5:4	5	4	8	DRD4	Q005801	1815	NM_000797	siRNA	experimental		1	CACCTGGCTGGGCTACGTCAA	n/a	GPCR coding genes v1.0	Qiagen, Hilden, Germany
GPCR_CSMA	4-5:4	5	4	4	DRD4	Q023877	1815	NM_000797	siRNA	experimental		1	TTGTACGTTAATTAAACAAAT	n/a	GPCR coding genes v1.0	Qiagen, Hilden, Germany
GPCR_CSMA	6-5:4	5	4	6	DRD5	Q005802	1816	NM_000798	siRNA	experimental		1	CGGGCTGGACCTGCCAAACAA	n/a	GPCR coding genes v1.0	Qiagen, Hilden, Germany
GPCR_CSMA	2-5:4	5	4	2	DRD5	Q023878	1816	NM_000798	siRNA	experimental		1	CTGATTTATTCTGGTGTCTAA	n/a	GPCR coding genes v1.0	Qiagen, Hilden, Germany
GPCR_CSMA	8-2:7	2	7	8	EBI2	Q005803	1880	NM_004951	siRNA	experimental		1	CACGAATAGCCTACTATGCAA	n/a	GPCR coding genes v1.0	Qiagen, Hilden, Germany
GPCR_CSMA	4-2:7	2	7	4	EBI2	Q023879	1880	NM_004951	siRNA	experimental		1	TAGAAAGGACTGAATAGATTA	n/a	GPCR coding genes v1.0	Qiagen, Hilden, Germany
GPCR_CSMA	2-2:7	2	7	2	EDG1	Q005804	1901	NM_001400	siRNA	experimental		1	ATGATCGATCATCTATAGCAA	n/a	GPCR coding genes v1.0	Qiagen, Hilden, Germany
GPCR_CSMA	6-2:7	2	7	6	EDG1	Q023880	1901	NM_001400	siRNA	experimental		1	TAGCATTGTCAAGCTCCTAAA	n/a	GPCR coding genes v1.0	Qiagen, Hilden, Germany
GPCR_CSMA	24-4:3	4	3	24	EDG2	Q005805	1902	NM_001401	siRNA	experimental		1	CAAGACTTGATATATATTGAA	n/a	GPCR coding genes v1.0	Qiagen, Hilden, Germany
GPCR_CSMA	20-4:3	4	3	20	EDG2	Q023881	1902	NM_001401	siRNA	experimental		1	CACTATAATATTGTTCCCATA	n/a	GPCR coding genes v1.0	Qiagen, Hilden, Germany
GPCR_CSMA	18-4:3	4	3	18	EDG3	Q005806	1903	NM_005226	siRNA	experimental		1	CCGCAGTATCTAAGTATCTCA	n/a	GPCR coding genes v1.0	Qiagen, Hilden, Germany
GPCR_CSMA	22-4:3	4	3	22	EDG3	Q023882	1903	NM_005226	siRNA	experimental		1	GCGGCACTTGACAATGATCAA	n/a	GPCR coding genes v1.0	Qiagen, Hilden, Germany
GPCR_CSMA	9-1:4	1	4	9	EDG4	Q006002	9170	NM_004720	siRNA	experimental		1	CCCGCGAGTCTGTCCACTATA	n/a	GPCR coding genes v1.0	Qiagen, Hilden, Germany
GPCR_CSMA	13-1:4	1	4	13	EDG4	Q024078	9170	NM_004720	siRNA	experimental		1	GACCATCGGCTTCTTCTATAA	n/a	GPCR coding genes v1.0	Qiagen, Hilden, Germany
GPCR_CSMA	13-3:7	3	7	13	EDG5	Q006012	9294	NM_004230	siRNA	experimental		1	ACCCACGTTTCTGGAGGGCAA	n/a	GPCR coding genes v1.0	Qiagen, Hilden, Germany
GPCR_CSMA	9-3:7	3	7	9	EDG5	Q024088	9294	NM_004230	siRNA	experimental		1	CACCCTGAATTCCCTGCTCAA	n/a	GPCR coding genes v1.0	Qiagen, Hilden, Germany
GPCR_CSMA	29-3:2	3	2	29	EDG6	Q005994	8698	NM_003775	siRNA	experimental		1	CAGCCGGCTCATTGTTCTGCA	n/a	GPCR coding genes v1.0	Qiagen, Hilden, Germany
GPCR_CSMA	25-3:2	3	2	25	EDG6	Q024070	8698	NM_003775	siRNA	experimental		1	CCGGAGCTTCCACCACCGACA	n/a	GPCR coding genes v1.0	Qiagen, Hilden, Germany
GPCR_CSMA	11-4:3	4	3	11	EDG7	Q006043	23566	NM_012152	siRNA	experimental		1	ACCCAGGTGATGACTGTCTTA	n/a	GPCR coding genes v1.0	Qiagen, Hilden, Germany
GPCR_CSMA	15-4:3	4	3	15	EDG7	Q024119	23566	NM_012152	siRNA	experimental		1	ATAGAGGATAGTATTAGCCAA	n/a	GPCR coding genes v1.0	Qiagen, Hilden, Germany
GPCR_CSMA	18-2:5	2	5	18	EDG8	Q006090	53637	NM_030760	siRNA	experimental		1	CACAATGTGAACAAACAGACA	n/a	GPCR coding genes v1.0	Qiagen, Hilden, Germany
GPCR_CSMA	22-2:5	2	5	22	EDG8	Q024166	53637	NM_030760	siRNA	experimental		1	CAGCCAAATCCTATCTGGTAA	n/a	GPCR coding genes v1.0	Qiagen, Hilden, Germany
GPCR_CSMA	20-5:3	5	3	20	EDNRA	Q005807	1909	NM_001957	siRNA	experimental		1	CTGGTGAATGTTCAATGGGAA	n/a	GPCR coding genes v1.0	Qiagen, Hilden, Germany
GPCR_CSMA	24-5:3	5	3	24	EDNRA	Q023883	1909	NM_001957	siRNA	experimental		1	TAGCCTAACATGATTATTTGA	n/a	GPCR coding genes v1.0	Qiagen, Hilden, Germany
GPCR_CSMA	22-5:3	5	3	22	EDNRB	Q005808	1910	NM_000115	siRNA	experimental		1	CAGGATATTCACACAACACTT	n/a	GPCR coding genes v1.0	Qiagen, Hilden, Germany
GPCR_CSMA	18-5:3	5	3	18	EDNRB	Q023884	1910	NM_000115	siRNA	experimental		1	GAGCTTTAACTCGGTCTTAAA	n/a	GPCR coding genes v1.0	Qiagen, Hilden, Germany
GPCR_CSMA	24-7:4	7	4	24	ELTD1	Q006121	64123	BC025721.1	siRNA	experimental		1	ATGCCTAATCATTCTTGTTAA	n/a	GPCR coding genes v1.0	Qiagen, Hilden, Germany
GPCR_CSMA	20-7:4	7	4	20	ELTD1	Q024197	64123	BC025721.1	siRNA	experimental		1	CCCACATTATATGAACTTGAA	n/a	GPCR coding genes v1.0	Qiagen, Hilden, Germany
GPCR_CSMA	20-2:7	2	7	20	EMR1	Q005811	2015	NM_001974	siRNA	experimental		1	CACGTGGACTAAATTCACCAA	n/a	GPCR coding genes v1.0	Qiagen, Hilden, Germany
GPCR_CSMA	24-2:7	2	7	24	EMR1	Q023887	2015	NM_001974	siRNA	experimental		1	TTGCACAGTTATAGTGATCAA	n/a	GPCR coding genes v1.0	Qiagen, Hilden, Germany
GPCR_CSMA	8-3:3	3	3	8	EMR2	Q006079	30817	NM_013447	siRNA	experimental		1	AAGCATGGTGATGATATAGGA	n/a	GPCR coding genes v1.0	Qiagen, Hilden, Germany
GPCR_CSMA	4-3:3	3	3	4	EMR2	Q024155	30817	NM_013447	siRNA	experimental		1	ACGGGTTTGATTATTTAGTCA	n/a	GPCR coding genes v1.0	Qiagen, Hilden, Germany
GPCR_CSMA	2-6:1	6	1	2	EMR3	Q006146	84658	NM_032571	siRNA	experimental		1	AACGATAGTGTAGCTATTGAA	n/a	GPCR coding genes v1.0	Qiagen, Hilden, Germany
GPCR_CSMA	6-6:1	6	1	6	EMR3	Q024222	84658	NM_032571	siRNA	experimental		1	GTGGTTTAGAGAGATCGTAAA	n/a	GPCR coding genes v1.0	Qiagen, Hilden, Germany
GPCR_CSMA	10-4:2	4	2	10	EMR4	Q006224	326342	AY181245.1	siRNA	experimental		1	CCGGATTGTTACGAGAACAAT	n/a	GPCR coding genes v1.0	Qiagen, Hilden, Germany
GPCR_CSMA	14-4:2	4	2	14	EMR4	Q024300	326342	AY181245.1	siRNA	experimental		1	CGGATTGTTACGAGAACAATA	n/a	GPCR coding genes v1.0	Qiagen, Hilden, Germany
GPCR_CSMA	18-2:7	2	7	18	F2R	Q005812	2149	NM_001992	siRNA	experimental		1	CAGTATAGAATAGGCACTTTA	n/a	GPCR coding genes v1.0	Qiagen, Hilden, Germany
GPCR_CSMA	22-2:7	2	7	22	F2R	Q023888	2149	NM_001992	siRNA	experimental		1	TAGAGTGTGATGTATGTGTAA	n/a	GPCR coding genes v1.0	Qiagen, Hilden, Germany
GPCR_CSMA	8-3:1	3	1	8	F2RL1	Q005813	2150	NM_005242	siRNA	experimental		1	ATAGTCGTGAATCTTGTTCAA	n/a	GPCR coding genes v1.0	Qiagen, Hilden, Germany
GPCR_CSMA	4-3:1	3	1	4	F2RL1	Q023889	2150	NM_005242	siRNA	experimental		1	CCGAAGTGTCCGCACTGTAAA	n/a	GPCR coding genes v1.0	Qiagen, Hilden, Germany
GPCR_CSMA	6-3:1	3	1	6	F2RL2	Q005814	2151	NM_004101	siRNA	experimental		1	CAGGAGCCACGATTACTGTAA	n/a	GPCR coding genes v1.0	Qiagen, Hilden, Germany
GPCR_CSMA	2-3:1	3	1	2	F2RL2	Q023890	2151	NM_004101	siRNA	experimental		1	CAGTTAGGATACATCACTAAA	n/a	GPCR coding genes v1.0	Qiagen, Hilden, Germany
GPCR_CSMA	9-1:3	1	3	9	F2RL3	Q005998	9002	NM_003950	siRNA	experimental		1	AAGGCTGTACTGGGTCGAACA	n/a	GPCR coding genes v1.0	Qiagen, Hilden, Germany
GPCR_CSMA	13-1:3	1	3	13	F2RL3	Q024074	9002	NM_003950	siRNA	experimental		1	CACATTCACGATACTGTGCAA	n/a	GPCR coding genes v1.0	Qiagen, Hilden, Germany
GPCR_CSMA	8-6:6	6	6	8	FPR1	Q005815	2357	NM_002029	siRNA	experimental		1	AACCAGTGACACAGCTACCAA	n/a	GPCR coding genes v1.0	Qiagen, Hilden, Germany
GPCR_CSMA	4-6:6	6	6	4	FPR1	Q023891	2357	NM_002029	siRNA	experimental		1	CACCGTGAGCCTGGCCAAGAA	n/a	GPCR coding genes v1.0	Qiagen, Hilden, Germany
GPCR_CSMA	2-6:6	6	6	2	FPRL1	Q005816	2358	NM_001462	siRNA	experimental		1	CAGGAGTTGGTTAGAATTTCT	n/a	GPCR coding genes v1.0	Qiagen, Hilden, Germany
GPCR_CSMA	6-6:6	6	6	6	FPRL1	Q023892	2358	NM_001462	siRNA	experimental		1	CTGGATAATATCACCTATAGA	n/a	GPCR coding genes v1.0	Qiagen, Hilden, Germany
GPCR_CSMA	8-7:6	7	6	8	FPRL2	Q005817	2359	NM_002030	siRNA	experimental		1	CCCAGTCCTAACTTCATTTAA	n/a	GPCR coding genes v1.0	Qiagen, Hilden, Germany
GPCR_CSMA	4-7:6	7	6	4	FPRL2	Q023893	2359	NM_002030	siRNA	experimental		1	TCGGCTTGCTGGTTTATTATA	n/a	GPCR coding genes v1.0	Qiagen, Hilden, Germany
GPCR_CSMA	2-7:6	7	6	2	FSHR	Q005818	2492	NM_000145	siRNA	experimental		1	CAGGTCGACTTACAACTTAAA	n/a	GPCR coding genes v1.0	Qiagen, Hilden, Germany
GPCR_CSMA	6-7:6	7	6	6	FSHR	Q023894	2492	NM_000145	siRNA	experimental		1	CCAGGTCGACTTACAACTTAA	n/a	GPCR coding genes v1.0	Qiagen, Hilden, Germany
GPCR_CSMA	8-7:3	7	3	8	FY	Q005819	2532	NM_002036	siRNA	experimental		1	ACCAGTGTCCTGGGTATCCTA	n/a	GPCR coding genes v1.0	Qiagen, Hilden, Germany
GPCR_CSMA	4-7:3	7	3	4	FY	Q023895	2532	NM_002036	siRNA	experimental		1	CAGCTGGACTTCGAAGATGTA	n/a	GPCR coding genes v1.0	Qiagen, Hilden, Germany
GPCR_CSMA	17-2:7	2	7	17	FZD1	Q005976	8321	NM_003505	siRNA	experimental		1	ATGCCGGTACTTAGGACCTAA	n/a	GPCR coding genes v1.0	Qiagen, Hilden, Germany
GPCR_CSMA	21-2:7	2	7	21	FZD1	Q024052	8321	NM_003505	siRNA	experimental		1	CCCGCGCTTCATGAATCGCAA	n/a	GPCR coding genes v1.0	Qiagen, Hilden, Germany
GPCR_CSMA	15-3:5	3	5	15	FZD10	Q006031	11211	NM_007197	siRNA	experimental		1	CAGCCGTAGGTTAAAGAAGAA	n/a	GPCR coding genes v1.0	Qiagen, Hilden, Germany
GPCR_CSMA	11-3:5	3	5	11	FZD10	Q024107	11211	NM_007197	siRNA	experimental		1	CCCGATTATGGAGCAGTTCAA	n/a	GPCR coding genes v1.0	Qiagen, Hilden, Germany
GPCR_CSMA	2-7:3	7	3	2	FZD2	Q005820	2535	NM_001466	siRNA	experimental		1	CACGGTCTACATGATCAAATA	n/a	GPCR coding genes v1.0	Qiagen, Hilden, Germany
GPCR_CSMA	6-7:3	7	3	6	FZD2	Q023896	2535	NM_001466	siRNA	experimental		1	CACGTACTTGGTAGACATGCA	n/a	GPCR coding genes v1.0	Qiagen, Hilden, Germany
GPCR_CSMA	21-5:4	5	4	21	FZD3	Q005974	7976	NM_017412	siRNA	experimental		1	ATGCTTGATGTATTATGTAAA	n/a	GPCR coding genes v1.0	Qiagen, Hilden, Germany
GPCR_CSMA	17-5:4	5	4	17	FZD3	Q024050	7976	NM_017412	siRNA	experimental		1	CAGAAGAATTTGATTAGTCTA	n/a	GPCR coding genes v1.0	Qiagen, Hilden, Germany
GPCR_CSMA	7-3:1	3	1	7	FZD4	Q005977	8322	NM_012193	siRNA	experimental		1	CAGAATGATAGTGCCTTTAAA	n/a	GPCR coding genes v1.0	Qiagen, Hilden, Germany
GPCR_CSMA	3-3:1	3	1	3	FZD4	Q024053	8322	NM_012193	siRNA	experimental		1	TAGGTGATCGATACTTGTCAA	n/a	GPCR coding genes v1.0	Qiagen, Hilden, Germany
GPCR_CSMA	21-5:3	5	3	21	FZD5	Q005972	7855	NM_003468	siRNA	experimental		1	CAGCATTGTGGTGGCCTGCTA	n/a	GPCR coding genes v1.0	Qiagen, Hilden, Germany
GPCR_CSMA	17-5:3	5	3	17	FZD5	Q024048	7855	NM_003468	siRNA	experimental		1	TAAGGTTGGCGTTGTAATGAA	n/a	GPCR coding genes v1.0	Qiagen, Hilden, Germany
GPCR_CSMA	1-3:1	3	1	1	FZD6	Q005978	8323	NM_003506	siRNA	experimental		1	AACCCACTTATTGATACCTTA	n/a	GPCR coding genes v1.0	Qiagen, Hilden, Germany
GPCR_CSMA	5-3:1	3	1	5	FZD6	Q024054	8323	NM_003506	siRNA	experimental		1	AGCGATATTAGTGCCAATCAA	n/a	GPCR coding genes v1.0	Qiagen, Hilden, Germany
GPCR_CSMA	3-6:6	6	6	3	FZD7	Q005979	8324	NM_003507	siRNA	experimental		1	AACGGCGATGTGAATCGTCAA	n/a	GPCR coding genes v1.0	Qiagen, Hilden, Germany
GPCR_CSMA	7-6:6	6	6	7	FZD7	Q024055	8324	NM_003507	siRNA	experimental		1	CAACGGCCTGATGTACTTTAA	n/a	GPCR coding genes v1.0	Qiagen, Hilden, Germany
GPCR_CSMA	1-6:6	6	6	1	FZD8	Q005980	8325	NM_031866	siRNA	experimental		1	CAAGTAAATATCATTGTTGAA	n/a	GPCR coding genes v1.0	Qiagen, Hilden, Germany
GPCR_CSMA	5-6:6	6	6	5	FZD8	Q024056	8325	NM_031866	siRNA	experimental		1	CCGCTCGGTCATCAAGCAACA	n/a	GPCR coding genes v1.0	Qiagen, Hilden, Germany
GPCR_CSMA	7-7:6	7	6	7	FZD9	Q005981	8326	NM_003508	siRNA	experimental		1	CACCTGCGTCATCGTTTGCTA	n/a	GPCR coding genes v1.0	Qiagen, Hilden, Germany
GPCR_CSMA	3-7:6	7	6	3	FZD9	Q024057	8326	NM_003508	siRNA	experimental		1	CAGCCGGAGTTTATTTAATGA	n/a	GPCR coding genes v1.0	Qiagen, Hilden, Germany
GPCR_CSMA	28-5:7	5	7	28	GABBR1	Q005823	2550	NM_001470	siRNA	experimental		1	CCGAATCTGCTCCAAGTCTTA	n/a	GPCR coding genes v1.0	Qiagen, Hilden, Germany
GPCR_CSMA	32-5:7	5	7	32	GABBR1	Q023899	2550	NM_001470	siRNA	experimental		1	TGGGAAGAACATGCTATCCAA	n/a	GPCR coding genes v1.0	Qiagen, Hilden, Germany
GPCR_CSMA	30-5:7	5	7	30	GALR1	Q005824	2587	NM_001480	siRNA	experimental		1	CACCTGAGTGATACTAAAGAA	n/a	GPCR coding genes v1.0	Qiagen, Hilden, Germany
GPCR_CSMA	26-5:7	5	7	26	GALR1	Q023900	2587	NM_001480	siRNA	experimental		1	CAGCGAGGTTGATGTAGATAA	n/a	GPCR coding genes v1.0	Qiagen, Hilden, Germany
GPCR_CSMA	15-6:3	6	3	15	GALR2	Q005995	8811	NM_003857	siRNA	experimental		1	CCCGCTCACGCGCGCCACTTA	n/a	GPCR coding genes v1.0	Qiagen, Hilden, Germany
GPCR_CSMA	11-6:3	6	3	11	GALR2	Q024071	8811	NM_003857	siRNA	experimental		1	TACCAACCTGTTCATCCTTAA	n/a	GPCR coding genes v1.0	Qiagen, Hilden, Germany
GPCR_CSMA	27-5:1	5	1	27	GALR3	Q005991	8484	NM_003614	siRNA	experimental		1	CACGGACCTGTTCATCCTCAA	n/a	GPCR coding genes v1.0	Qiagen, Hilden, Germany
GPCR_CSMA	31-5:1	5	1	31	GALR3	Q024067	8484	NM_003614	siRNA	experimental		1	CTGCCCGAGGACCGGAATAAA	n/a	GPCR coding genes v1.0	Qiagen, Hilden, Germany
GPCR_CSMA	28-4:6	4	6	28	GCGR	Q005825	2642	NM_000160	siRNA	experimental		1	CAACAGAACCTTCGACAAGTA	n/a	GPCR coding genes v1.0	Qiagen, Hilden, Germany
GPCR_CSMA	32-4:6	4	6	32	GCGR	Q023901	2642	NM_000160	siRNA	experimental		1	CTCCAACAATAAAGAGCTCAA	n/a	GPCR coding genes v1.0	Qiagen, Hilden, Germany
GPCR_CSMA	28-5:1	5	1	28	GHRHR	Q005827	2692	NM_000823	siRNA	experimental		1	AAGGCTCAGAGGAGCCAATAA	n/a	GPCR coding genes v1.0	Qiagen, Hilden, Germany
GPCR_CSMA	32-5:1	5	1	32	GHRHR	Q023903	2692	NM_000823	siRNA	experimental		1	GCCAATAAACCTGTAAATGAA	n/a	GPCR coding genes v1.0	Qiagen, Hilden, Germany
GPCR_CSMA	30-5:1	5	1	30	GHSR	Q005828	2693	NM_004122	siRNA	experimental		1	AACCACAAGCAAACCGTGAAA	n/a	GPCR coding genes v1.0	Qiagen, Hilden, Germany
GPCR_CSMA	26-5:1	5	1	26	GHSR	Q023904	2693	NM_004122	siRNA	experimental		1	AGGGACCAGAACCACAAGCAA	n/a	GPCR coding genes v1.0	Qiagen, Hilden, Germany
GPCR_CSMA	32-3:2	3	2	32	GIPR	Q005829	2696	NM_000164	siRNA	experimental		1	CAGGTGCATTGGAGATTCTTA	n/a	GPCR coding genes v1.0	Qiagen, Hilden, Germany
GPCR_CSMA	28-3:2	3	2	28	GIPR	Q023905	2696	NM_000164	siRNA	experimental		1	CTGGGAGCGCAACGAAGTCAA	n/a	GPCR coding genes v1.0	Qiagen, Hilden, Germany
GPCR_CSMA	30-3:2	3	2	30	GLP1R	Q005830	2740	NM_002062	siRNA	experimental		1	CAGGCTCGTTCGTGAATGTCA	n/a	GPCR coding genes v1.0	Qiagen, Hilden, Germany
GPCR_CSMA	26-3:2	3	2	26	GLP1R	Q023906	2740	NM_002062	siRNA	experimental		1	CCAGACAGAGCCGCAAATCAA	n/a	GPCR coding genes v1.0	Qiagen, Hilden, Germany
GPCR_CSMA	15-7:1	7	1	15	GLP2R	Q006013	9340	NM_004246	siRNA	experimental		1	ATCACTGATGATCAAGTTGAA	n/a	GPCR coding genes v1.0	Qiagen, Hilden, Germany
GPCR_CSMA	11-7:1	7	1	11	GLP2R	Q024089	9340	NM_004246	siRNA	experimental		1	CACAGGGTGCTGGACAACAAA	n/a	GPCR coding genes v1.0	Qiagen, Hilden, Germany
GPCR_CSMA	16-6:3	6	3	16	GNGT1	Q005831	2792	NM_021955	siRNA	experimental		1	AAGAGAGAGAGCTCATATGAA	n/a	GPCR coding genes v1.0	Qiagen, Hilden, Germany
GPCR_CSMA	12-6:3	6	3	12	GNGT1	Q023907	2792	NM_021955	siRNA	experimental		1	AGGCTGTGTGATTTCATAATA	n/a	GPCR coding genes v1.0	Qiagen, Hilden, Germany
GPCR_CSMA	14-6:3	6	3	14	GNRHR	Q005832	2798	NM_000406	siRNA	experimental		1	AAGCATGGATTGGATCAGTAA	n/a	GPCR coding genes v1.0	Qiagen, Hilden, Germany
GPCR_CSMA	10-6:3	6	3	10	GNRHR	Q023908	2798	NM_000406	siRNA	experimental		1	ACGGTTGCATTTGCCACTTCA	n/a	GPCR coding genes v1.0	Qiagen, Hilden, Germany
GPCR_CSMA	28-1:7	1	7	28	GNRHR2	Q006153	114814	NM_057163	siRNA	experimental		1	CCGCCAGGCAGCAGTACTCAA	n/a	GPCR coding genes v1.0	Qiagen, Hilden, Germany
GPCR_CSMA	32-1:7	1	7	32	GNRHR2	Q024229	114814	NM_057163	siRNA	experimental		1	TCCCGTTCAGGTGTAAGGAAA	n/a	GPCR coding genes v1.0	Qiagen, Hilden, Germany
GPCR_CSMA	32-1:6	1	6	32	GPBAR1	Q006183	151306	NM_170699	siRNA	experimental		1	AAGCCTCATCATCACCGCGAA	n/a	GPCR coding genes v1.0	Qiagen, Hilden, Germany
GPCR_CSMA	28-1:6	1	6	28	GPBAR1	Q024259	151306	NM_170699	siRNA	experimental		1	CAGGACCAAGATGACGCCCAA	n/a	GPCR coding genes v1.0	Qiagen, Hilden, Germany
GPCR_CSMA	15-1:4	1	4	15	GPCR5A	Q006001	9052	NM_003979	siRNA	experimental		1	CAACTCAAGTTTAGACCCTTA	n/a	GPCR coding genes v1.0	Qiagen, Hilden, Germany
GPCR_CSMA	11-1:4	1	4	11	GPCR5A	Q024077	9052	NM_003979	siRNA	experimental		1	CAGGATGTTATCGCTATTGAA	n/a	GPCR coding genes v1.0	Qiagen, Hilden, Germany
GPCR_CSMA	13-3:5	3	5	13	GPR	Q006032	11245	NM_007223	siRNA	experimental		1	CAGCCTCGCCATGGGACATAA	n/a	GPCR coding genes v1.0	Qiagen, Hilden, Germany
GPCR_CSMA	9-3:5	3	5	9	GPR	Q024108	11245	NM_007223	siRNA	experimental		1	CAGGTACTACTCAGTCCTCTA	n/a	GPCR coding genes v1.0	Qiagen, Hilden, Germany
GPCR_CSMA	12-1:3	1	3	12	GPR1	Q005833	2825	NM_005279	siRNA	experimental		1	AAGCCTTAAGTCTTAATATTA	n/a	GPCR coding genes v1.0	Qiagen, Hilden, Germany
GPCR_CSMA	16-1:3	1	3	16	GPR1	Q023909	2825	NM_005279	siRNA	experimental		1	CCGACTCCACTTTCATAGTTA	n/a	GPCR coding genes v1.0	Qiagen, Hilden, Germany
GPCR_CSMA	26-1:3	1	3	26	GPR10	Q005842	2834	NM_004248	siRNA	experimental		1	CACCTATCACGTGGAGCTCAA	n/a	GPCR coding genes v1.0	Qiagen, Hilden, Germany
GPCR_CSMA	30-1:3	1	3	30	GPR10	Q023918	2834	NM_004248	siRNA	experimental		1	CGCCATGAGTTCGGCCTGCTA	n/a	GPCR coding genes v1.0	Qiagen, Hilden, Germany
GPCR_CSMA	24-2:1	2	1	24	GPR101	Q006137	83550	NM_054021	siRNA	experimental		1	CAGCTTGGAAGTGCGAGTCAA	n/a	GPCR coding genes v1.0	Qiagen, Hilden, Germany
GPCR_CSMA	20-2:1	2	1	20	GPR101	Q024213	83550	NM_054021	siRNA	experimental		1	CCGCGGTTACCTGCTCCTCTA	n/a	GPCR coding genes v1.0	Qiagen, Hilden, Germany
GPCR_CSMA	4-4:2	4	2	4	GPR103	Q006141	84109	NM_198179	siRNA	experimental		1	AGGAATTACAATGATGCGGAA	n/a	GPCR coding genes v1.0	Qiagen, Hilden, Germany
GPCR_CSMA	8-4:2	4	2	8	GPR103	Q024217	84109	NM_198179	siRNA	experimental		1	ATGGAAATTCAGGAATTACAA	n/a	GPCR coding genes v1.0	Qiagen, Hilden, Germany
GPCR_CSMA	4-5:5	5	5	4	GPR107	Q006115	57720	NM_020960	siRNA	experimental		1	TAGCCTAGACCGTACAAAGAA	n/a	GPCR coding genes v1.0	Qiagen, Hilden, Germany
GPCR_CSMA	8-5:5	5	5	8	GPR107	Q024191	57720	NM_020960	siRNA	experimental		1	CAGAAGTGAGGTAAGAGTAAA	n/a	GPCR coding genes v1.0	Qiagen, Hilden, Germany
GPCR_CSMA	24-4:5	4	5	24	GPR108	Q006107	56927	XM_290854	siRNA	experimental		1	CAAGTACGTCCTGTCGGATAA	n/a	GPCR coding genes v1.0	Qiagen, Hilden, Germany
GPCR_CSMA	20-4:5	4	5	20	GPR108	Q024183	56927	XM_290854	siRNA	experimental		1	CCCGGACAAGCCCATTTGGAA	n/a	GPCR coding genes v1.0	Qiagen, Hilden, Germany
GPCR_CSMA	10-6:7	6	7	10	GPR109A	Q006226	338442	NM_177551	siRNA	experimental		1	CTCCTTAAATAACCATGCCAA	n/a	GPCR coding genes v1.0	Qiagen, Hilden, Germany
GPCR_CSMA	14-6:7	6	7	14	GPR109A	Q024302	338442	NM_177551	siRNA	experimental		1	TGGGCCCAACCTCTCCTTAAA	n/a	GPCR coding genes v1.0	Qiagen, Hilden, Germany
GPCR_CSMA	15-1:3	1	3	15	GPR109B	Q005997	8843	NM_006018	siRNA	experimental		1	CCCAGAAGGGACTGAGCTAAA	n/a	GPCR coding genes v1.0	Qiagen, Hilden, Germany
GPCR_CSMA	11-1:3	1	3	11	GPR109B	Q024073	8843	NM_006018	siRNA	experimental		1	CTGCTTTCAACCAGCGACTAA	n/a	GPCR coding genes v1.0	Qiagen, Hilden, Germany
GPCR_CSMA	14-3:4	3	4	14	GPR110	Q006210	266977	NM_153840	siRNA	experimental		1	CACCTAGTGAATGAAACTCAA	n/a	GPCR coding genes v1.0	Qiagen, Hilden, Germany
GPCR_CSMA	10-3:4	3	4	10	GPR110	Q024286	266977	NM_153840	siRNA	experimental		1	CAGGTCAATGGACCTGTGATA	n/a	GPCR coding genes v1.0	Qiagen, Hilden, Germany
GPCR_CSMA	28-5:5	5	5	28	GPR111	Q006205	222611	NM_153839	siRNA	experimental		1	AAGAAGGCTATTCATAGATAA	n/a	GPCR coding genes v1.0	Qiagen, Hilden, Germany
GPCR_CSMA	32-5:5	5	5	32	GPR111	Q024281	222611	NM_153839	siRNA	experimental		1	CAGCCATTTGAAGACAATATA	n/a	GPCR coding genes v1.0	Qiagen, Hilden, Germany
GPCR_CSMA	16-4:1	4	1	16	GPR112	Q006177	139378	NM_153834	siRNA	experimental		1	CACGGTAATCTCTGTCAGGAA	n/a	GPCR coding genes v1.0	Qiagen, Hilden, Germany
GPCR_CSMA	12-4:1	4	1	12	GPR112	Q024253	139378	NM_153834	siRNA	experimental		1	CCGGAACTGTACCTTGGTTTA	n/a	GPCR coding genes v1.0	Qiagen, Hilden, Germany
GPCR_CSMA	28-4:7	4	7	28	GPR113	Q006187	165082	NM_153835	siRNA	experimental		1	CAGAGTGTAATGTCAACCACA	n/a	GPCR coding genes v1.0	Qiagen, Hilden, Germany
GPCR_CSMA	32-4:7	4	7	32	GPR113	Q024263	165082	NM_153835	siRNA	experimental		1	TCCGTAATGGAACTGAAATAA	n/a	GPCR coding genes v1.0	Qiagen, Hilden, Germany
GPCR_CSMA	10-5:5	5	5	10	GPR114	Q006198	221188	NM_153837	siRNA	experimental		1	AGCGGCTTTGTTTCAGCCTAA	n/a	GPCR coding genes v1.0	Qiagen, Hilden, Germany
GPCR_CSMA	14-5:5	5	5	14	GPR114	Q024274	221188	NM_153837	siRNA	experimental		1	AGGCATGGGTCTCGAATCTTA	n/a	GPCR coding genes v1.0	Qiagen, Hilden, Germany
GPCR_CSMA	32-2:2	2	2	32	GPR115	Q006201	221393	NM_153838	siRNA	experimental		1	TAGGAGAATGTTCCCACTATA	n/a	GPCR coding genes v1.0	Qiagen, Hilden, Germany
GPCR_CSMA	28-2:2	2	2	28	GPR115	Q024277	221393	NM_153838	siRNA	experimental		1	TAGGCTCTCACTTTAACATTA	n/a	GPCR coding genes v1.0	Qiagen, Hilden, Germany
GPCR_CSMA	26-2:2	2	2	26	GPR116	Q006202	221395	NM_015234	siRNA	experimental		1	AAGGATCTTTCTATTAGCATA	n/a	GPCR coding genes v1.0	Qiagen, Hilden, Germany
GPCR_CSMA	30-2:2	2	2	30	GPR116	Q024278	221395	NM_015234	siRNA	experimental		1	TTGAGTCTTCATGAACATGAA	n/a	GPCR coding genes v1.0	Qiagen, Hilden, Germany
GPCR_CSMA	14-4:1	4	1	14	GPR119	Q006178	139760	NM_178471	siRNA	experimental		1	CTCCCTCATCATTGCTACTAA	n/a	GPCR coding genes v1.0	Qiagen, Hilden, Germany
GPCR_CSMA	10-4:1	4	1	10	GPR119	Q024254	139760	NM_178471	siRNA	experimental		1	CAGGAGTGTCACCTCTACCTA	n/a	GPCR coding genes v1.0	Qiagen, Hilden, Germany
GPCR_CSMA	28-6:5	6	5	28	GPR12	Q005843	2835	NM_005288	siRNA	experimental		1	CGGCATTGGACTCATCACCAA	n/a	GPCR coding genes v1.0	Qiagen, Hilden, Germany
GPCR_CSMA	32-6:5	6	5	32	GPR12	Q023919	2835	NM_005288	siRNA	experimental		1	CTGGATGCCTTTCACCCTCTA	n/a	GPCR coding genes v1.0	Qiagen, Hilden, Germany
GPCR_CSMA	16-6:1	6	1	16	GPR120	Q006227	338557	NM_181745	siRNA	experimental		1	AAGAAATGACTTGTCGATTAT	n/a	GPCR coding genes v1.0	Qiagen, Hilden, Germany
GPCR_CSMA	12-6:1	6	1	12	GPR120	Q024303	338557	NM_181745	siRNA	experimental		1	CACAGTGAGATCACAAAGGCA	n/a	GPCR coding genes v1.0	Qiagen, Hilden, Germany
GPCR_CSMA	2-4:2	4	2	2	GPR123	Q006142	84435	NM_032422	siRNA	experimental		1	CACTGTAAAGCTCTTCACCTA	n/a	GPCR coding genes v1.0	Qiagen, Hilden, Germany
GPCR_CSMA	6-4:2	4	2	6	GPR123	Q024218	84435	NM_032422	siRNA	experimental		1	CTGCCCAAGGGTAAATTGCTA	n/a	GPCR coding genes v1.0	Qiagen, Hilden, Germany
GPCR_CSMA	9-5:3	5	3	9	GPR124	Q006046	25960	NM_032777	siRNA	experimental		1	CCCACAGGAGTGGTACTTAAA	n/a	GPCR coding genes v1.0	Qiagen, Hilden, Germany
GPCR_CSMA	13-5:3	5	3	13	GPR124	Q024122	25960	NM_032777	siRNA	experimental		1	CCGACTAAACATATCTGGAAA	n/a	GPCR coding genes v1.0	Qiagen, Hilden, Germany
GPCR_CSMA	30-4:5	4	5	30	GPR125	Q006190	166647	XM_291111.1	siRNA	experimental		1	ATGGATTTGACGGGATCTGAA	n/a	GPCR coding genes v1.0	Qiagen, Hilden, Germany
GPCR_CSMA	26-4:5	4	5	26	GPR125	Q024266	166647	XM_291111.1	siRNA	experimental		1	CAGCTTGATAATAGTCTGACA	n/a	GPCR coding genes v1.0	Qiagen, Hilden, Germany
GPCR_CSMA	6-2:2	2	2	6	GPR126	Q006112	57211	NM_020455	siRNA	experimental		1	ACCTAGGTAACTGCATATATA	n/a	GPCR coding genes v1.0	Qiagen, Hilden, Germany
GPCR_CSMA	2-2:2	2	2	2	GPR126	Q024188	57211	NM_020455	siRNA	experimental		1	TAGAATATCCGTAGTGATTCA	n/a	GPCR coding genes v1.0	Qiagen, Hilden, Germany
GPCR_CSMA	4-7:2	7	2	4	GPR128	Q006147	84873	NM_032787	siRNA	experimental		1	ACGCGAGTGGTTGGACAGATA	n/a	GPCR coding genes v1.0	Qiagen, Hilden, Germany
GPCR_CSMA	8-7:2	7	2	8	GPR128	Q024223	84873	NM_032787	siRNA	experimental		1	CACAGCTCTATTACCTTCTAA	n/a	GPCR coding genes v1.0	Qiagen, Hilden, Germany
GPCR_CSMA	6-2:3	2	3	6	GPR132	Q006078	29933	NM_013345	siRNA	experimental		1	ACGGACCATTCCCGCCAAGAA	n/a	GPCR coding genes v1.0	Qiagen, Hilden, Germany
GPCR_CSMA	2-2:3	2	3	2	GPR132	Q024154	29933	NM_013345	siRNA	experimental		1	CTGGGTCACCATCGAGATCAA	n/a	GPCR coding genes v1.0	Qiagen, Hilden, Germany
GPCR_CSMA	10-1:2	1	2	10	GPR133	Q006214	283383	NM_198827	siRNA	experimental		1	CAAGCACAGATTGACACGTAA	n/a	GPCR coding genes v1.0	Qiagen, Hilden, Germany
GPCR_CSMA	14-1:2	1	2	14	GPR133	Q024290	283383	NM_198827	siRNA	experimental		1	CAGCATGCACTACTACCTGAA	n/a	GPCR coding genes v1.0	Qiagen, Hilden, Germany
GPCR_CSMA	22-7:4	7	4	22	GPR135	Q006122	64582	NM_022571	siRNA	experimental		1	ACCAAACAGCCTAAATCCGAA	n/a	GPCR coding genes v1.0	Qiagen, Hilden, Germany
GPCR_CSMA	18-7:4	7	4	18	GPR135	Q024198	64582	NM_022571	siRNA	experimental		1	CAACAGGATGTCCTCTTCCAA	n/a	GPCR coding genes v1.0	Qiagen, Hilden, Germany
GPCR_CSMA	10-2:4	2	4	10	GPR139	Q006166	124274	XM_064062.4	siRNA	experimental		1	AAGAATTGTCGTGCACCTCAA	n/a	GPCR coding genes v1.0	Qiagen, Hilden, Germany
GPCR_CSMA	14-2:4	2	4	14	GPR139	Q024242	124274	XM_064062.4	siRNA	experimental		1	ACCGTTAACCATTGACAGGTA	n/a	GPCR coding genes v1.0	Qiagen, Hilden, Germany
GPCR_CSMA	19-5:6	5	6	19	GPR141	Q006239	353345	NM_181791	siRNA	experimental		1	CAAAGTGGAATTCTACAGAAA	n/a	GPCR coding genes v1.0	Qiagen, Hilden, Germany
GPCR_CSMA	23-5:6	5	6	23	GPR141	Q024315	353345	NM_181791	siRNA	experimental		1	TCGCTTGACCTACCTCATCAA	n/a	GPCR coding genes v1.0	Qiagen, Hilden, Germany
GPCR_CSMA	21-7:7	7	7	21	GPR142	Q006238	350383	NM_181790	siRNA	experimental		1	CCGGGTCTTCGTCATGCTCTA	n/a	GPCR coding genes v1.0	Qiagen, Hilden, Germany
GPCR_CSMA	17-7:7	7	7	17	GPR142	Q024314	350383	NM_181790	siRNA	experimental		1	AACACTGGACGAGGTCCTCAA	n/a	GPCR coding genes v1.0	Qiagen, Hilden, Germany
GPCR_CSMA	5-6:5	6	5	5	GPR143	Q005918	4935	NM_000273	siRNA	experimental		1	CAGCTAGAGCTTCTTCCCGAA	n/a	GPCR coding genes v1.0	Qiagen, Hilden, Germany
GPCR_CSMA	1-6:5	6	5	1	GPR143	Q023994	4935	NM_000273	siRNA	experimental		1	TCGGATATGAACCACACGGAA	n/a	GPCR coding genes v1.0	Qiagen, Hilden, Germany
GPCR_CSMA	19-7:7	7	7	19	GPR144	Q006237	347088	NM_182611	siRNA	experimental		1	CTGGCTCAATGTGCACACAAA	n/a	GPCR coding genes v1.0	Qiagen, Hilden, Germany
GPCR_CSMA	23-7:7	7	7	23	GPR144	Q024313	347088	NM_182611	siRNA	experimental		1	CCGAGTCAATGCCTTGGCCAA	n/a	GPCR coding genes v1.0	Qiagen, Hilden, Germany
GPCR_CSMA	8-6:7	6	7	8	GPR145	Q006143	84539	NM_032503	siRNA	experimental		1	CACTATAATAAGATCCAGGAA	n/a	GPCR coding genes v1.0	Qiagen, Hilden, Germany
GPCR_CSMA	4-6:7	6	7	4	GPR145	Q024219	84539	NM_032503	siRNA	experimental		1	CTCGGATTGGATGAAGTGCAA	n/a	GPCR coding genes v1.0	Qiagen, Hilden, Germany
GPCR_CSMA	32-7:7	7	7	32	GPR146	Q006155	115330	NM_138445	siRNA	experimental		1	AGCATTCAGTTTGTCAATGAA	n/a	GPCR coding genes v1.0	Qiagen, Hilden, Germany
GPCR_CSMA	28-7:7	7	7	28	GPR146	Q024231	115330	NM_138445	siRNA	experimental		1	CAGGGTTCTGAGAACATTTCA	n/a	GPCR coding genes v1.0	Qiagen, Hilden, Germany
GPCR_CSMA	20-2:2	2	2	20	GPR147	Q006119	64106	NM_022146	siRNA	experimental		1	CTGGTGGCCATTGCTGTGGAA	n/a	GPCR coding genes v1.0	Qiagen, Hilden, Germany
GPCR_CSMA	24-2:2	2	2	24	GPR147	Q024195	64106	NM_022146	siRNA	experimental		1	CTGTTTCATCGTGCTCAAGAA	n/a	GPCR coding genes v1.0	Qiagen, Hilden, Germany
GPCR_CSMA	19-1:7	1	7	19	GPR148	Q006235	344561	NM_207364	siRNA	experimental		1	CAGCACAATATAATAGTGGAA	n/a	GPCR coding genes v1.0	Qiagen, Hilden, Germany
GPCR_CSMA	23-1:7	1	7	23	GPR148	Q024311	344561	NM_207364	siRNA	experimental		1	CCACTTATGACTAACTTCTTA	n/a	GPCR coding genes v1.0	Qiagen, Hilden, Germany
GPCR_CSMA	21-1:7	1	7	21	GPR149	Q006236	344758	XM_293580.1	siRNA	experimental		1	CACCGTGAGCGTAGCGCAGAA	n/a	GPCR coding genes v1.0	Qiagen, Hilden, Germany
GPCR_CSMA	17-1:7	1	7	17	GPR149	Q024312	344758	XM_293580.1	siRNA	experimental		1	CACTGTGTCAATCATTAGTAA	n/a	GPCR coding genes v1.0	Qiagen, Hilden, Germany
GPCR_CSMA	32-1:4	1	4	32	GPR15	Q005845	2838	NM_005290	siRNA	experimental		1	TTCAGTTTATTTGGATTATTA	n/a	GPCR coding genes v1.0	Qiagen, Hilden, Germany
GPCR_CSMA	28-1:4	1	4	28	GPR15	Q023921	2838	NM_005290	siRNA	experimental		1	TTGCGGCAAGAACACTATTTA	n/a	GPCR coding genes v1.0	Qiagen, Hilden, Germany
GPCR_CSMA	32-3:4	3	4	32	GPR150	Q006217	285601	NM_199243	siRNA	experimental		1	CCTGCAGGTCTACGCGTTCTA	n/a	GPCR coding genes v1.0	Qiagen, Hilden, Germany
GPCR_CSMA	28-3:4	3	4	28	GPR150	Q024293	285601	NM_199243	siRNA	experimental		1	GCGTCGCAAGATGGACTTCCT	n/a	GPCR coding genes v1.0	Qiagen, Hilden, Germany
GPCR_CSMA	30-2:4	2	4	30	GPR151	Q006174	134391	NM_194251	siRNA	experimental		1	CCGAGCTACGGCGTACTCCAA	n/a	GPCR coding genes v1.0	Qiagen, Hilden, Germany
GPCR_CSMA	26-2:4	2	4	26	GPR151	Q024250	134391	NM_194251	siRNA	experimental		1	CTCCTTCACAATGCTTGGAAA	n/a	GPCR coding genes v1.0	Qiagen, Hilden, Germany
GPCR_CSMA	3-2:5	2	5	3	GPR152	Q006245	390212	NM_206997	siRNA	experimental		1	CAGGACCATTCTGTCAGCCTA	n/a	GPCR coding genes v1.0	Qiagen, Hilden, Germany
GPCR_CSMA	7-2:5	2	5	7	GPR152	Q024321	390212	NM_206997	siRNA	experimental		1	CAAATGGACACTACCATGGAA	n/a	GPCR coding genes v1.0	Qiagen, Hilden, Germany
GPCR_CSMA	7-2:3	2	3	7	GPR153	Q006241	387509	NM_207370	siRNA	experimental		1	CAGCGTTGGCGCCAAGCAGAA	n/a	GPCR coding genes v1.0	Qiagen, Hilden, Germany
GPCR_CSMA	3-2:3	2	3	3	GPR153	Q024317	387509	NM_207370	siRNA	experimental		1	GACCACCATAGTCTTCATCTA	n/a	GPCR coding genes v1.0	Qiagen, Hilden, Germany
GPCR_CSMA	17-5:6	5	6	17	GPR154	Q006240	387129	NM_207172	siRNA	experimental		1	CACCCTGATCATATTTGGGAA	n/a	GPCR coding genes v1.0	Qiagen, Hilden, Germany
GPCR_CSMA	21-5:6	5	6	21	GPR154	Q024316	387129	NM_207172	siRNA	experimental		1	CAGATATTAATTGGCGATTCA	n/a	GPCR coding genes v1.0	Qiagen, Hilden, Germany
GPCR_CSMA	30-1:6	1	6	30	GPR155	Q006184	151556	NM_152529	siRNA	experimental		1	CAGGAGATGGACCTTAAATTA	n/a	GPCR coding genes v1.0	Qiagen, Hilden, Germany
GPCR_CSMA	26-1:6	1	6	26	GPR155	Q024260	151556	NM_152529	siRNA	experimental		1	TACGAATATGCCAACATTATA	n/a	GPCR coding genes v1.0	Qiagen, Hilden, Germany
GPCR_CSMA	28-4:5	4	5	28	GPR156	Q006189	165829	NM_153002	siRNA	experimental		1	CACGGGTTAGTTCAGTAATCA	n/a	GPCR coding genes v1.0	Qiagen, Hilden, Germany
GPCR_CSMA	32-4:5	4	5	32	GPR156	Q024265	165829	NM_153002	siRNA	experimental		1	CCCGGACAAGAGAGTGATTAT	n/a	GPCR coding genes v1.0	Qiagen, Hilden, Germany
GPCR_CSMA	6-3:4	3	4	6	GPR157	Q006128	80045	NM_024980	siRNA	experimental		1	AAGGGCTTCTTTGATAAAGAA	n/a	GPCR coding genes v1.0	Qiagen, Hilden, Germany
GPCR_CSMA	2-3:4	3	4	2	GPR157	Q024204	80045	NM_024980	siRNA	experimental		1	CACCTGGGTGTCACACGGCAA	n/a	GPCR coding genes v1.0	Qiagen, Hilden, Germany
GPCR_CSMA	6-7:4	7	4	6	GPR158	Q006114	57512	NM_020752	siRNA	experimental		1	TGCGTGGCTCCTATAACTCAA	n/a	GPCR coding genes v1.0	Qiagen, Hilden, Germany
GPCR_CSMA	2-7:4	7	4	2	GPR158	Q024190	57512	NM_020752	siRNA	experimental		1	CTGCTATATTCCATACAATTA	n/a	GPCR coding genes v1.0	Qiagen, Hilden, Germany
GPCR_CSMA	7-2:4	2	4	7	GPR158L1	Q006247	440435	NM_001004334	siRNA	experimental		1	CACCATCATACTCAAGCTTTA	n/a	GPCR coding genes v1.0	Qiagen, Hilden, Germany
GPCR_CSMA	3-2:4	2	4	3	GPR158L1	Q024323	440435	NM_001004334	siRNA	experimental		1	ACAGAAGAATTCACTACTGAA	n/a	GPCR coding genes v1.0	Qiagen, Hilden, Germany
GPCR_CSMA	20-2:6	2	6	20	GPR160	Q006069	26996	NM_014373	siRNA	experimental		1	AAGGGCTATACCAGTTATTAA	n/a	GPCR coding genes v1.0	Qiagen, Hilden, Germany
GPCR_CSMA	24-2:6	2	6	24	GPR160	Q024145	26996	NM_014373	siRNA	experimental		1	CAACTTTAAGATATCAACCTA	n/a	GPCR coding genes v1.0	Qiagen, Hilden, Germany
GPCR_CSMA	27-5:2	5	2	27	GPR161	Q006041	23432	NM_007369	siRNA	experimental		1	AAGACAGTTCGCAAAGAACTA	n/a	GPCR coding genes v1.0	Qiagen, Hilden, Germany
GPCR_CSMA	31-5:2	5	2	31	GPR161	Q024117	23432	NM_007369	siRNA	experimental		1	CTGGAACAAGACAGTTCGCAA	n/a	GPCR coding genes v1.0	Qiagen, Hilden, Germany
GPCR_CSMA	30-1:4	1	4	30	GPR17	Q005846	2840	NM_005291	siRNA	experimental		1	ATCGCCTAGTCTCAACCCATA	n/a	GPCR coding genes v1.0	Qiagen, Hilden, Germany
GPCR_CSMA	26-1:4	1	4	26	GPR17	Q023922	2840	NM_005291	siRNA	experimental		1	CAGCAGCTAGAGGATGTCCAA	n/a	GPCR coding genes v1.0	Qiagen, Hilden, Germany
GPCR_CSMA	8-2:3	2	3	8	GPR171	Q006077	29909	NM_013308	siRNA	experimental		1	AGGCTTGCTGCTACTCATTAA	n/a	GPCR coding genes v1.0	Qiagen, Hilden, Germany
GPCR_CSMA	4-2:3	2	3	4	GPR171	Q024153	29909	NM_013308	siRNA	experimental		1	CCCAAAGGTATTCATGAGTTA	n/a	GPCR coding genes v1.0	Qiagen, Hilden, Germany
GPCR_CSMA	4-3:4	3	4	4	GPR172A	Q006127	79581	NM_024531	siRNA	experimental		1	CACCACTGCAAGAGCCACCAA	n/a	GPCR coding genes v1.0	Qiagen, Hilden, Germany
GPCR_CSMA	8-3:4	3	4	8	GPR172A	Q024203	79581	NM_024531	siRNA	experimental		1	TGGCGTGTTCTCCTACGTGAA	n/a	GPCR coding genes v1.0	Qiagen, Hilden, Germany
GPCR_CSMA	6-4:7	4	7	6	GPR172B	Q006098	55065	NM_017986	siRNA	experimental		1	ACCACGTGTTTCAAAGCAGAA	n/a	GPCR coding genes v1.0	Qiagen, Hilden, Germany
GPCR_CSMA	2-4:7	4	7	2	GPR172B	Q024174	55065	NM_017986	siRNA	experimental		1	TTGTGGGATTTGTGCAATAAA	n/a	GPCR coding genes v1.0	Qiagen, Hilden, Germany
GPCR_CSMA	8-4:1	4	1	8	GPR173	Q006095	54328	NM_018969	siRNA	experimental		1	ACGGCTCTTCATGGACCTTCA	n/a	GPCR coding genes v1.0	Qiagen, Hilden, Germany
GPCR_CSMA	4-4:1	4	1	4	GPR173	Q024171	54328	NM_018969	siRNA	experimental		1	CACGCTGGGCTTCATGCTTAT	n/a	GPCR coding genes v1.0	Qiagen, Hilden, Germany
GPCR_CSMA	8-6:1	6	1	8	GPR174	Q006145	84636	NM_032553	siRNA	experimental		1	CAGAAGGGTGATTCTAATATT	n/a	GPCR coding genes v1.0	Qiagen, Hilden, Germany
GPCR_CSMA	4-6:1	6	1	4	GPR174	Q024221	84636	NM_032553	siRNA	experimental		1	GAGCATTACGATCCACGATTA	n/a	GPCR coding genes v1.0	Qiagen, Hilden, Germany
GPCR_CSMA	30-2:5	2	5	30	GPR175	Q006172	131601	NM_016372	siRNA	experimental		1	CAAGATCCTCTTCTCCTACAA	n/a	GPCR coding genes v1.0	Qiagen, Hilden, Germany
GPCR_CSMA	26-2:5	2	5	26	GPR175	Q024248	131601	NM_016372	siRNA	experimental		1	TCGGAGGAGCTTCTACGTGTA	n/a	GPCR coding genes v1.0	Qiagen, Hilden, Germany
GPCR_CSMA	12-3:7	3	7	12	GPR18	Q005847	2841	NM_005292	siRNA	experimental		1	CTGGTAGTCTACGGTCACTAA	n/a	GPCR coding genes v1.0	Qiagen, Hilden, Germany
GPCR_CSMA	16-3:7	3	7	16	GPR18	Q023923	2841	NM_005292	siRNA	experimental		1	TACGGTCACTAAGCAATATAA	n/a	GPCR coding genes v1.0	Qiagen, Hilden, Germany
GPCR_CSMA	10-3:7	3	7	10	GPR19	Q005848	2842	NM_006143	siRNA	experimental		1	CATGTCCTCTATGAAATGTTA	n/a	GPCR coding genes v1.0	Qiagen, Hilden, Germany
GPCR_CSMA	14-3:7	3	7	14	GPR19	Q023924	2842	NM_006143	siRNA	experimental		1	CCGGTTCTACACCATCGTCTA	n/a	GPCR coding genes v1.0	Qiagen, Hilden, Germany
GPCR_CSMA	16-7:1	7	1	16	GPR20	Q005849	2843	NM_005293	siRNA	experimental		1	CACGCGCTTCGCTGTGTACTA	n/a	GPCR coding genes v1.0	Qiagen, Hilden, Germany
GPCR_CSMA	12-7:1	7	1	12	GPR20	Q023925	2843	NM_005293	siRNA	experimental		1	CTCAGTCATCTACACCATCAA	n/a	GPCR coding genes v1.0	Qiagen, Hilden, Germany
GPCR_CSMA	10-7:1	7	1	10	GPR21	Q005850	2844	NM_005294	siRNA	experimental		1	CACCCTGTTCATCGTGATGAT	n/a	GPCR coding genes v1.0	Qiagen, Hilden, Germany
GPCR_CSMA	14-7:1	7	1	14	GPR21	Q023926	2844	NM_005294	siRNA	experimental		1	CTGTTTCGAATCACTAGTGTA	n/a	GPCR coding genes v1.0	Qiagen, Hilden, Germany
GPCR_CSMA	12-6:4	6	4	12	GPR22	Q005851	2845	NM_005295	siRNA	experimental		1	AAGTGTCTCAACAGCAATCAA	n/a	GPCR coding genes v1.0	Qiagen, Hilden, Germany
GPCR_CSMA	16-6:4	6	4	16	GPR22	Q023927	2845	NM_005295	siRNA	experimental		1	CAGGCTCTTAATATTCGAATA	n/a	GPCR coding genes v1.0	Qiagen, Hilden, Germany
GPCR_CSMA	14-6:4	6	4	14	GPR23	Q005852	2846	NM_005296	siRNA	experimental		1	AGGAAGTGAGTGATCAAACAA	n/a	GPCR coding genes v1.0	Qiagen, Hilden, Germany
GPCR_CSMA	10-6:4	6	4	10	GPR23	Q023928	2846	NM_005296	siRNA	experimental		1	GGGCCTATAAATATAGAACAA	n/a	GPCR coding genes v1.0	Qiagen, Hilden, Germany
GPCR_CSMA	16-3:6	3	6	16	GPR24	Q005853	2847	NM_005297	siRNA	experimental		1	CCCAAGCTGGTGGATAATGAA	n/a	GPCR coding genes v1.0	Qiagen, Hilden, Germany
GPCR_CSMA	12-3:6	3	6	12	GPR24	Q023929	2847	NM_005297	siRNA	experimental		1	CTAGGAGGTCTGCTTACTGAA	n/a	GPCR coding genes v1.0	Qiagen, Hilden, Germany
GPCR_CSMA	14-3:6	3	6	14	GPR25	Q005854	2848	NM_005298	siRNA	experimental		1	CCGGAGGAACTCGCTGCGCAT	n/a	GPCR coding genes v1.0	Qiagen, Hilden, Germany
GPCR_CSMA	10-3:6	3	6	10	GPR25	Q023930	2848	NM_005298	siRNA	experimental		1	CTGCGCCAACCCGCTCATCTA	n/a	GPCR coding genes v1.0	Qiagen, Hilden, Germany
GPCR_CSMA	28-3:7	3	7	28	GPR26	Q005855	2849	NM_153442	siRNA	experimental		1	CTAGGTTTCAATTGTCTTGTA	n/a	GPCR coding genes v1.0	Qiagen, Hilden, Germany
GPCR_CSMA	32-3:7	3	7	32	GPR26	Q023931	2849	NM_153442	siRNA	experimental		1	CTGAGTTTAATGAGGATATTA	n/a	GPCR coding genes v1.0	Qiagen, Hilden, Germany
GPCR_CSMA	30-3:7	3	7	30	GPR27	Q005856	2850	NM_018971	siRNA	experimental		1	CCGCCTGCTCTTCTTCATCCA	n/a	GPCR coding genes v1.0	Qiagen, Hilden, Germany
GPCR_CSMA	26-3:7	3	7	26	GPR27	Q023932	2850	NM_018971	siRNA	experimental		1	GAGGCTGTGCAAGATGTTCTA	n/a	GPCR coding genes v1.0	Qiagen, Hilden, Germany
GPCR_CSMA	12-6:5	6	5	12	GPR3	Q005835	2827	NM_005281	siRNA	experimental		1	AGCCATCACCTGAGCAACCAA	n/a	GPCR coding genes v1.0	Qiagen, Hilden, Germany
GPCR_CSMA	16-6:5	6	5	16	GPR3	Q023911	2827	NM_005281	siRNA	experimental		1	TACGTTTGAATTTCTGAGCTA	n/a	GPCR coding genes v1.0	Qiagen, Hilden, Germany
GPCR_CSMA	28-7:1	7	1	28	GPR30	Q005857	2852	NM_001505	siRNA	experimental		1	CGGCCACGTCATGTCTCTAAA	n/a	GPCR coding genes v1.0	Qiagen, Hilden, Germany
GPCR_CSMA	32-7:1	7	1	32	GPR30	Q023933	2852	NM_001505	siRNA	experimental		1	CTGGATGAGCTTCGACCGCTA	n/a	GPCR coding genes v1.0	Qiagen, Hilden, Germany
GPCR_CSMA	30-7:1	7	1	30	GPR31	Q005858	2853	NM_005299	siRNA	experimental		1	CCCGGGCTTGCTCATCTCTGA	n/a	GPCR coding genes v1.0	Qiagen, Hilden, Germany
GPCR_CSMA	26-7:1	7	1	26	GPR31	Q023934	2853	NM_005299	siRNA	experimental		1	TGGCCTCATCGTGTTCTGCAA	n/a	GPCR coding genes v1.0	Qiagen, Hilden, Germany
GPCR_CSMA	28-6:4	6	4	28	GPR32	Q005859	2854	NM_001506	siRNA	experimental		1	CACCTTTGTGTTCCTCAGCTA	n/a	GPCR coding genes v1.0	Qiagen, Hilden, Germany
GPCR_CSMA	32-6:4	6	4	32	GPR32	Q023935	2854	NM_001506	siRNA	experimental		1	TTGGCAGAGATTTCCAAGAAA	n/a	GPCR coding genes v1.0	Qiagen, Hilden, Germany
GPCR_CSMA	30-6:4	6	4	30	GPR34	Q005860	2857	NM_005300	siRNA	experimental		1	TCAGGCGAACCTGAACTTTAA	n/a	GPCR coding genes v1.0	Qiagen, Hilden, Germany
GPCR_CSMA	26-6:4	6	4	26	GPR34	Q023936	2857	NM_005300	siRNA	experimental		1	TGCGACTATTACCAAATAGAA	n/a	GPCR coding genes v1.0	Qiagen, Hilden, Germany
GPCR_CSMA	28-3:6	3	6	28	GPR35	Q005861	2859	NM_005301	siRNA	experimental		1	CCGGCACAATTTCAACTCCAT	n/a	GPCR coding genes v1.0	Qiagen, Hilden, Germany
GPCR_CSMA	32-3:6	3	6	32	GPR35	Q023937	2859	NM_005301	siRNA	experimental		1	CGCCCTGTACATAACCAGCAA	n/a	GPCR coding genes v1.0	Qiagen, Hilden, Germany
GPCR_CSMA	30-3:6	3	6	30	GPR37	Q005862	2861	NM_005302	siRNA	experimental		1	CACCAACGTACAGATGTACTA	n/a	GPCR coding genes v1.0	Qiagen, Hilden, Germany
GPCR_CSMA	26-3:6	3	6	26	GPR37	Q023938	2861	NM_005302	siRNA	experimental		1	CGGCAGAAAGGTGCATTATTA	n/a	GPCR coding genes v1.0	Qiagen, Hilden, Germany
GPCR_CSMA	25-1:3	1	3	25	GPR37L1	Q006006	9283	NM_004767	siRNA	experimental		1	GCCCTTCTTGAGAAACAATAA	n/a	GPCR coding genes v1.0	Qiagen, Hilden, Germany
GPCR_CSMA	29-1:3	1	3	29	GPR37L1	Q024082	9283	NM_004767	siRNA	experimental		1	TAGGAGGCCCTTCTTGAGAAA	n/a	GPCR coding genes v1.0	Qiagen, Hilden, Germany
GPCR_CSMA	14-7:5	7	5	14	GPR39	Q005864	2863	NM_001508	siRNA	experimental		1	CGGCATGCCCATGGAGTTCTA	n/a	GPCR coding genes v1.0	Qiagen, Hilden, Germany
GPCR_CSMA	10-7:5	7	5	10	GPR39	Q023940	2863	NM_001508	siRNA	experimental		1	CGGGCAGTGACTGCTCCCAAA	n/a	GPCR coding genes v1.0	Qiagen, Hilden, Germany
GPCR_CSMA	14-6:5	6	5	14	GPR4	Q005836	2828	NM_005282	siRNA	experimental		1	CACAGGGCTCACCATACACAA	n/a	GPCR coding genes v1.0	Qiagen, Hilden, Germany
GPCR_CSMA	10-6:5	6	5	10	GPR4	Q023912	2828	NM_005282	siRNA	experimental		1	CAGCCGATATAGAGTCATTAT	n/a	GPCR coding genes v1.0	Qiagen, Hilden, Germany
GPCR_CSMA	16-1:5	1	5	16	GPR40	Q005865	2864	NM_005303	siRNA	experimental		1	TAGCCTGGTCTACGCCCTGAA	n/a	GPCR coding genes v1.0	Qiagen, Hilden, Germany
GPCR_CSMA	12-1:5	1	5	12	GPR40	Q023941	2864	NM_005303	siRNA	experimental		1	TGCCTGGAGTGTGGTGCTTAA	n/a	GPCR coding genes v1.0	Qiagen, Hilden, Germany
GPCR_CSMA	14-1:5	1	5	14	GPR41	Q005866	2865	NM_005304	siRNA	experimental		1	CAGAAAGTTCCCATTGCTCAA	n/a	GPCR coding genes v1.0	Qiagen, Hilden, Germany
GPCR_CSMA	10-1:5	1	5	10	GPR41	Q023942	2865	NM_005304	siRNA	experimental		1	GTGGATCATCAGAGACATTTA	n/a	GPCR coding genes v1.0	Qiagen, Hilden, Germany
GPCR_CSMA	12-3:5	3	5	12	GPR42	Q005867	2866	NM_005305	siRNA	experimental		1	CAGCGTGGTCTACGTCATAGA	n/a	GPCR coding genes v1.0	Qiagen, Hilden, Germany
GPCR_CSMA	16-3:5	3	5	16	GPR42	Q023943	2866	NM_005305	siRNA	experimental		1	CCCGCTGATCATCACCAGCTA	n/a	GPCR coding genes v1.0	Qiagen, Hilden, Germany
GPCR_CSMA	10-3:5	3	5	10	GPR43	Q005868	2867	NM_005306	siRNA	experimental		1	ACCATCGTGATCATCGTTCAA	n/a	GPCR coding genes v1.0	Qiagen, Hilden, Germany
GPCR_CSMA	14-3:5	3	5	14	GPR43	Q023944	2867	NM_005306	siRNA	experimental		1	CTACGAGAACTTCACCGATAA	n/a	GPCR coding genes v1.0	Qiagen, Hilden, Germany
GPCR_CSMA	9-5:2	5	2	9	GPR44	Q006034	11251	NM_004778	siRNA	experimental		1	CGGGCGCATTATGTGCTACTA	n/a	GPCR coding genes v1.0	Qiagen, Hilden, Germany
GPCR_CSMA	13-5:2	5	2	13	GPR44	Q024110	11251	NM_004778	siRNA	experimental		1	CTCGAGGGACTTAAGATGCTA	n/a	GPCR coding genes v1.0	Qiagen, Hilden, Germany
GPCR_CSMA	15-5:2	5	2	15	GPR45	Q006033	11250	NM_007227	siRNA	experimental		1	CAGCGTGGACTTGAGCTTCAA	n/a	GPCR coding genes v1.0	Qiagen, Hilden, Germany
GPCR_CSMA	11-5:2	5	2	11	GPR45	Q024109	11250	NM_007227	siRNA	experimental		1	TGGGAACTGCAACGTCATTAA	n/a	GPCR coding genes v1.0	Qiagen, Hilden, Germany
GPCR_CSMA	27-1:3	1	3	27	GPR50	Q006005	9248	NM_004224	siRNA	experimental		1	ACGGATCTTCAGTGTGCGCAA	n/a	GPCR coding genes v1.0	Qiagen, Hilden, Germany
GPCR_CSMA	31-1:3	1	3	31	GPR50	Q024081	9248	NM_004224	siRNA	experimental		1	CTGGCTTTATCTTGCAGCCTA	n/a	GPCR coding genes v1.0	Qiagen, Hilden, Germany
GPCR_CSMA	13-7:1	7	1	13	GPR51	Q006014	9568	NM_005458	siRNA	experimental		1	CACGCCTGTTCTAGCCGATAA	n/a	GPCR coding genes v1.0	Qiagen, Hilden, Germany
GPCR_CSMA	9-7:1	7	1	9	GPR51	Q024090	9568	NM_005458	siRNA	experimental		1	CCCAGCAAACACGATAAAGAA	n/a	GPCR coding genes v1.0	Qiagen, Hilden, Germany
GPCR_CSMA	15-3:7	3	7	15	GPR52	Q006011	9293	NM_005684	siRNA	experimental		1	AACCTGGCTTGCAGTAAGTAA	n/a	GPCR coding genes v1.0	Qiagen, Hilden, Germany
GPCR_CSMA	11-3:7	3	7	11	GPR52	Q024087	9293	NM_005684	siRNA	experimental		1	CAGGTGTCCACGAGTCATTAA	n/a	GPCR coding genes v1.0	Qiagen, Hilden, Germany
GPCR_CSMA	6-6:7	6	7	6	GPR54	Q006144	84634	NM_032551	siRNA	experimental		1	GCGGACCGTGACCAACTTCTA	n/a	GPCR coding genes v1.0	Qiagen, Hilden, Germany
GPCR_CSMA	2-6:7	6	7	2	GPR54	Q024220	84634	NM_032551	siRNA	experimental		1	TCGGTGCAGTTTCGTTGTGAA	n/a	GPCR coding genes v1.0	Qiagen, Hilden, Germany
GPCR_CSMA	29-1:4	1	4	29	GPR55	Q006010	9290	NM_005683	siRNA	experimental		1	CCGGTTCTTGGCCATCCGTTA	n/a	GPCR coding genes v1.0	Qiagen, Hilden, Germany
GPCR_CSMA	25-1:4	1	4	25	GPR55	Q024086	9290	NM_005683	siRNA	experimental		1	CTGAGAGGACCTGATCATGTA	n/a	GPCR coding genes v1.0	Qiagen, Hilden, Germany
GPCR_CSMA	27-1:4	1	4	27	GPR56	Q006009	9289	NM_005682	siRNA	experimental		1	GAGGGTCTGGCACATCCTTAA	n/a	GPCR coding genes v1.0	Qiagen, Hilden, Germany
GPCR_CSMA	31-1:4	1	4	31	GPR56	Q024085	9289	NM_005682	siRNA	experimental		1	TCGGCCGCCCATCATGGTTAA	n/a	GPCR coding genes v1.0	Qiagen, Hilden, Germany
GPCR_CSMA	29-6:5	6	5	29	GPR57	Q006008	9288	NM_014627	siRNA	experimental		1	ATGATTATCCACTATTCGGAA	n/a	GPCR coding genes v1.0	Qiagen, Hilden, Germany
GPCR_CSMA	25-6:5	6	5	25	GPR57	Q024084	9288	NM_014627	siRNA	experimental		1	TGGAGCCATGATTATCCACTA	n/a	GPCR coding genes v1.0	Qiagen, Hilden, Germany
GPCR_CSMA	27-6:5	6	5	27	GPR58	Q006007	9287	NM_014626	siRNA	experimental		1	CACATGTAATCCGTTAATATA	n/a	GPCR coding genes v1.0	Qiagen, Hilden, Germany
GPCR_CSMA	31-6:5	6	5	31	GPR58	Q024083	9287	NM_014626	siRNA	experimental		1	CAGGATCCATATTCATCACAA	n/a	GPCR coding genes v1.0	Qiagen, Hilden, Germany
GPCR_CSMA	14-1:4	1	4	14	GPR6	Q005838	2830	NM_005284	siRNA	experimental		1	ACGAATAAACCCATTACAAGA	n/a	GPCR coding genes v1.0	Qiagen, Hilden, Germany
GPCR_CSMA	10-1:4	1	4	10	GPR6	Q023914	2830	NM_005284	siRNA	experimental		1	CTGCTTAATTATAGCACTTTA	n/a	GPCR coding genes v1.0	Qiagen, Hilden, Germany
GPCR_CSMA	20-1:2	1	2	20	GPR61	Q006139	83873	NM_031936	siRNA	experimental		1	CCCATTTAAGCAGCTAATAAA	n/a	GPCR coding genes v1.0	Qiagen, Hilden, Germany
GPCR_CSMA	24-1:2	1	2	24	GPR61	Q024215	83873	NM_031936	siRNA	experimental		1	GTGGGATAGTCTCCCATTTAA	n/a	GPCR coding genes v1.0	Qiagen, Hilden, Germany
GPCR_CSMA	14-2:3	2	3	14	GPR62	Q006160	118442	NM_080865	siRNA	experimental		1	CCCTAAGGGCTCACAACCAAA	n/a	GPCR coding genes v1.0	Qiagen, Hilden, Germany
GPCR_CSMA	10-2:3	2	3	10	GPR62	Q024236	118442	NM_080865	siRNA	experimental		1	CTGGACCAGTTTGGTATTAGA	n/a	GPCR coding genes v1.0	Qiagen, Hilden, Germany
GPCR_CSMA	24-6:2	6	2	24	GPR63	Q006133	81491	NM_030784	siRNA	experimental		1	ACCCTTCCTGGTAATACTGTA	n/a	GPCR coding genes v1.0	Qiagen, Hilden, Germany
GPCR_CSMA	20-6:2	6	2	20	GPR63	Q024209	81491	NM_030784	siRNA	experimental		1	CTCATTTATGGGCATACTCAA	n/a	GPCR coding genes v1.0	Qiagen, Hilden, Germany
GPCR_CSMA	15-3:6	3	6	15	GPR64	Q006017	10149	NM_005756	siRNA	experimental		1	CCCAGTAGTCAGATTATAGAA	n/a	GPCR coding genes v1.0	Qiagen, Hilden, Germany
GPCR_CSMA	11-3:6	3	6	11	GPR64	Q024093	10149	NM_005756	siRNA	experimental		1	CCGGAGGGATTACCCTTCCAA	n/a	GPCR coding genes v1.0	Qiagen, Hilden, Germany
GPCR_CSMA	29-4:6	4	6	29	GPR65	Q005990	8477	NM_003608	siRNA	experimental		1	AGCGAACTTACACAATGTATA	n/a	GPCR coding genes v1.0	Qiagen, Hilden, Germany
GPCR_CSMA	25-4:6	4	6	25	GPR65	Q024066	8477	NM_003608	siRNA	experimental		1	CGGTTGCATTAACAAGTTTAA	n/a	GPCR coding genes v1.0	Qiagen, Hilden, Germany
GPCR_CSMA	23-2:7	2	7	23	GPR68	Q005975	8111	NM_003485	siRNA	experimental		1	CAGCGTGGTCATCTGGGCCAA	n/a	GPCR coding genes v1.0	Qiagen, Hilden, Germany
GPCR_CSMA	19-2:7	2	7	19	GPR68	Q024051	8111	NM_003485	siRNA	experimental		1	CCGCGTGTGCTTTGAGCACTA	n/a	GPCR coding genes v1.0	Qiagen, Hilden, Germany
GPCR_CSMA	28-6:3	6	3	28	GPR7	Q005839	2831	NM_005285	siRNA	experimental		1	CACGCTGGTGCTGCCCATCAA	n/a	GPCR coding genes v1.0	Qiagen, Hilden, Germany
GPCR_CSMA	32-6:3	6	3	32	GPR7	Q023915	2831	NM_005285	siRNA	experimental		1	CCGCATGAAGACCGTCACCAA	n/a	GPCR coding genes v1.0	Qiagen, Hilden, Germany
GPCR_CSMA	13-7:5	7	5	13	GPR73	Q006028	10887	NM_138964	siRNA	experimental		1	CAGGACGTTCTTTGCTGCCAA	n/a	GPCR coding genes v1.0	Qiagen, Hilden, Germany
GPCR_CSMA	9-7:5	7	5	9	GPR73	Q024104	10887	NM_138964	siRNA	experimental		1	CCGCTACAAGAAACTGCGCAA	n/a	GPCR coding genes v1.0	Qiagen, Hilden, Germany
GPCR_CSMA	32-2:5	2	5	32	GPR73L1	Q006171	128674	NM_144773	siRNA	experimental		1	CCGGACCTTCTTCGCAGCCAA	n/a	GPCR coding genes v1.0	Qiagen, Hilden, Germany
GPCR_CSMA	28-2:5	2	5	28	GPR73L1	Q024247	128674	NM_144773	siRNA	experimental		1	TCGGCTTACTTTGCAACAGAA	n/a	GPCR coding genes v1.0	Qiagen, Hilden, Germany
GPCR_CSMA	15-7:5	7	5	15	GPR74	Q006027	10886	NM_004885	siRNA	experimental		1	CCGGGAAGACTGGCCAAATCA	n/a	GPCR coding genes v1.0	Qiagen, Hilden, Germany
GPCR_CSMA	11-7:5	7	5	11	GPR74	Q024103	10886	NM_004885	siRNA	experimental		1	CTGGCCATAAGTGATTTACTA	n/a	GPCR coding genes v1.0	Qiagen, Hilden, Germany
GPCR_CSMA	13-1:5	1	5	13	GPR75	Q006030	10936	NM_006794	siRNA	experimental		1	ATGGACTTTATTCTAACTTGA	n/a	GPCR coding genes v1.0	Qiagen, Hilden, Germany
GPCR_CSMA	9-1:5	1	5	9	GPR75	Q024106	10936	NM_006794	siRNA	experimental		1	CCAGCTCGTATCAGCCATCAA	n/a	GPCR coding genes v1.0	Qiagen, Hilden, Germany
GPCR_CSMA	22-7:7	7	7	22	GPR77	Q006074	27202	NM_018485	siRNA	experimental		1	CACGTGCTGGACAAATCTTAA	n/a	GPCR coding genes v1.0	Qiagen, Hilden, Germany
GPCR_CSMA	18-7:7	7	7	18	GPR77	Q024150	27202	NM_018485	siRNA	experimental		1	CAGCAAGAAATCCACCAGCCA	n/a	GPCR coding genes v1.0	Qiagen, Hilden, Germany
GPCR_CSMA	24-7:7	7	7	24	GPR78	Q006073	27201	NM_080819	siRNA	experimental		1	CACGAGGAGAGAAGAAGGAAA	n/a	GPCR coding genes v1.0	Qiagen, Hilden, Germany
GPCR_CSMA	20-7:7	7	7	20	GPR78	Q024149	27201	NM_080819	siRNA	experimental		1	CAGGAAGATTGGCATTGCTAT	n/a	GPCR coding genes v1.0	Qiagen, Hilden, Germany
GPCR_CSMA	30-6:3	6	3	30	GPR8	Q005840	2832	NM_005286	siRNA	experimental		1	GACCAACGTGTTCATCCTGAA	n/a	GPCR coding genes v1.0	Qiagen, Hilden, Germany
GPCR_CSMA	26-6:3	6	3	26	GPR8	Q023916	2832	NM_005286	siRNA	experimental		1	GCCGTCATCCTTGTAATCCTA	n/a	GPCR coding genes v1.0	Qiagen, Hilden, Germany
GPCR_CSMA	24-1:7	1	7	24	GPR81	Q006071	27198	NM_032554	siRNA	experimental		1	AGGGTCATTAGTCAACTCTTA	n/a	GPCR coding genes v1.0	Qiagen, Hilden, Germany
GPCR_CSMA	20-1:7	1	7	20	GPR81	Q024147	27198	NM_032554	siRNA	experimental		1	TGGGATCTATTGATCTATCAA	n/a	GPCR coding genes v1.0	Qiagen, Hilden, Germany
GPCR_CSMA	22-2:6	2	6	22	GPR82	Q006070	27197	NM_080817	siRNA	experimental		1	ATGCCTTTCATGAGTATCTAT	n/a	GPCR coding genes v1.0	Qiagen, Hilden, Germany
GPCR_CSMA	18-2:6	2	6	18	GPR82	Q024146	27197	NM_080817	siRNA	experimental		1	CATGGCTTTACCAATCATTTA	n/a	GPCR coding genes v1.0	Qiagen, Hilden, Germany
GPCR_CSMA	15-1:5	1	5	15	GPR83	Q006029	10888	NM_016540	siRNA	experimental		1	TACGCTCGTGTGGCCAAGAAA	n/a	GPCR coding genes v1.0	Qiagen, Hilden, Germany
GPCR_CSMA	11-1:5	1	5	11	GPR83	Q024105	10888	NM_016540	siRNA	experimental		1	TTCGCTGTGTTGTCTAAATAA	n/a	GPCR coding genes v1.0	Qiagen, Hilden, Germany
GPCR_CSMA	22-2:4	2	4	22	GPR84	Q006092	53831	NM_020370	siRNA	experimental		1	CCCAAGGAGTATTATTAATTA	n/a	GPCR coding genes v1.0	Qiagen, Hilden, Germany
GPCR_CSMA	18-2:4	2	4	18	GPR84	Q024168	53831	NM_020370	siRNA	experimental		1	TCCATTATAGAAAGAATTGAA	n/a	GPCR coding genes v1.0	Qiagen, Hilden, Germany
GPCR_CSMA	6-4:1	4	1	6	GPR85	Q006096	54329	NM_018970	siRNA	experimental		1	AAGCACAAACTAGGAAGACTA	n/a	GPCR coding genes v1.0	Qiagen, Hilden, Germany
GPCR_CSMA	2-4:1	4	1	2	GPR85	Q024172	54329	NM_018970	siRNA	experimental		1	CAAGGGAACCTTACTGTGTTA	n/a	GPCR coding genes v1.0	Qiagen, Hilden, Germany
GPCR_CSMA	4-1:6	1	6	4	GPR87	Q006093	53836	NM_023915	siRNA	experimental		1	CCGGTGCTTTATCTCATTATA	n/a	GPCR coding genes v1.0	Qiagen, Hilden, Germany
GPCR_CSMA	8-1:6	1	6	8	GPR87	Q024169	53836	NM_023915	siRNA	experimental		1	TCGGAAGTTCGCATATATTAT	n/a	GPCR coding genes v1.0	Qiagen, Hilden, Germany
GPCR_CSMA	2-1:6	1	6	2	GPR88	Q006094	54112	NM_022049	siRNA	experimental		1	ACCAGTATGAGTTGCCATTAA	n/a	GPCR coding genes v1.0	Qiagen, Hilden, Germany
GPCR_CSMA	6-1:6	1	6	6	GPR88	Q024170	54112	NM_022049	siRNA	experimental		1	TACCACGACATTTAACATCAA	n/a	GPCR coding genes v1.0	Qiagen, Hilden, Germany
GPCR_CSMA	22-2:3	2	3	22	GPR89	Q006086	51463	NM_016334	siRNA	experimental		1	ATGGATATGATCATAAGCAAA	n/a	GPCR coding genes v1.0	Qiagen, Hilden, Germany
GPCR_CSMA	18-2:3	2	3	18	GPR89	Q024162	51463	NM_016334	siRNA	experimental		1	ACGGAGAACAATGTTCCAGAA	n/a	GPCR coding genes v1.0	Qiagen, Hilden, Germany
GPCR_CSMA	2-4:4	4	4	2	GPR92	Q006110	57121	NM_020400	siRNA	experimental		1	ACCCGCTGGTGTACTACTTTA	n/a	GPCR coding genes v1.0	Qiagen, Hilden, Germany
GPCR_CSMA	6-4:4	4	4	6	GPR92	Q024186	57121	NM_020400	siRNA	experimental		1	CCGGAGGTGAATGCCATGCCA	n/a	GPCR coding genes v1.0	Qiagen, Hilden, Germany
GPCR_CSMA	28-7:4	7	4	28	GPR97	Q006203	222487	NM_170776	siRNA	experimental		1	AAGGTTTGACGCAGAAGGTGA	n/a	GPCR coding genes v1.0	Qiagen, Hilden, Germany
GPCR_CSMA	32-7:4	7	4	32	GPR97	Q024279	222487	NM_170776	siRNA	experimental		1	CAACATGTACGACATCTTCAA	n/a	GPCR coding genes v1.0	Qiagen, Hilden, Germany
GPCR_CSMA	22-3:3	3	3	22	GPRC5B	Q006088	51704	NM_016235	siRNA	experimental		1	CTCGCCCTGTTCCTACACTTA	n/a	GPCR coding genes v1.0	Qiagen, Hilden, Germany
GPCR_CSMA	18-3:3	3	3	18	GPRC5B	Q024164	51704	NM_016235	siRNA	experimental		1	TCCGTTTAGAAGCAACGTGTA	n/a	GPCR coding genes v1.0	Qiagen, Hilden, Germany
GPCR_CSMA	20-1:6	1	6	20	GPRC5C	Q006101	55890	NM_018653	siRNA	experimental		1	GAGCATGTTCGTGGAGAACAA	n/a	GPCR coding genes v1.0	Qiagen, Hilden, Germany
GPCR_CSMA	24-1:6	1	6	24	GPRC5C	Q024177	55890	NM_018653	siRNA	experimental		1	GTGGATCGTCATGTATACTTA	n/a	GPCR coding genes v1.0	Qiagen, Hilden, Germany
GPCR_CSMA	6-4:5	4	5	6	GPRC5D	Q006100	55507	NM_018654	siRNA	experimental		1	CAGAGGTATGATGTTTGTGAA	n/a	GPCR coding genes v1.0	Qiagen, Hilden, Germany
GPCR_CSMA	2-4:5	4	5	2	GPRC5D	Q024176	55507	NM_018654	siRNA	experimental		1	TAGCATTAACTTCATATGGTA	n/a	GPCR coding genes v1.0	Qiagen, Hilden, Germany
GPCR_CSMA	30-7:4	7	4	30	GPRC6A	Q006204	222545	NM_148963	siRNA	experimental		1	CAGAATCAATCGGACACTGAA	n/a	GPCR coding genes v1.0	Qiagen, Hilden, Germany
GPCR_CSMA	26-7:4	7	4	26	GPRC6A	Q024280	222545	NM_148963	siRNA	experimental		1	CCGGGACATATCATAATTGGA	n/a	GPCR coding genes v1.0	Qiagen, Hilden, Germany
GPCR_CSMA	24-5:6	5	6	24	GRCA	Q006075	27239	NM_014449	siRNA	experimental		1	ATCAATTGCAGGGATGCTTAA	n/a	GPCR coding genes v1.0	Qiagen, Hilden, Germany
GPCR_CSMA	20-5:6	5	6	20	GRCA	Q024151	27239	NM_014449	siRNA	experimental		1	CCGACTATGACTGGAACGAGA	n/a	GPCR coding genes v1.0	Qiagen, Hilden, Germany
GPCR_CSMA	16-5:2	5	2	16	GRM1	Q005869	2911	NM_000838	siRNA	experimental		1	CCAGATTAAGGTTATACGGAA	n/a	GPCR coding genes v1.0	Qiagen, Hilden, Germany
GPCR_CSMA	12-5:2	5	2	12	GRM1	Q023945	2911	NM_000838	siRNA	experimental		1	CCGCCTCTCTGTGCACGTGAA	n/a	GPCR coding genes v1.0	Qiagen, Hilden, Germany
GPCR_CSMA	14-5:2	5	2	14	GRM2	Q005870	2912	NM_000839	siRNA	experimental		1	CACCATCGAGCTGGCCTCCTA	n/a	GPCR coding genes v1.0	Qiagen, Hilden, Germany
GPCR_CSMA	10-5:2	5	2	10	GRM2	Q023946	2912	NM_000839	siRNA	experimental		1	CTACAAGGACTTTGTGCTCAA	n/a	GPCR coding genes v1.0	Qiagen, Hilden, Germany
GPCR_CSMA	28-7:5	7	5	28	GRM3	Q005871	2913	NM_000840	siRNA	experimental		1	GTCCTTGTTGTAACTAATTTA	n/a	GPCR coding genes v1.0	Qiagen, Hilden, Germany
GPCR_CSMA	32-7:5	7	5	32	GRM3	Q023947	2913	NM_000840	siRNA	experimental		1	TACGGTGGCAATATTATGTAA	n/a	GPCR coding genes v1.0	Qiagen, Hilden, Germany
GPCR_CSMA	30-7:5	7	5	30	GRM4	Q005872	2914	NM_000841	siRNA	experimental		1	ACCAAGAACATTTCTAATAAA	n/a	GPCR coding genes v1.0	Qiagen, Hilden, Germany
GPCR_CSMA	26-7:5	7	5	26	GRM4	Q023948	2914	NM_000841	siRNA	experimental		1	TAAGTACATCCGAAACGTCAA	n/a	GPCR coding genes v1.0	Qiagen, Hilden, Germany
GPCR_CSMA	28-1:5	1	5	28	GRM5	Q005873	2915	NM_000842	siRNA	experimental		1	CGCCATCTATTCGATGGCCTA	n/a	GPCR coding genes v1.0	Qiagen, Hilden, Germany
GPCR_CSMA	32-1:5	1	5	32	GRM5	Q023949	2915	NM_000842	siRNA	experimental		1	TACGATCCTATTCGATGAGAA	n/a	GPCR coding genes v1.0	Qiagen, Hilden, Germany
GPCR_CSMA	30-1:5	1	5	30	GRM6	Q005874	2916	NM_000843	siRNA	experimental		1	AGCGTGATTGACTATGAGGAA	n/a	GPCR coding genes v1.0	Qiagen, Hilden, Germany
GPCR_CSMA	26-1:5	1	5	26	GRM6	Q023950	2916	NM_000843	siRNA	experimental		1	TTCCATGTTTACACAATTAAA	n/a	GPCR coding genes v1.0	Qiagen, Hilden, Germany
GPCR_CSMA	28-3:5	3	5	28	GRM7	Q005875	2917	NM_000844	siRNA	experimental		1	CCCAGATTAGTTATGCATCAA	n/a	GPCR coding genes v1.0	Qiagen, Hilden, Germany
GPCR_CSMA	32-3:5	3	5	32	GRM7	Q023951	2917	NM_000844	siRNA	experimental		1	TCGGATTTATCGCATATTTGA	n/a	GPCR coding genes v1.0	Qiagen, Hilden, Germany
GPCR_CSMA	30-3:5	3	5	30	GRM8	Q005876	2918	NM_000845	siRNA	experimental		1	CAGGAGTATGCCCATTCCATA	n/a	GPCR coding genes v1.0	Qiagen, Hilden, Germany
GPCR_CSMA	26-3:5	3	5	26	GRM8	Q023952	2918	NM_000845	siRNA	experimental		1	TTGGTTATATTCGGGCTGTAA	n/a	GPCR coding genes v1.0	Qiagen, Hilden, Germany
GPCR_CSMA	28-5:2	5	2	28	GRPR	Q005877	2925	NM_005314	siRNA	experimental		1	ACCATAGTTAGTATATATGTA	n/a	GPCR coding genes v1.0	Qiagen, Hilden, Germany
GPCR_CSMA	32-5:2	5	2	32	GRPR	Q023953	2925	NM_005314	siRNA	experimental		1	CAAGATCTTCTGTACAGTCAA	n/a	GPCR coding genes v1.0	Qiagen, Hilden, Germany
GPCR_CSMA	30-5:2	5	2	30	HCRT	Q005878	3060	NM_001524	siRNA	experimental		1	CGGCATCCTCACGCTGGGCAA	n/a	GPCR coding genes v1.0	Qiagen, Hilden, Germany
GPCR_CSMA	26-5:2	5	2	26	HCRT	Q023954	3060	NM_001524	siRNA	experimental		1	CTGCCCGACTGCTGTCGTCAA	n/a	GPCR coding genes v1.0	Qiagen, Hilden, Germany
GPCR_CSMA	16-4:3	4	3	16	HCRTR1	Q005879	3061	NM_001525	siRNA	experimental		1	ACGGCTCTTCTCAGTCTGTGA	n/a	GPCR coding genes v1.0	Qiagen, Hilden, Germany
GPCR_CSMA	12-4:3	4	3	12	HCRTR1	Q023955	3061	NM_001525	siRNA	experimental		1	TTGCTTCTTTATTGTCACCTA	n/a	GPCR coding genes v1.0	Qiagen, Hilden, Germany
GPCR_CSMA	14-4:3	4	3	14	HCRTR2	Q005880	3062	NM_001526	siRNA	experimental		1	ACCGACTATGACGACGAGGAA	n/a	GPCR coding genes v1.0	Qiagen, Hilden, Germany
GPCR_CSMA	10-4:3	4	3	10	HCRTR2	Q023956	3062	NM_001526	siRNA	experimental		1	CCGGTGCAACATCGCCTGTAA	n/a	GPCR coding genes v1.0	Qiagen, Hilden, Germany
GPCR_CSMA	12-5:3	5	3	12	HRH1	Q005881	3269	NM_000861	siRNA	experimental		1	CAGGACCAAAGAACACTCGAA	n/a	GPCR coding genes v1.0	Qiagen, Hilden, Germany
GPCR_CSMA	16-5:3	5	3	16	HRH1	Q023957	3269	NM_000861	siRNA	experimental		1	TCCGAGTCAAGTGATTGACAA	n/a	GPCR coding genes v1.0	Qiagen, Hilden, Germany
GPCR_CSMA	14-5:3	5	3	14	HRH2	Q005882	3274	NM_022304	siRNA	experimental		1	CAGCCCAGAGTCAGTCATTGA	n/a	GPCR coding genes v1.0	Qiagen, Hilden, Germany
GPCR_CSMA	10-5:3	5	3	10	HRH2	Q023958	3274	NM_022304	siRNA	experimental		1	TAGAAGGTGTTGCTTAATTTA	n/a	GPCR coding genes v1.0	Qiagen, Hilden, Germany
GPCR_CSMA	27-7:5	7	5	27	HRH3	Q006035	11255	NM_007232	siRNA	experimental		1	CAGCATCTACCTGAACATCCA	n/a	GPCR coding genes v1.0	Qiagen, Hilden, Germany
GPCR_CSMA	31-7:5	7	5	31	HRH3	Q024111	11255	NM_007232	siRNA	experimental		1	TCCCTGACTACTGGTACGAAA	n/a	GPCR coding genes v1.0	Qiagen, Hilden, Germany
GPCR_CSMA	2-5:5	5	5	2	HRH4	Q006116	59340	NM_021624	siRNA	experimental		1	AAGAACCAAGATGAATAGCAA	n/a	GPCR coding genes v1.0	Qiagen, Hilden, Germany
GPCR_CSMA	6-5:5	5	5	6	HRH4	Q024192	59340	NM_021624	siRNA	experimental		1	TACACTTATGCCTTACATTAA	n/a	GPCR coding genes v1.0	Qiagen, Hilden, Germany
GPCR_CSMA	12-5:4	5	4	12	HTR1A	Q005883	3350	NM_000524	siRNA	experimental		1	CCTGTTGGGCGCCATAATCAA	n/a	GPCR coding genes v1.0	Qiagen, Hilden, Germany
GPCR_CSMA	16-5:4	5	4	16	HTR1A	Q023959	3350	NM_000524	siRNA	experimental		1	CTGGTTCTCTATGGGCGCATA	n/a	GPCR coding genes v1.0	Qiagen, Hilden, Germany
GPCR_CSMA	10-5:4	5	4	10	HTR1B	Q005884	3351	NM_000863	siRNA	experimental		1	CACAGTGTACCGGACCCGGAA	n/a	GPCR coding genes v1.0	Qiagen, Hilden, Germany
GPCR_CSMA	14-5:4	5	4	14	HTR1B	Q023960	3351	NM_000863	siRNA	experimental		1	CGCCGTGGAGTACTCAGCTAA	n/a	GPCR coding genes v1.0	Qiagen, Hilden, Germany
GPCR_CSMA	16-2:7	2	7	16	HTR1D	Q005885	3352	NM_000864	siRNA	experimental		1	CACGAATGTCTCAAGCTTTGA	n/a	GPCR coding genes v1.0	Qiagen, Hilden, Germany
GPCR_CSMA	12-2:7	2	7	12	HTR1D	Q023961	3352	NM_000864	siRNA	experimental		1	CTGAGTCTTTCTTAGATTAAA	n/a	GPCR coding genes v1.0	Qiagen, Hilden, Germany
GPCR_CSMA	10-2:7	2	7	10	HTR1E	Q005886	3354	NM_000865	siRNA	experimental		1	CAGCATGGCTATAAGACCCAA	n/a	GPCR coding genes v1.0	Qiagen, Hilden, Germany
GPCR_CSMA	14-2:7	2	7	14	HTR1E	Q023962	3354	NM_000865	siRNA	experimental		1	CAGGCGAACCTTCACTCAGAA	n/a	GPCR coding genes v1.0	Qiagen, Hilden, Germany
GPCR_CSMA	28-4:3	4	3	28	HTR1F	Q005887	3355	NM_000866	siRNA	experimental		1	ACCCATCAACAGACTTTGATA	n/a	GPCR coding genes v1.0	Qiagen, Hilden, Germany
GPCR_CSMA	32-4:3	4	3	32	HTR1F	Q023963	3355	NM_000866	siRNA	experimental		1	CTCAATTCCCTTATAAATCCA	n/a	GPCR coding genes v1.0	Qiagen, Hilden, Germany
GPCR_CSMA	30-4:3	4	3	30	HTR2A	Q005888	3356	NM_000621	siRNA	experimental		1	CCGCTTCAACTCCAGAACTAA	n/a	GPCR coding genes v1.0	Qiagen, Hilden, Germany
GPCR_CSMA	26-4:3	4	3	26	HTR2A	Q023964	3356	NM_000621	siRNA	experimental		1	TGGGATTGAGTTGGTTACCTA	n/a	GPCR coding genes v1.0	Qiagen, Hilden, Germany
GPCR_CSMA	28-5:3	5	3	28	HTR2B	Q005889	3357	NM_000867	siRNA	experimental		1	CCGGAATCCAATGGCAGAGAA	n/a	GPCR coding genes v1.0	Qiagen, Hilden, Germany
GPCR_CSMA	32-5:3	5	3	32	HTR2B	Q023965	3357	NM_000867	siRNA	experimental		1	TGGCATGGTTACAATGCCTTA	n/a	GPCR coding genes v1.0	Qiagen, Hilden, Germany
GPCR_CSMA	30-5:3	5	3	30	HTR2C	Q005890	3358	NM_000868	siRNA	experimental		1	CCCGCGAGCATCTATAACATA	n/a	GPCR coding genes v1.0	Qiagen, Hilden, Germany
GPCR_CSMA	26-5:3	5	3	26	HTR2C	Q023966	3358	NM_000868	siRNA	experimental		1	TCGGTATGTAGCAATACGTAA	n/a	GPCR coding genes v1.0	Qiagen, Hilden, Germany
GPCR_CSMA	28-5:4	5	4	28	HTR3A	Q005891	3359	NM_000869	siRNA	experimental		1	CAAGCTGCTATTCCACATTTA	n/a	GPCR coding genes v1.0	Qiagen, Hilden, Germany
GPCR_CSMA	32-5:4	5	4	32	HTR3A	Q023967	3359	NM_000869	siRNA	experimental		1	TACGTGTATATTCGGCATCAA	n/a	GPCR coding genes v1.0	Qiagen, Hilden, Germany
GPCR_CSMA	27-6:3	6	3	27	HTR3B	Q006003	9177	NM_006028	siRNA	experimental		1	AAGGATAGCATCAACTGGCAA	n/a	GPCR coding genes v1.0	Qiagen, Hilden, Germany
GPCR_CSMA	31-6:3	6	3	31	HTR3B	Q024079	9177	NM_006028	siRNA	experimental		1	CCGAGCCAGGATTGTGTTCAA	n/a	GPCR coding genes v1.0	Qiagen, Hilden, Germany
GPCR_CSMA	30-5:4	5	4	30	HTR4	Q005892	3360	NM_000870	siRNA	experimental		1	CAGAAGTCCCGGGAAGGTAAA	n/a	GPCR coding genes v1.0	Qiagen, Hilden, Germany
GPCR_CSMA	26-5:4	5	4	26	HTR4	Q023968	3360	NM_000870	siRNA	experimental		1	CAGCTTTGTCCTTCAGATTAA	n/a	GPCR coding genes v1.0	Qiagen, Hilden, Germany
GPCR_CSMA	32-2:7	2	7	32	HTR5A	Q005893	3361	NM_024012	siRNA	experimental		1	CCTGATCTATACGGCTTTCAA	n/a	GPCR coding genes v1.0	Qiagen, Hilden, Germany
GPCR_CSMA	28-2:7	2	7	28	HTR5A	Q023969	3361	NM_024012	siRNA	experimental		1	CTCGGTCTTCGGAGTGCTTAT	n/a	GPCR coding genes v1.0	Qiagen, Hilden, Germany
GPCR_CSMA	26-2:7	2	7	26	HTR6	Q005894	3362	NM_000871	siRNA	experimental		1	CAGGAGGCTGCAAGTCTCCTA	n/a	GPCR coding genes v1.0	Qiagen, Hilden, Germany
GPCR_CSMA	30-2:7	2	7	30	HTR6	Q023970	3362	NM_000871	siRNA	experimental		1	CGCCGTCAATTTCTTCAACAT	n/a	GPCR coding genes v1.0	Qiagen, Hilden, Germany
GPCR_CSMA	12-3:1	3	1	12	HTR7	Q005895	3363	NM_000872	siRNA	experimental		1	CGGCGCGATGATGGACGTTAA	n/a	GPCR coding genes v1.0	Qiagen, Hilden, Germany
GPCR_CSMA	16-3:1	3	1	16	HTR7	Q023971	3363	NM_000872	siRNA	experimental		1	CTGAAGTGACCGTATATATTA	n/a	GPCR coding genes v1.0	Qiagen, Hilden, Germany
GPCR_CSMA	10-3:1	3	1	10	IL8RA	Q005896	3577	NM_000634	siRNA	experimental		1	CCCGTTGAACGTCACATCTTT	n/a	GPCR coding genes v1.0	Qiagen, Hilden, Germany
GPCR_CSMA	14-3:1	3	1	14	IL8RA	Q023972	3577	NM_000634	siRNA	experimental		1	TCCGCCAGGCTTACCATCCAA	n/a	GPCR coding genes v1.0	Qiagen, Hilden, Germany
GPCR_CSMA	12-6:6	6	6	12	IL8RB	Q005897	3579	NM_001557	siRNA	experimental		1	AGGATTTAAGTTTACCTCAAA	n/a	GPCR coding genes v1.0	Qiagen, Hilden, Germany
GPCR_CSMA	16-6:6	6	6	16	IL8RB	Q023973	3579	NM_001557	siRNA	experimental		1	CCCAGTCAGGATTTAAGTTTA	n/a	GPCR coding genes v1.0	Qiagen, Hilden, Germany
GPCR_CSMA	29-3:7	3	7	29	LANCL1	Q006020	10314	NM_006055	siRNA	experimental		1	AAGGTTGTCAAAGGTCATCAA	n/a	GPCR coding genes v1.0	Qiagen, Hilden, Germany
GPCR_CSMA	25-3:7	3	7	25	LANCL1	Q024096	10314	NM_006055	siRNA	experimental		1	ACGGCTAATTCACCTAAATAA	n/a	GPCR coding genes v1.0	Qiagen, Hilden, Germany
GPCR_CSMA	8-4:5	4	5	8	LGR4	Q006099	55366	NM_018490	siRNA	experimental		1	TAGGATTTCATAGTAATTCTA	n/a	GPCR coding genes v1.0	Qiagen, Hilden, Germany
GPCR_CSMA	4-4:5	4	5	4	LGR4	Q024175	55366	NM_018490	siRNA	experimental		1	TAGGTGTAGTAGAGCAATATA	n/a	GPCR coding genes v1.0	Qiagen, Hilden, Germany
GPCR_CSMA	29-5:1	5	1	29	LGR5	Q005992	8549	NM_003667	siRNA	experimental		1	CAGCAGTATGGACGACCTTCA	n/a	GPCR coding genes v1.0	Qiagen, Hilden, Germany
GPCR_CSMA	25-5:1	5	1	25	LGR5	Q024068	8549	NM_003667	siRNA	experimental		1	CCCAAGCTTGATGTCAATTAA	n/a	GPCR coding genes v1.0	Qiagen, Hilden, Germany
GPCR_CSMA	18-4:4	4	4	18	LGR6	Q006118	59352	NM_021636	siRNA	experimental		1	CAGGAGTTTCCAGATCTCAAA	n/a	GPCR coding genes v1.0	Qiagen, Hilden, Germany
GPCR_CSMA	22-4:4	4	4	22	LGR6	Q024194	59352	NM_021636	siRNA	experimental		1	CTGGAACTGTCTCACAATCAA	n/a	GPCR coding genes v1.0	Qiagen, Hilden, Germany
GPCR_CSMA	24-4:4	4	4	24	LGR7	Q006117	59350	NM_021634	siRNA	experimental		1	AAAGGATGTTTAGACCTCTTA	n/a	GPCR coding genes v1.0	Qiagen, Hilden, Germany
GPCR_CSMA	20-4:4	4	4	20	LGR7	Q024193	59350	NM_021634	siRNA	experimental		1	ACAGACTAGAATGGCTGATAA	n/a	GPCR coding genes v1.0	Qiagen, Hilden, Germany
GPCR_CSMA	16-2:4	2	4	16	LGR8	Q006165	122042	NM_130806	siRNA	experimental		1	GCGCTTGTTTACGGGATTAAA	n/a	GPCR coding genes v1.0	Qiagen, Hilden, Germany
GPCR_CSMA	12-2:4	2	4	12	LGR8	Q024241	122042	NM_130806	siRNA	experimental		1	TCGGGTTGCACTGTCCATGAA	n/a	GPCR coding genes v1.0	Qiagen, Hilden, Germany
GPCR_CSMA	14-6:6	6	6	14	LHCGR	Q005898	3973	NM_000233	siRNA	experimental		1	CAGTTCGAAACCCAGAATTAA	n/a	GPCR coding genes v1.0	Qiagen, Hilden, Germany
GPCR_CSMA	10-6:6	6	6	10	LHCGR	Q023974	3973	NM_000233	siRNA	experimental		1	CCCAGAATTAATGGCTACCAA	n/a	GPCR coding genes v1.0	Qiagen, Hilden, Germany
GPCR_CSMA	26-1:7	1	7	26	LOC115131	Q006154	115131	NM_145242	siRNA	experimental		1	AAGAAAGGGCAAGCACATTAA	n/a	GPCR coding genes v1.0	Qiagen, Hilden, Germany
GPCR_CSMA	30-1:7	1	7	30	LOC115131	Q024230	115131	NM_145242	siRNA	experimental		1	TCCGCCCAGCATACAAGCTTA	n/a	GPCR coding genes v1.0	Qiagen, Hilden, Germany
GPCR_CSMA	28-2:4	2	4	28	LOC134285	Q006173	134285	NM_173490	siRNA	experimental		1	CAGGACAGACACGTCAGCAAA	n/a	GPCR coding genes v1.0	Qiagen, Hilden, Germany
GPCR_CSMA	32-2:4	2	4	32	LOC134285	Q024249	134285	NM_173490	siRNA	experimental		1	GAGACTGTGAATCTATATATA	n/a	GPCR coding genes v1.0	Qiagen, Hilden, Germany
GPCR_CSMA	27-1:5	1	5	27	LPHN1	Q006037	22859	NM_014921	siRNA	experimental		1	CGAGATTGAACTTCTCTATAA	n/a	GPCR coding genes v1.0	Qiagen, Hilden, Germany
GPCR_CSMA	31-1:5	1	5	31	LPHN1	Q024113	22859	NM_014921	siRNA	experimental		1	CTGGCTCCGAGTGGACAATTA	n/a	GPCR coding genes v1.0	Qiagen, Hilden, Germany
GPCR_CSMA	25-1:5	1	5	25	LPHN2	Q006038	23266	NM_012302	siRNA	experimental		1	CCCTATCGTACCGATACTTTA	n/a	GPCR coding genes v1.0	Qiagen, Hilden, Germany
GPCR_CSMA	29-1:5	1	5	29	LPHN2	Q024114	23266	NM_012302	siRNA	experimental		1	TACATTTATAATACCCGATTA	n/a	GPCR coding genes v1.0	Qiagen, Hilden, Germany
GPCR_CSMA	31-3:5	3	5	31	LPHN3	Q006039	23284	NM_015236	siRNA	experimental		1	AAGCTAAACATTGCATATCAA	n/a	GPCR coding genes v1.0	Qiagen, Hilden, Germany
GPCR_CSMA	27-3:5	3	5	27	LPHN3	Q024115	23284	NM_015236	siRNA	experimental		1	CAGGAACTATAGGTGTATCAA	n/a	GPCR coding genes v1.0	Qiagen, Hilden, Germany
GPCR_CSMA	24-1:5	1	5	24	LTB4R	Q005791	1241	NM_181657	siRNA	experimental		1	AAGGCCCATGGTCAGATTGAA	n/a	GPCR coding genes v1.0	Qiagen, Hilden, Germany
GPCR_CSMA	20-1:5	1	5	20	LTB4R	Q023867	1241	NM_181657	siRNA	experimental		1	ACACTTCCTATTAATCTTAAA	n/a	GPCR coding genes v1.0	Qiagen, Hilden, Germany
GPCR_CSMA	18-1:6	1	6	18	LTB4R2	Q006102	56413	NM_019839	siRNA	experimental		1	AAGGGACTTAACATACTCTTA	n/a	GPCR coding genes v1.0	Qiagen, Hilden, Germany
GPCR_CSMA	22-1:6	1	6	22	LTB4R2	Q024178	56413	NM_019839	siRNA	experimental		1	TAAGTACATTCTCCTAATAAA	n/a	GPCR coding genes v1.0	Qiagen, Hilden, Germany
GPCR_CSMA	16-7:6	7	6	16	MAS1	Q005899	4142	NM_002377	siRNA	experimental		1	AAGTATCTCCTAAATGTGATA	n/a	GPCR coding genes v1.0	Qiagen, Hilden, Germany
GPCR_CSMA	12-7:6	7	6	12	MAS1	Q023975	4142	NM_002377	siRNA	experimental		1	ACAGTTGAGACTGTCGTCTAA	n/a	GPCR coding genes v1.0	Qiagen, Hilden, Germany
GPCR_CSMA	30-7:7	7	7	30	MAS1L	Q006156	116511	NM_052967	siRNA	experimental		1	AGGGTCGATGTGGAAACATAA	n/a	GPCR coding genes v1.0	Qiagen, Hilden, Germany
GPCR_CSMA	26-7:7	7	7	26	MAS1L	Q024232	116511	NM_052967	siRNA	experimental		1	CACGAATCCCTACATGGTATA	n/a	GPCR coding genes v1.0	Qiagen, Hilden, Germany
GPCR_CSMA	22-1:2	1	2	22	MASS1	Q006140	84059	NM_032119	siRNA	experimental		1	CACGGGAGTACTAGAATTTAA	n/a	GPCR coding genes v1.0	Qiagen, Hilden, Germany
GPCR_CSMA	18-1:2	1	2	18	MASS1	Q024216	84059	NM_032119	siRNA	experimental		1	CAGATGGTTTATCGTGTTCAA	n/a	GPCR coding genes v1.0	Qiagen, Hilden, Germany
GPCR_CSMA	29-3:5	3	5	29	MBC2	Q006040	23344	NM_015292	siRNA	experimental		1	ACGCCCGACCCTAGACATCAA	n/a	GPCR coding genes v1.0	Qiagen, Hilden, Germany
GPCR_CSMA	25-3:5	3	5	25	MBC2	Q024116	23344	NM_015292	siRNA	experimental		1	GTGGGAGATAGTTCTCATAAA	n/a	GPCR coding genes v1.0	Qiagen, Hilden, Germany
GPCR_CSMA	10-7:6	7	6	10	MC1R	Q005900	4157	NM_002386	siRNA	experimental		1	CACCAGGGCTTTGGCCTTAAA	n/a	GPCR coding genes v1.0	Qiagen, Hilden, Germany
GPCR_CSMA	14-7:6	7	6	14	MC1R	Q023976	4157	NM_002386	siRNA	experimental		1	CACGCTCTTCATCGCCTACTA	n/a	GPCR coding genes v1.0	Qiagen, Hilden, Germany
GPCR_CSMA	12-7:3	7	3	12	MC2R	Q005901	4158	NM_000529	siRNA	experimental		1	CAGCCTATATAAGATCTTGGA	n/a	GPCR coding genes v1.0	Qiagen, Hilden, Germany
GPCR_CSMA	16-7:3	7	3	16	MC2R	Q023977	4158	NM_000529	siRNA	experimental		1	CCCGCTGATGCTGGTCTTCAT	n/a	GPCR coding genes v1.0	Qiagen, Hilden, Germany
GPCR_CSMA	14-7:3	7	3	14	MC3R	Q005902	4159	NM_019888	siRNA	experimental		1	CTGCTACACTGCCCACTTCAA	n/a	GPCR coding genes v1.0	Qiagen, Hilden, Germany
GPCR_CSMA	10-7:3	7	3	10	MC3R	Q023978	4159	NM_019888	siRNA	experimental		1	TGGCGTGGTGTTCATCGTCTA	n/a	GPCR coding genes v1.0	Qiagen, Hilden, Germany
GPCR_CSMA	19-5:7	5	7	19	MC4R	Q005905	4160	NM_005912	siRNA	experimental		1	AAGCGGGTTGGGATCATCATA	n/a	GPCR coding genes v1.0	Qiagen, Hilden, Germany
GPCR_CSMA	23-5:7	5	7	23	MC4R	Q023981	4160	NM_005912	siRNA	experimental		1	CCATAACATTATGACAGTTAA	n/a	GPCR coding genes v1.0	Qiagen, Hilden, Germany
GPCR_CSMA	21-5:7	5	7	21	MC5R	Q005906	4161	NM_005913	siRNA	experimental		1	CGGCATTGTCTTCATCCTGTA	n/a	GPCR coding genes v1.0	Qiagen, Hilden, Germany
GPCR_CSMA	17-5:7	5	7	17	MC5R	Q023982	4161	NM_005913	siRNA	experimental		1	CTGGGAGACCATCACCATCTA	n/a	GPCR coding genes v1.0	Qiagen, Hilden, Germany
GPCR_CSMA	10-6:2	6	2	10	MGC26856	Q006208	256710	NM_152779	siRNA	experimental		1	CACAACGAATGGCGTGGCAAA	n/a	GPCR coding genes v1.0	Qiagen, Hilden, Germany
GPCR_CSMA	14-6:2	6	2	14	MGC26856	Q024284	256710	NM_152779	siRNA	experimental		1	TTGCCTGATACCTAAATTTAA	n/a	GPCR coding genes v1.0	Qiagen, Hilden, Germany
GPCR_CSMA	26-5:5	5	5	26	MGC30208	Q006206	255043	NM_173804	siRNA	experimental		1	CGCGGTTAATGACAGCAGAAA	n/a	GPCR coding genes v1.0	Qiagen, Hilden, Germany
GPCR_CSMA	30-5:5	5	5	30	MGC30208	Q024282	255043	NM_173804	siRNA	experimental		1	TCGCGGTTAATGACAGCAGAA	n/a	GPCR coding genes v1.0	Qiagen, Hilden, Germany
GPCR_CSMA	16-7:5	7	5	16	MLNR	Q005863	2862	NM_001507	siRNA	experimental		1	CGGGCTGCCGTTCGACCTGTA	n/a	GPCR coding genes v1.0	Qiagen, Hilden, Germany
GPCR_CSMA	12-7:5	7	5	12	MLNR	Q023939	2862	NM_001507	siRNA	experimental		1	TGGCAGAATCATTTACATAAA	n/a	GPCR coding genes v1.0	Qiagen, Hilden, Germany
GPCR_CSMA	30-4:1	4	1	30	MPRA	Q006186	164091	NM_178422	siRNA	experimental		1	CTGAATGGTCTTTGCTAAGAA	n/a	GPCR coding genes v1.0	Qiagen, Hilden, Germany
GPCR_CSMA	26-4:1	4	1	26	MPRA	Q024262	164091	NM_178422	siRNA	experimental		1	TCCTTGGAAGTCCAAACTCTA	n/a	GPCR coding genes v1.0	Qiagen, Hilden, Germany
GPCR_CSMA	12-5:5	5	5	12	MRGPRF	Q006197	219928	NM_145015	siRNA	experimental		1	CAGGAGAAGAAAGATCTGTTT	n/a	GPCR coding genes v1.0	Qiagen, Hilden, Germany
GPCR_CSMA	16-5:5	5	5	16	MRGPRF	Q024273	219928	NM_145015	siRNA	experimental		1	TAAGGCATTATCAGTGAGCAA	n/a	GPCR coding genes v1.0	Qiagen, Hilden, Germany
GPCR_CSMA	16-3:4	3	4	16	MRGX1	Q006209	259249	NM_147199	siRNA	experimental		1	CACGTGGACAGGGAAGTCTTA	n/a	GPCR coding genes v1.0	Qiagen, Hilden, Germany
GPCR_CSMA	12-3:4	3	4	12	MRGX1	Q024285	259249	NM_147199	siRNA	experimental		1	CGCCTTATATATTCCCTGTTA	n/a	GPCR coding genes v1.0	Qiagen, Hilden, Germany
GPCR_CSMA	28-5:6	5	6	28	MRGX2	Q006157	117194	NM_054030	siRNA	experimental		1	ATCAATGTCAACACATATTTA	n/a	GPCR coding genes v1.0	Qiagen, Hilden, Germany
GPCR_CSMA	32-5:6	5	6	32	MRGX2	Q024233	117194	NM_054030	siRNA	experimental		1	CCGAAGAACTCGGAGCATTTA	n/a	GPCR coding genes v1.0	Qiagen, Hilden, Germany
GPCR_CSMA	30-5:6	5	6	30	MRGX3	Q006158	117195	NM_054031	siRNA	experimental		1	AACGTCAGATTTCATTACAAT	n/a	GPCR coding genes v1.0	Qiagen, Hilden, Germany
GPCR_CSMA	26-5:6	5	6	26	MRGX3	Q024234	117195	NM_054031	siRNA	experimental		1	CAGGATCCACCTGGATTGGAA	n/a	GPCR coding genes v1.0	Qiagen, Hilden, Germany
GPCR_CSMA	16-2:3	2	3	16	MRGX4	Q006159	117196	NM_054032	siRNA	experimental		1	CACCTGAATTTGGAAGTCTTA	n/a	GPCR coding genes v1.0	Qiagen, Hilden, Germany
GPCR_CSMA	12-2:3	2	3	12	MRGX4	Q024235	117196	NM_054032	siRNA	experimental		1	CCTGAATTTGGAAGTCTTATA	n/a	GPCR coding genes v1.0	Qiagen, Hilden, Germany
GPCR_CSMA	23-4:6	4	6	23	MTNR1A	Q005907	4543	NM_005958	siRNA	experimental		1	CACAGTCTCAAGTACGACAAA	n/a	GPCR coding genes v1.0	Qiagen, Hilden, Germany
GPCR_CSMA	19-4:6	4	6	19	MTNR1A	Q023983	4543	NM_005958	siRNA	experimental		1	GAGGGTGAAACCTGACCGCAA	n/a	GPCR coding genes v1.0	Qiagen, Hilden, Germany
GPCR_CSMA	17-4:6	4	6	17	MTNR1B	Q005908	4544	NM_005959	siRNA	experimental		1	AACCCACGGCACTGCATTCAA	n/a	GPCR coding genes v1.0	Qiagen, Hilden, Germany
GPCR_CSMA	21-4:6	4	6	21	MTNR1B	Q023984	4544	NM_005959	siRNA	experimental		1	CACTAGCTACTTACTGGCTTA	n/a	GPCR coding genes v1.0	Qiagen, Hilden, Germany
GPCR_CSMA	23-5:1	5	1	23	NMBR	Q005909	4829	NM_002511	siRNA	experimental		1	AGGGACATCGATTAAACCTAA	n/a	GPCR coding genes v1.0	Qiagen, Hilden, Germany
GPCR_CSMA	19-5:1	5	1	19	NMBR	Q023985	4829	NM_002511	siRNA	experimental		1	CCCGCGGACAGTAAACTTGCA	n/a	GPCR coding genes v1.0	Qiagen, Hilden, Germany
GPCR_CSMA	27-7:1	7	1	27	NMUR1	Q006021	10316	NM_006056	siRNA	experimental		1	ACCATCAAGCATATCAGTCTA	n/a	GPCR coding genes v1.0	Qiagen, Hilden, Germany
GPCR_CSMA	31-7:1	7	1	31	NMUR1	Q024097	10316	NM_006056	siRNA	experimental		1	CTGCCTGGCCTCAGTGCTCAA	n/a	GPCR coding genes v1.0	Qiagen, Hilden, Germany
GPCR_CSMA	18-4:7	4	7	18	NMUR2	Q006106	56923	NM_020167	siRNA	experimental		1	CGCAATAAACTTGATTATTAT	n/a	GPCR coding genes v1.0	Qiagen, Hilden, Germany
GPCR_CSMA	22-4:7	4	7	22	NMUR2	Q024182	56923	NM_020167	siRNA	experimental		1	TCGCAATAAACTTGATTATTA	n/a	GPCR coding genes v1.0	Qiagen, Hilden, Germany
GPCR_CSMA	19-3:2	3	2	19	NPR1	Q005911	4881	NM_000906	siRNA	experimental		1	AACGCATTGAGCTGACACGAA	n/a	GPCR coding genes v1.0	Qiagen, Hilden, Germany
GPCR_CSMA	23-3:2	3	2	23	NPR1	Q023987	4881	NM_000906	siRNA	experimental		1	ACGCATTGAGCTGACACGAAA	n/a	GPCR coding genes v1.0	Qiagen, Hilden, Germany
GPCR_CSMA	21-3:2	3	2	21	NPR2	Q005912	4882	NM_000907	siRNA	experimental		1	AAGGATGCCCTAGATGAGCTA	n/a	GPCR coding genes v1.0	Qiagen, Hilden, Germany
GPCR_CSMA	17-3:2	3	2	17	NPR2	Q023988	4882	NM_000907	siRNA	experimental		1	CAGGACAATCGCACCCGGGAA	n/a	GPCR coding genes v1.0	Qiagen, Hilden, Germany
GPCR_CSMA	3-6:3	6	3	3	NPR3	Q005913	4883	NM_000908	siRNA	experimental		1	CCGAATTGTAGAGCATACAAA	n/a	GPCR coding genes v1.0	Qiagen, Hilden, Germany
GPCR_CSMA	7-6:3	6	3	7	NPR3	Q023989	4883	NM_000908	siRNA	experimental		1	GAGGATTACGTTAACATGTTT	n/a	GPCR coding genes v1.0	Qiagen, Hilden, Germany
GPCR_CSMA	17-5:1	5	1	17	NPY	Q005910	4852	NM_000905	siRNA	experimental		1	CAGCCCATATTTCATCGTGTA	n/a	GPCR coding genes v1.0	Qiagen, Hilden, Germany
GPCR_CSMA	21-5:1	5	1	21	NPY	Q023986	4852	NM_000905	siRNA	experimental		1	CTGCAATGTGGTGATGGGAAA	n/a	GPCR coding genes v1.0	Qiagen, Hilden, Germany
GPCR_CSMA	1-6:3	6	3	1	NPY1R	Q005914	4886	NM_000909	siRNA	experimental		1	ACGACATCAGCTGATAATCAA	n/a	GPCR coding genes v1.0	Qiagen, Hilden, Germany
GPCR_CSMA	5-6:3	6	3	5	NPY1R	Q023990	4886	NM_000909	siRNA	experimental		1	TCCCAACTGATTGTCACTTAA	n/a	GPCR coding genes v1.0	Qiagen, Hilden, Germany
GPCR_CSMA	3-1:3	1	3	3	NPY2R	Q005915	4887	NM_000910	siRNA	experimental		1	CCGGGAGTATTCGCTGATTGA	n/a	GPCR coding genes v1.0	Qiagen, Hilden, Germany
GPCR_CSMA	7-1:3	1	3	7	NPY2R	Q023991	4887	NM_000910	siRNA	experimental		1	TAGAATCCAATTAATGATTCA	n/a	GPCR coding genes v1.0	Qiagen, Hilden, Germany
GPCR_CSMA	1-1:3	1	3	1	NPY5R	Q005916	4889	NM_006174	siRNA	experimental		1	CACAGTCTTGTGGAACTTCAA	n/a	GPCR coding genes v1.0	Qiagen, Hilden, Germany
GPCR_CSMA	5-1:3	1	3	5	NPY5R	Q023992	4889	NM_006174	siRNA	experimental		1	TTGGGCTCTATACATTTGTAA	n/a	GPCR coding genes v1.0	Qiagen, Hilden, Germany
GPCR_CSMA	3-6:5	6	5	3	NTSR1	Q005917	4923	NM_002531	siRNA	experimental		1	AAGAAGGTCGCCTAAGCCTAA	n/a	GPCR coding genes v1.0	Qiagen, Hilden, Germany
GPCR_CSMA	7-6:5	6	5	7	NTSR1	Q023993	4923	NM_002531	siRNA	experimental		1	CTGGCTTAAGAAGGTCGCCTA	n/a	GPCR coding genes v1.0	Qiagen, Hilden, Germany
GPCR_CSMA	15-5:3	5	3	15	NTSR2	Q006045	23620	NM_012344	siRNA	experimental		1	CCGGACCTGAATGTAATGCAA	n/a	GPCR coding genes v1.0	Qiagen, Hilden, Germany
GPCR_CSMA	11-5:3	5	3	11	NTSR2	Q024121	23620	NM_012344	siRNA	experimental		1	TCGTATGGAAGAAGACCTTTA	n/a	GPCR coding genes v1.0	Qiagen, Hilden, Germany
GPCR_CSMA	7-1:5	1	5	7	OPN1LW	Q005947	5956	NM_020061	siRNA	experimental		1	CAGCACTATCAGCATTGTGAA	n/a	GPCR coding genes v1.0	Qiagen, Hilden, Germany
GPCR_CSMA	3-1:5	1	5	3	OPN1LW	Q024023	5956	NM_020061	siRNA	experimental		1	CAGCATCTTCACCTACACCAA	n/a	GPCR coding genes v1.0	Qiagen, Hilden, Germany
GPCR_CSMA	30-4:6	4	6	30	OPN1MW	Q005826	2652	NM_000513	siRNA	experimental		1	CAGCATCATCGTGCTCTGCTA	n/a	GPCR coding genes v1.0	Qiagen, Hilden, Germany
GPCR_CSMA	26-4:6	4	6	26	OPN1MW	Q023902	2652	NM_000513	siRNA	experimental		1	CAGCGTTGTGAACCAGGTCTA	n/a	GPCR coding genes v1.0	Qiagen, Hilden, Germany
GPCR_CSMA	18-1:4	1	4	18	OPN1SW	Q005764	611	NM_001708	siRNA	experimental		1	CAAGAGTGCTTGCATCTACAA	n/a	GPCR coding genes v1.0	Qiagen, Hilden, Germany
GPCR_CSMA	22-1:4	1	4	22	OPN1SW	Q023840	611	NM_001708	siRNA	experimental		1	CGCCATGTACATGGTCAACAA	n/a	GPCR coding genes v1.0	Qiagen, Hilden, Germany
GPCR_CSMA	13-4:3	4	3	13	OPN3	Q006044	23596	NM_014322	siRNA	experimental		1	ACCCGTTCTATGTAATATCAA	n/a	GPCR coding genes v1.0	Qiagen, Hilden, Germany
GPCR_CSMA	9-4:3	4	3	9	OPN3	Q024120	23596	NM_014322	siRNA	experimental		1	TACCCGTTCTATGTAATATCA	n/a	GPCR coding genes v1.0	Qiagen, Hilden, Germany
GPCR_CSMA	30-2:6	2	6	30	OPN4	Q006152	94233	NM_033282	siRNA	experimental		1	ACGGTTGATGTTCCAGACCAT	n/a	GPCR coding genes v1.0	Qiagen, Hilden, Germany
GPCR_CSMA	26-2:6	2	6	26	OPN4	Q024228	94233	NM_033282	siRNA	experimental		1	TCGCGTAGTTACCTATCTGAA	n/a	GPCR coding genes v1.0	Qiagen, Hilden, Germany
GPCR_CSMA	30-4:4	4	4	30	OPN5	Q006199	221391	NM_181744	siRNA	experimental		1	CAGCCTGGATCGATATTTGAA	n/a	GPCR coding genes v1.0	Qiagen, Hilden, Germany
GPCR_CSMA	26-4:4	4	4	26	OPN5	Q006200	221391	NM_181744	siRNA	experimental		1	CAGCCTGGATCGATATTTGAA	n/a	GPCR coding genes v1.0	Qiagen, Hilden, Germany
GPCR_CSMA	32-4:4	4	4	32	OPN5	Q024275	221391	NM_181744	siRNA	experimental		1	CAGCCTTTCACCATACTGGAA	n/a	GPCR coding genes v1.0	Qiagen, Hilden, Germany
GPCR_CSMA	28-4:4	4	4	28	OPN5	Q024276	221391	NM_181744	siRNA	experimental		1	CAGCCTTTCACCATACTGGAA	n/a	GPCR coding genes v1.0	Qiagen, Hilden, Germany
GPCR_CSMA	7-1:4	1	4	7	OPRD1	Q005919	4985	NM_000911	siRNA	experimental		1	CAGCATCTTCACGCTCACCAT	n/a	GPCR coding genes v1.0	Qiagen, Hilden, Germany
GPCR_CSMA	3-1:4	1	4	3	OPRD1	Q023995	4985	NM_000911	siRNA	experimental		1	CGGCATCGTCCGGTACACTAA	n/a	GPCR coding genes v1.0	Qiagen, Hilden, Germany
GPCR_CSMA	5-1:4	1	4	5	OPRK1	Q005920	4986	NM_000912	siRNA	experimental		1	CAGATGCTTTAGTTACTACAA	n/a	GPCR coding genes v1.0	Qiagen, Hilden, Germany
GPCR_CSMA	1-1:4	1	4	1	OPRK1	Q023996	4986	NM_000912	siRNA	experimental		1	TAGGTTTAACTCAGATCACTA	n/a	GPCR coding genes v1.0	Qiagen, Hilden, Germany
GPCR_CSMA	19-6:3	6	3	19	OPRL1	Q005921	4987	NM_000913	siRNA	experimental		1	ATGGGACAGGTCAAAGCATTA	n/a	GPCR coding genes v1.0	Qiagen, Hilden, Germany
GPCR_CSMA	23-6:3	6	3	23	OPRL1	Q023997	4987	NM_000913	siRNA	experimental		1	CTGGCTGGGTATTCTTCGTAA	n/a	GPCR coding genes v1.0	Qiagen, Hilden, Germany
GPCR_CSMA	21-6:3	6	3	21	OPRM1	Q005922	4988	NM_000914	siRNA	experimental		1	TCCAGAGTGTGAATTACCTAA	n/a	GPCR coding genes v1.0	Qiagen, Hilden, Germany
GPCR_CSMA	17-6:3	6	3	17	OPRM1	Q023998	4988	NM_000914	siRNA	experimental		1	TTCACCGTAGTAACACATAAA	n/a	GPCR coding genes v1.0	Qiagen, Hilden, Germany
GPCR_CSMA	14-6:1	6	1	14	OR10A2	Q006228	341276	NM_001004460	siRNA	experimental		1	CGGCCTAAATCAAATAATTCA	n/a	GPCR coding genes v1.0	Qiagen, Hilden, Germany
GPCR_CSMA	10-6:1	6	1	10	OR10A2	Q024304	341276	NM_001004460	siRNA	experimental		1	CTGGAGATTGGCTTCAACCTA	n/a	GPCR coding genes v1.0	Qiagen, Hilden, Germany
GPCR_CSMA	16-1:2	1	2	16	OR10A4	Q006213	283297	XM_208604.1	siRNA	experimental		1	ACCATTTACTTGGTTACTTTA	n/a	GPCR coding genes v1.0	Qiagen, Hilden, Germany
GPCR_CSMA	12-1:2	1	2	12	OR10A4	Q024289	283297	XM_208604.1	siRNA	experimental		1	CTCAAGGAATAAAGAAGTGAA	n/a	GPCR coding genes v1.0	Qiagen, Hilden, Germany
GPCR_CSMA	12-4:5	4	5	12	OR10A5	Q006181	144124	NM_178168	siRNA	experimental		1	CCTGACATTTCTAACTATCTA	n/a	GPCR coding genes v1.0	Qiagen, Hilden, Germany
GPCR_CSMA	16-4:5	4	5	16	OR10A5	Q024257	144124	NM_178168	siRNA	experimental		1	GAAGTTGTTATCATTATCCTA	n/a	GPCR coding genes v1.0	Qiagen, Hilden, Germany
GPCR_CSMA	14-2:5	2	5	14	OR10AD1	Q006164	121275	NM_001004134	siRNA	experimental		1	AGCTATGTTCTCTTACATGAA	n/a	GPCR coding genes v1.0	Qiagen, Hilden, Germany
GPCR_CSMA	10-2:5	2	5	10	OR10AD1	Q024240	121275	NM_001004134	siRNA	experimental		1	CTGGTTCTTTGGGCTGATCAA	n/a	GPCR coding genes v1.0	Qiagen, Hilden, Germany
GPCR_CSMA	9-3:1	3	1	9	OR10H1	Q006060	26539	NM_013940	siRNA	experimental		1	AAGAAGACCTTCTTCAGTAAA	n/a	GPCR coding genes v1.0	Qiagen, Hilden, Germany
GPCR_CSMA	13-3:1	3	1	13	OR10H1	Q024136	26539	NM_013940	siRNA	experimental		1	GACCTTCTTCAGTAAACTCTA	n/a	GPCR coding genes v1.0	Qiagen, Hilden, Germany
GPCR_CSMA	15-3:1	3	1	15	OR10H2	Q006059	26538	NM_013939	siRNA	experimental		1	CACCCTGATGGCCACCACCTA	n/a	GPCR coding genes v1.0	Qiagen, Hilden, Germany
GPCR_CSMA	11-3:1	3	1	11	OR10H2	Q024135	26538	NM_013939	siRNA	experimental		1	TTGGCCTGTGGAAATAATGTA	n/a	GPCR coding genes v1.0	Qiagen, Hilden, Germany
GPCR_CSMA	25-2:7	2	7	25	OR10H3	Q006058	26532	NM_013938	siRNA	experimental		1	CAGAACCATATCTGAATTTAT	n/a	GPCR coding genes v1.0	Qiagen, Hilden, Germany
GPCR_CSMA	29-2:7	2	7	29	OR10H3	Q024134	26532	NM_013938	siRNA	experimental		1	CCACTGCATTACAACATGCTA	n/a	GPCR coding genes v1.0	Qiagen, Hilden, Germany
GPCR_CSMA	27-5:3	5	3	27	OR10J1	Q006053	26476	NM_012351	siRNA	experimental		1	CTGATTGTAGCAATAACGCAA	n/a	GPCR coding genes v1.0	Qiagen, Hilden, Germany
GPCR_CSMA	31-5:3	5	3	31	OR10J1	Q024129	26476	NM_012351	siRNA	experimental		1	TGGCGTGTTCCTTGCACTATA	n/a	GPCR coding genes v1.0	Qiagen, Hilden, Germany
GPCR_CSMA	19-2:6	2	6	19	OR10R2	Q006233	343406	NM_001004472	siRNA	experimental		1	CACAACTGTTATTCTGCCCAA	n/a	GPCR coding genes v1.0	Qiagen, Hilden, Germany
GPCR_CSMA	21-2:6	2	6	21	OR10R2	Q024310	343406	NM_001004472	siRNA	experimental		1	CCCAAGATGCTTATCAACTTA	n/a	GPCR coding genes v1.0	Qiagen, Hilden, Germany
GPCR_CSMA	27-2:7	2	7	27	OR11A1	Q006057	26531	NM_013937	siRNA	experimental		1	AACGTTAGGCTTGGTATAGAA	n/a	GPCR coding genes v1.0	Qiagen, Hilden, Germany
GPCR_CSMA	31-2:7	2	7	31	OR11A1	Q024133	26531	NM_013937	siRNA	experimental		1	CCAGATGTTGTATAACTATTA	n/a	GPCR coding genes v1.0	Qiagen, Hilden, Germany
GPCR_CSMA	25-5:4	5	4	25	OR12D2	Q006056	26529	NM_013936	siRNA	experimental		1	ACCTGGATATCTGTTACTCTA	n/a	GPCR coding genes v1.0	Qiagen, Hilden, Germany
GPCR_CSMA	29-5:4	5	4	29	OR12D2	Q024132	26529	NM_013936	siRNA	experimental		1	CCGGATTGTTGCCATCATGTA	n/a	GPCR coding genes v1.0	Qiagen, Hilden, Germany
GPCR_CSMA	22-3:4	3	4	22	OR12D3	Q006136	81797	NM_030959	siRNA	experimental		1	CACAATCAAGCTAAACCTACA	n/a	GPCR coding genes v1.0	Qiagen, Hilden, Germany
GPCR_CSMA	18-3:4	3	4	18	OR12D3	Q024212	81797	NM_030959	siRNA	experimental		1	CCCAAATAACCAAACGCGTAA	n/a	GPCR coding genes v1.0	Qiagen, Hilden, Germany
GPCR_CSMA	5-7:6	7	6	5	OR1A1	Q005982	8383	NM_014565	siRNA	experimental		1	CACGGTTGTCTCTTTGTATTA	n/a	GPCR coding genes v1.0	Qiagen, Hilden, Germany
GPCR_CSMA	1-7:6	7	6	1	OR1A1	Q024058	8383	NM_014565	siRNA	experimental		1	CGCAGTGATCACTGTAATGTA	n/a	GPCR coding genes v1.0	Qiagen, Hilden, Germany
GPCR_CSMA	11-5:4	5	4	11	OR1A2	Q006047	26189	NM_012352	siRNA	experimental		1	AGCATTAAATCCTTTCATCTA	n/a	GPCR coding genes v1.0	Qiagen, Hilden, Germany
GPCR_CSMA	15-5:4	5	4	15	OR1A2	Q024123	26189	NM_012352	siRNA	experimental		1	TGCAGTGATAACTGTGATGTA	n/a	GPCR coding genes v1.0	Qiagen, Hilden, Germany
GPCR_CSMA	19-1:3	1	3	19	OR1D2	Q005923	4991	NM_002548	siRNA	experimental		1	CACTTTGTATGGTATACCTAA	n/a	GPCR coding genes v1.0	Qiagen, Hilden, Germany
GPCR_CSMA	23-1:3	1	3	23	OR1D2	Q023999	4991	NM_002548	siRNA	experimental		1	CTGGGAAGACTCCTAGATAAA	n/a	GPCR coding genes v1.0	Qiagen, Hilden, Germany
GPCR_CSMA	3-7:3	7	3	3	OR1D4	Q005983	8385	NM_003552	siRNA	experimental		1	AGGGTTCATGACCACATCCTA	n/a	GPCR coding genes v1.0	Qiagen, Hilden, Germany
GPCR_CSMA	7-7:3	7	3	7	OR1D4	Q024059	8385	NM_003552	siRNA	experimental		1	CTCGGCCTCTAAGAAATACAA	n/a	GPCR coding genes v1.0	Qiagen, Hilden, Germany
GPCR_CSMA	5-7:3	7	3	5	OR1E1	Q005984	8387	NM_003553	siRNA	experimental		1	CAGAGTCATTCATCAGAAGAA	n/a	GPCR coding genes v1.0	Qiagen, Hilden, Germany
GPCR_CSMA	1-7:3	7	3	1	OR1E1	Q024060	8387	NM_003553	siRNA	experimental		1	TCCCAAGTTGTTACAGAACAT	n/a	GPCR coding genes v1.0	Qiagen, Hilden, Germany
GPCR_CSMA	27-5:7	5	7	27	OR1E2	Q005987	8388	NM_003554	siRNA	experimental		1	CCAAATGTACTTCTTCTTGTA	n/a	GPCR coding genes v1.0	Qiagen, Hilden, Germany
GPCR_CSMA	31-5:7	5	7	31	OR1E2	Q024063	8388	NM_003554	siRNA	experimental		1	CTGGAAAGGGTCATTTGTAAA	n/a	GPCR coding genes v1.0	Qiagen, Hilden, Germany
GPCR_CSMA	17-1:3	1	3	17	OR1F1	Q005924	4992	NM_012360	siRNA	experimental		1	ATGGGTGGTTGCCAACCTGAA	n/a	GPCR coding genes v1.0	Qiagen, Hilden, Germany
GPCR_CSMA	21-1:3	1	3	21	OR1F1	Q024000	4992	NM_012360	siRNA	experimental		1	CAGCACCATCATTGCTGTGTA	n/a	GPCR coding genes v1.0	Qiagen, Hilden, Germany
GPCR_CSMA	29-5:7	5	7	29	OR1G1	Q005988	8390	NM_003555	siRNA	experimental		1	CACAGTTGCATCAGTGATGTA	n/a	GPCR coding genes v1.0	Qiagen, Hilden, Germany
GPCR_CSMA	25-5:7	5	7	25	OR1G1	Q024064	8390	NM_003555	siRNA	experimental		1	CCTGATTATCTCTTACACGAA	n/a	GPCR coding genes v1.0	Qiagen, Hilden, Germany
GPCR_CSMA	15-2:7	2	7	15	OR1J4	Q006049	26219	XM_294533.1	siRNA	experimental		1	CAGGATCAATCCATTCTTTAT	n/a	GPCR coding genes v1.0	Qiagen, Hilden, Germany
GPCR_CSMA	11-2:7	2	7	11	OR1J4	Q024125	26219	XM_294533.1	siRNA	experimental		1	CCCAAAGATGTTATTAAGCAT	n/a	GPCR coding genes v1.0	Qiagen, Hilden, Germany
GPCR_CSMA	2-6:2	6	2	2	OR2A4	Q006126	79541	NM_030908	siRNA	experimental		1	AAGAGAGTGCTGGGAGTAGAA	n/a	GPCR coding genes v1.0	Qiagen, Hilden, Germany
GPCR_CSMA	6-6:2	6	2	6	OR2A4	Q024202	79541	NM_030908	siRNA	experimental		1	CTGGGAGTAGAAAGGGCTTTA	n/a	GPCR coding genes v1.0	Qiagen, Hilden, Germany
GPCR_CSMA	26-3:3	3	3	26	OR2B11	Q006170	127623	NM_001004492	siRNA	experimental		1	AAGCCTTATCCTCGGAAGTAA	n/a	GPCR coding genes v1.0	Qiagen, Hilden, Germany
GPCR_CSMA	30-3:3	3	3	30	OR2B11	Q024246	127623	NM_001004492	siRNA	experimental		1	ACCGCTGTGAATGACACCATA	n/a	GPCR coding genes v1.0	Qiagen, Hilden, Germany
GPCR_CSMA	24-3:4	3	4	24	OR2B2	Q006135	81697	NM_033057	siRNA	experimental		1	CACCAGGAAAGTAATCAGTTA	n/a	GPCR coding genes v1.0	Qiagen, Hilden, Germany
GPCR_CSMA	20-3:4	3	4	20	OR2B2	Q024211	81697	NM_033057	siRNA	experimental		1	CTGGATTAGTGGCTTTAGCAA	n/a	GPCR coding genes v1.0	Qiagen, Hilden, Germany
GPCR_CSMA	23-6:5	6	5	23	OR2C1	Q005925	4993	NM_012368	siRNA	experimental		1	AAGCATCATCGTGATCTCCTA	n/a	GPCR coding genes v1.0	Qiagen, Hilden, Germany
GPCR_CSMA	19-6:5	6	5	19	OR2C1	Q024001	4993	NM_012368	siRNA	experimental		1	CAAGTTCATTTCCCTGTTCTA	n/a	GPCR coding genes v1.0	Qiagen, Hilden, Germany
GPCR_CSMA	6-1:2	1	2	6	OR2C3	Q006132	81472	NM_198074	siRNA	experimental		1	CCGGCACATGGTATTAGAGAA	n/a	GPCR coding genes v1.0	Qiagen, Hilden, Germany
GPCR_CSMA	2-1:2	1	2	2	OR2C3	Q024208	81472	NM_198074	siRNA	experimental		1	TCCGTGGATAATAAACTTTGA	n/a	GPCR coding genes v1.0	Qiagen, Hilden, Germany
GPCR_CSMA	16-2:5	2	5	16	OR2D2	Q006163	120776	NM_003700	siRNA	experimental		1	CAGCTGCTATTTATCGTATTA	n/a	GPCR coding genes v1.0	Qiagen, Hilden, Germany
GPCR_CSMA	12-2:5	2	5	12	OR2D2	Q024239	120776	NM_003700	siRNA	experimental		1	CAGCAATTATCACTTACATGA	n/a	GPCR coding genes v1.0	Qiagen, Hilden, Germany
GPCR_CSMA	9-5:4	5	4	9	OR2F1	Q006048	26211	NM_012369	siRNA	experimental		1	CAGAAACAAGTTTATTGATCA	n/a	GPCR coding genes v1.0	Qiagen, Hilden, Germany
GPCR_CSMA	13-5:4	5	4	13	OR2F1	Q024124	26211	NM_012369	siRNA	experimental		1	CTGGCAGAAACTATTATGGAA	n/a	GPCR coding genes v1.0	Qiagen, Hilden, Germany
GPCR_CSMA	9-7:3	7	3	9	OR2H1	Q006066	26716	NM_030883	siRNA	experimental		1	CCACATTAAAGTTGCAAATAA	n/a	GPCR coding genes v1.0	Qiagen, Hilden, Germany
GPCR_CSMA	13-7:3	7	3	13	OR2H1	Q024142	26716	NM_030883	siRNA	experimental		1	TAGCTCCATAAGGCACACAAA	n/a	GPCR coding genes v1.0	Qiagen, Hilden, Germany
GPCR_CSMA	19-5:4	5	4	19	OR2H2	Q005973	7932	NM_007160	siRNA	experimental		1	CCTCCTAACCCTAGTGGGCAA	n/a	GPCR coding genes v1.0	Qiagen, Hilden, Germany
GPCR_CSMA	23-5:4	5	4	23	OR2H2	Q024049	7932	NM_007160	siRNA	experimental		1	CTGGGTCATTGGGCTAGTGGA	n/a	GPCR coding genes v1.0	Qiagen, Hilden, Germany
GPCR_CSMA	15-7:3	7	3	15	OR2J2	Q006065	26707	NM_030905	siRNA	experimental		1	CAAGTTCGGAAGACTTCTTTA	n/a	GPCR coding genes v1.0	Qiagen, Hilden, Germany
GPCR_CSMA	11-7:3	7	3	11	OR2J2	Q024141	26707	NM_030905	siRNA	experimental		1	CACCGAGTCTTAATCCTCTAA	n/a	GPCR coding genes v1.0	Qiagen, Hilden, Germany
GPCR_CSMA	30-6:2	6	2	30	OR2L13	Q006216	284521	NM_175911	siRNA	experimental		1	CAAGTTGATTCCAACACGCTA	n/a	GPCR coding genes v1.0	Qiagen, Hilden, Germany
GPCR_CSMA	26-6:2	6	2	26	OR2L13	Q024292	284521	NM_175911	siRNA	experimental		1	TAGGTACATTTAAGCAGTCAA	n/a	GPCR coding genes v1.0	Qiagen, Hilden, Germany
GPCR_CSMA	1-2:5	2	5	1	OR2L3	Q006246	391192	NM_001004687	siRNA	experimental		1	TAGGATTCTTCCCACCATCAA	n/a	GPCR coding genes v1.0	Qiagen, Hilden, Germany
GPCR_CSMA	5-2:5	2	5	5	OR2L3	Q024322	391192	NM_001004687	siRNA	experimental		1	ATGGCTCTAATTGGAAACCTA	n/a	GPCR coding genes v1.0	Qiagen, Hilden, Germany
GPCR_CSMA	13-2:7	2	7	13	OR2M4	Q006050	26245	XM_371358	siRNA	experimental		1	ACCCAAGATGATCTTCAGCTA	n/a	GPCR coding genes v1.0	Qiagen, Hilden, Germany
GPCR_CSMA	9-2:7	2	7	9	OR2M4	Q024126	26245	XM_371358	siRNA	experimental		1	CTCCTCATCTACATAGAGAAA	n/a	GPCR coding genes v1.0	Qiagen, Hilden, Germany
GPCR_CSMA	20-4:1	4	1	20	OR2S2	Q006103	56656	NM_019897	siRNA	experimental		1	CACCGTGGTGATCGTCTTCTA	n/a	GPCR coding genes v1.0	Qiagen, Hilden, Germany
GPCR_CSMA	24-4:1	4	1	24	OR2S2	Q024179	56656	NM_019897	siRNA	experimental		1	CGGGACCTTATTCTTCATGTA	n/a	GPCR coding genes v1.0	Qiagen, Hilden, Germany
GPCR_CSMA	14-7:2	7	2	14	OR2T8	Q006230	343172	NM_001005522	siRNA	experimental		1	GTGGCCTTAAGTCGTGAATAA	n/a	GPCR coding genes v1.0	Qiagen, Hilden, Germany
GPCR_CSMA	10-7:2	7	2	10	OR2T8	Q024306	343172	NM_001005522	siRNA	experimental		1	ACCTCTTATTTCATTCTCCTA	n/a	GPCR coding genes v1.0	Qiagen, Hilden, Germany
GPCR_CSMA	9-7:6	7	6	9	OR2W1	Q006064	26692	NM_030903	siRNA	experimental		1	CAAAGCAATTATAGTTCTTTA	n/a	GPCR coding genes v1.0	Qiagen, Hilden, Germany
GPCR_CSMA	13-7:6	7	6	13	OR2W1	Q024140	26692	NM_030903	siRNA	experimental		1	CTGGAGTATTAGTTTGGCCAA	n/a	GPCR coding genes v1.0	Qiagen, Hilden, Germany
GPCR_CSMA	16-7:2	7	2	16	OR2W3	Q006229	343171	NM_001001957	siRNA	experimental		1	ACGGCTGAATTCCAGCTGATA	n/a	GPCR coding genes v1.0	Qiagen, Hilden, Germany
GPCR_CSMA	12-7:2	7	2	12	OR2W3	Q024305	343171	NM_001001957	siRNA	experimental		1	ATGAGTTTCCACCTACTTATA	n/a	GPCR coding genes v1.0	Qiagen, Hilden, Germany
GPCR_CSMA	21-6:5	6	5	21	OR3A1	Q005926	4994	NM_002550	siRNA	experimental		1	AAGCTTTCAGACAAGGATAAA	n/a	GPCR coding genes v1.0	Qiagen, Hilden, Germany
GPCR_CSMA	17-6:5	6	5	17	OR3A1	Q024002	4994	NM_002550	siRNA	experimental		1	CAAGCTTTCAGACAAGGATAA	n/a	GPCR coding genes v1.0	Qiagen, Hilden, Germany
GPCR_CSMA	23-1:4	1	4	23	OR3A2	Q005927	4995	NM_002551	siRNA	experimental		1	AAGAGGTATCTTCAACTACAT	n/a	GPCR coding genes v1.0	Qiagen, Hilden, Germany
GPCR_CSMA	19-1:4	1	4	19	OR3A2	Q024003	4995	NM_002551	siRNA	experimental		1	CACGTGGCAGCTGCAGTTCTA	n/a	GPCR coding genes v1.0	Qiagen, Hilden, Germany
GPCR_CSMA	31-4:6	4	6	31	OR3A3	Q005989	8392	NM_012373	siRNA	experimental		1	CAGGGCGCTCTGTGTCAGCTA	n/a	GPCR coding genes v1.0	Qiagen, Hilden, Germany
GPCR_CSMA	27-4:6	4	6	27	OR3A3	Q024065	8392	NM_012373	siRNA	experimental		1	CTGGGTTCAGTGGAATCTTCA	n/a	GPCR coding genes v1.0	Qiagen, Hilden, Germany
GPCR_CSMA	16-2:2	2	2	16	OR4C11	Q006193	219429	NM_001004700	siRNA	experimental		1	TAGGGTCTTTAATACACTCTA	n/a	GPCR coding genes v1.0	Qiagen, Hilden, Germany
GPCR_CSMA	12-2:2	2	2	12	OR4C11	Q024269	219429	NM_001004700	siRNA	experimental		1	CCCTATTTGATTGATCATTAT	n/a	GPCR coding genes v1.0	Qiagen, Hilden, Germany
GPCR_CSMA	16-6:2	6	2	16	OR4C3	Q006207	256144	NM_001004702	siRNA	experimental		1	CTCAGTGACCTTGGAATCTAT	n/a	GPCR coding genes v1.0	Qiagen, Hilden, Germany
GPCR_CSMA	12-6:2	6	2	12	OR4C3	Q024283	256144	NM_001004702	siRNA	experimental		1	CTCCTACATTGTCATCCTGTA	n/a	GPCR coding genes v1.0	Qiagen, Hilden, Germany
GPCR_CSMA	14-2:2	2	2	14	OR4C6	Q006194	219432	NM_001004704	siRNA	experimental		1	CACGGTGGTTGTATTGTTCTT	n/a	GPCR coding genes v1.0	Qiagen, Hilden, Germany
GPCR_CSMA	10-2:2	2	2	10	OR4C6	Q024270	219432	NM_001004704	siRNA	experimental		1	CTGAAGTCTTACAGCTCTAAA	n/a	GPCR coding genes v1.0	Qiagen, Hilden, Germany
GPCR_CSMA	15-7:6	7	6	15	OR4D1	Q006063	26689	XM_292627.2	siRNA	experimental		1	CAGACCCAAGAGCTCCAGAAA	n/a	GPCR coding genes v1.0	Qiagen, Hilden, Germany
GPCR_CSMA	11-7:6	7	6	11	OR4D1	Q024139	26689	XM_292627.2	siRNA	experimental		1	CTCCGAAATCTAGCTCTCATA	n/a	GPCR coding genes v1.0	Qiagen, Hilden, Germany
GPCR_CSMA	32-2:3	2	3	32	OR4D2	Q006167	124538	NM_001004707	siRNA	experimental		1	ACCAATTTGCTTAAATTAGTA	n/a	GPCR coding genes v1.0	Qiagen, Hilden, Germany
GPCR_CSMA	28-2:3	2	3	28	OR4D2	Q024243	124538	NM_001004707	siRNA	experimental		1	CTGGATGGCGTTATGATTTCA	n/a	GPCR coding genes v1.0	Qiagen, Hilden, Germany
GPCR_CSMA	28-6:2	6	2	28	OR4N4	Q006215	283694	NM_001005241	siRNA	experimental		1	AAAGATGCTAACGGTAGCATA	n/a	GPCR coding genes v1.0	Qiagen, Hilden, Germany
GPCR_CSMA	32-6:2	6	2	32	OR4N4	Q024291	283694	NM_001005241	siRNA	experimental		1	TAAGCTGGCTTAAGAGATCAA	n/a	GPCR coding genes v1.0	Qiagen, Hilden, Germany
GPCR_CSMA	8-6:2	6	2	8	OR51B2	Q006125	79345	NM_033180	siRNA	experimental		1	ATCCTCTTCTCCTATATTCTA	n/a	GPCR coding genes v1.0	Qiagen, Hilden, Germany
GPCR_CSMA	4-6:2	6	2	4	OR51B2	Q024201	79345	NM_033180	siRNA	experimental		1	CTCCTATATTCTAATTCTTAA	n/a	GPCR coding genes v1.0	Qiagen, Hilden, Germany
GPCR_CSMA	18-5:5	5	5	18	OR51B4	Q006124	79339	NM_033179	siRNA	experimental		1	CTGTGCTGATATCACGTTTAA	n/a	GPCR coding genes v1.0	Qiagen, Hilden, Germany
GPCR_CSMA	22-5:5	5	5	22	OR51B4	Q024200	79339	NM_033179	siRNA	experimental		1	TTCTTATATACTAATCCTTAA	n/a	GPCR coding genes v1.0	Qiagen, Hilden, Germany
GPCR_CSMA	14-4:7	4	7	14	OR51E1	Q006180	143503	NM_152430	siRNA	experimental		1	CAGTTTGATGCTTGTCTGCTA	n/a	GPCR coding genes v1.0	Qiagen, Hilden, Germany
GPCR_CSMA	10-4:7	4	7	10	OR51E1	Q024256	143503	NM_152430	siRNA	experimental		1	CTCATATCTGCTTATTCTTAA	n/a	GPCR coding genes v1.0	Qiagen, Hilden, Germany
GPCR_CSMA	4-1:2	1	2	4	OR51E2	Q006131	81285	NM_030774	siRNA	experimental		1	ACGGGTGCTGGCTATGTTCAA	n/a	GPCR coding genes v1.0	Qiagen, Hilden, Germany
GPCR_CSMA	8-1:2	1	2	8	OR51E2	Q024207	81285	NM_030774	siRNA	experimental		1	TGGCTGGAATAGTAAACTAAA	n/a	GPCR coding genes v1.0	Qiagen, Hilden, Germany
GPCR_CSMA	29-5:2	5	2	29	OR52A1	Q006042	23538	NM_012375	siRNA	experimental		1	CACCAGCTTGTCATTCAGATA	n/a	GPCR coding genes v1.0	Qiagen, Hilden, Germany
GPCR_CSMA	25-5:2	5	2	25	OR52A1	Q024118	23538	NM_012375	siRNA	experimental		1	CAGAAGGAGGCTAGGTTTAAA	n/a	GPCR coding genes v1.0	Qiagen, Hilden, Germany
GPCR_CSMA	16-4:7	4	7	16	OR52B4	Q006179	143496	NM_001005161	siRNA	experimental		1	ATGCATGTAATGACATTCGAA	n/a	GPCR coding genes v1.0	Qiagen, Hilden, Germany
GPCR_CSMA	12-4:7	4	7	12	OR52B4	Q024255	143496	NM_001005161	siRNA	experimental		1	TCCCATTATTTATGGGATCAA	n/a	GPCR coding genes v1.0	Qiagen, Hilden, Germany
GPCR_CSMA	1-3:3	3	3	1	OR52H1	Q006244	390067	NM_001005289	siRNA	experimental		1	TACCACCATCTTGACTCCCAA	n/a	GPCR coding genes v1.0	Qiagen, Hilden, Germany
GPCR_CSMA	5-3:3	3	3	5	OR52H1	Q024320	390067	NM_001005289	siRNA	experimental		1	CAGATCAGAGATAAGGTTATA	n/a	GPCR coding genes v1.0	Qiagen, Hilden, Germany
GPCR_CSMA	5-2:3	2	3	5	OR56B1	Q006242	387748	NM_001005180	siRNA	experimental		1	AAGTCTTATTATACTGTCATA	n/a	GPCR coding genes v1.0	Qiagen, Hilden, Germany
GPCR_CSMA	1-2:3	2	3	1	OR56B1	Q024318	387748	NM_001005180	siRNA	experimental		1	ACCCTCTTCGCTATCCATCAA	n/a	GPCR coding genes v1.0	Qiagen, Hilden, Germany
GPCR_CSMA	16-4:4	4	4	16	OR56B4	Q006191	196335	NM_001005181	siRNA	experimental		1	ATGGCAGTAGACAGATACATA	n/a	GPCR coding genes v1.0	Qiagen, Hilden, Germany
GPCR_CSMA	12-4:4	4	4	12	OR56B4	Q024267	196335	NM_001005181	siRNA	experimental		1	CTCATCATAATCACCATTCAA	n/a	GPCR coding genes v1.0	Qiagen, Hilden, Germany
GPCR_CSMA	29-6:4	6	4	29	OR5I1	Q006024	10798	NM_006637	siRNA	experimental		1	CTGAGAAAGTTCTAAGATCAA	n/a	GPCR coding genes v1.0	Qiagen, Hilden, Germany
GPCR_CSMA	25-6:4	6	4	25	OR5I1	Q024100	10798	NM_006637	siRNA	experimental		1	GCGGTTGATTGTCTTGTCATA	n/a	GPCR coding genes v1.0	Qiagen, Hilden, Germany
GPCR_CSMA	29-4:3	4	3	29	OR5L2	Q006052	26338	XM_372387	siRNA	experimental		1	AACAGTGGAGATGTTGACAAA	n/a	GPCR coding genes v1.0	Qiagen, Hilden, Germany
GPCR_CSMA	25-4:3	4	3	25	OR5L2	Q024128	26338	XM_372387	siRNA	experimental		1	CACCACTATCCTGAAGATACA	n/a	GPCR coding genes v1.0	Qiagen, Hilden, Germany
GPCR_CSMA	16-3:3	3	3	16	OR5P2	Q006161	120065	NM_153444	siRNA	experimental		1	CCACTGCTTTATTCAACCAAA	n/a	GPCR coding genes v1.0	Qiagen, Hilden, Germany
GPCR_CSMA	12-3:3	3	3	12	OR5P2	Q024237	120065	NM_153444	siRNA	experimental		1	CCAGCTACTCTTAGTAGTTTA	n/a	GPCR coding genes v1.0	Qiagen, Hilden, Germany
GPCR_CSMA	14-3:3	3	3	14	OR5P3	Q006162	120066	NM_153445	siRNA	experimental		1	ATGGGTAATATCAGCATAATT	n/a	GPCR coding genes v1.0	Qiagen, Hilden, Germany
GPCR_CSMA	10-3:3	3	3	10	OR5P3	Q024238	120066	NM_153445	siRNA	experimental		1	CTGCATCATCTTAGTGGGCAT	n/a	GPCR coding genes v1.0	Qiagen, Hilden, Germany
GPCR_CSMA	18-6:2	6	2	18	OR5V1	Q006134	81696	NM_030876	siRNA	experimental		1	AAGGTTCTATGCAATCAATTA	n/a	GPCR coding genes v1.0	Qiagen, Hilden, Germany
GPCR_CSMA	22-6:2	6	2	22	OR5V1	Q024210	81696	NM_030876	siRNA	experimental		1	CACCATCTTCTTTCTGACTTA	n/a	GPCR coding genes v1.0	Qiagen, Hilden, Germany
GPCR_CSMA	27-3:2	3	2	27	OR6A2	Q005993	8590	NM_003696	siRNA	experimental		1	ACGTGGTATTCGACCAATATA	n/a	GPCR coding genes v1.0	Qiagen, Hilden, Germany
GPCR_CSMA	31-3:2	3	2	31	OR6A2	Q024069	8590	NM_003696	siRNA	experimental		1	TACGTGGTATTCGACCAATAT	n/a	GPCR coding genes v1.0	Qiagen, Hilden, Germany
GPCR_CSMA	3-3:3	3	3	3	OR6B2	Q006243	389090	NM_001005853	siRNA	experimental		1	TTGGGTCAAACTTCACACTAA	n/a	GPCR coding genes v1.0	Qiagen, Hilden, Germany
GPCR_CSMA	7-3:3	3	3	7	OR6B2	Q024319	389090	NM_001005853	siRNA	experimental		1	CACGCCAATAATTAACCCTTT	n/a	GPCR coding genes v1.0	Qiagen, Hilden, Germany
GPCR_CSMA	10-4:5	4	5	10	OR6B3	Q006182	150681	NM_173351	siRNA	experimental		1	CTGGAACTTCATCTCCAAATA	n/a	GPCR coding genes v1.0	Qiagen, Hilden, Germany
GPCR_CSMA	14-4:5	4	5	14	OR6B3	Q024258	150681	NM_173351	siRNA	experimental		1	CCTGAGGAATAAGGAATTTAA	n/a	GPCR coding genes v1.0	Qiagen, Hilden, Germany
GPCR_CSMA	28-2:6	2	6	28	OR6W1P	Q006151	89883	NM_033519	siRNA	experimental		1	CTCCTGGTCCCTCATCTTCAT	n/a	GPCR coding genes v1.0	Qiagen, Hilden, Germany
GPCR_CSMA	32-2:6	2	6	32	OR6W1P	Q024227	89883	NM_033519	siRNA	experimental		1	CTGGAGCTCCTCACTCTCTTT	n/a	GPCR coding genes v1.0	Qiagen, Hilden, Germany
GPCR_CSMA	27-4:3	4	3	27	OR7A17	Q006051	26333	NM_030901	siRNA	experimental		1	CCCTGAATTCCTTGTCACAAA	n/a	GPCR coding genes v1.0	Qiagen, Hilden, Germany
GPCR_CSMA	31-4:3	4	3	31	OR7A17	Q024127	26333	NM_030901	siRNA	experimental		1	CGGGCCTAGGTGTGTACCTTA	n/a	GPCR coding genes v1.0	Qiagen, Hilden, Germany
GPCR_CSMA	13-6:6	6	6	13	OR7A5	Q006062	26659	NM_017506	siRNA	experimental		1	AAGCTTAGTGCCCATATATAA	n/a	GPCR coding genes v1.0	Qiagen, Hilden, Germany
GPCR_CSMA	9-6:6	6	6	9	OR7A5	Q024138	26659	NM_017506	siRNA	experimental		1	ACAGTCAGAGATGACCTTAAA	n/a	GPCR coding genes v1.0	Qiagen, Hilden, Germany
GPCR_CSMA	11-6:6	6	6	11	OR7C2	Q006061	26658	NM_012377	siRNA	experimental		1	CTGCAGTTACACCACCTTCTA	n/a	GPCR coding genes v1.0	Qiagen, Hilden, Germany
GPCR_CSMA	15-6:6	6	6	15	OR7C2	Q024137	26658	NM_012377	siRNA	experimental		1	CTGGTGAATATCCAAACACAA	n/a	GPCR coding genes v1.0	Qiagen, Hilden, Germany
GPCR_CSMA	32-4:1	4	1	32	OR7D2	Q006185	162998	NM_175883	siRNA	experimental		1	CAGCACGTTGATATACTTTAT	n/a	GPCR coding genes v1.0	Qiagen, Hilden, Germany
GPCR_CSMA	28-4:1	4	1	28	OR7D2	Q024261	162998	NM_175883	siRNA	experimental		1	ACCAATTACCTGAATAGTGAA	n/a	GPCR coding genes v1.0	Qiagen, Hilden, Germany
GPCR_CSMA	26-2:3	2	3	26	OR7D4	Q006168	125958	NM_001005191	siRNA	experimental		1	ACAGATCGTGTAGAAGAGAAA	n/a	GPCR coding genes v1.0	Qiagen, Hilden, Germany
GPCR_CSMA	28-3:3	3	3	28	OR7D4	Q006169	125958	NM_001005191	siRNA	experimental		1	ACAGATCGTGTAGAAGAGAAA	n/a	GPCR coding genes v1.0	Qiagen, Hilden, Germany
GPCR_CSMA	30-2:3	2	3	30	OR7D4	Q024244	125958	NM_001005191	siRNA	experimental		1	CTGCTCTAACACCCTCCTCAA	n/a	GPCR coding genes v1.0	Qiagen, Hilden, Germany
GPCR_CSMA	32-3:3	3	3	32	OR7D4	Q024245	125958	NM_001005191	siRNA	experimental		1	CTGCTCTAACACCCTCCTCAA	n/a	GPCR coding genes v1.0	Qiagen, Hilden, Germany
GPCR_CSMA	12-7:4	7	4	12	OR7E5P	Q006195	219445	NM_153024	siRNA	experimental		1	AACGTTGATGAGGAATAAATT	n/a	GPCR coding genes v1.0	Qiagen, Hilden, Germany
GPCR_CSMA	16-7:4	7	4	16	OR7E5P	Q024271	219445	NM_153024	siRNA	experimental		1	TAGCGTAAACATCACGACTGA	n/a	GPCR coding genes v1.0	Qiagen, Hilden, Germany
GPCR_CSMA	27-5:4	5	4	27	OR8B8	Q006055	26493	NM_012378	siRNA	experimental		1	CAAGGTGTCTTCCCTATTCTA	n/a	GPCR coding genes v1.0	Qiagen, Hilden, Germany
GPCR_CSMA	31-5:4	5	4	31	OR8B8	Q024131	26493	NM_012378	siRNA	experimental		1	GAGCTTTGTCTTAAAGAAGAA	n/a	GPCR coding genes v1.0	Qiagen, Hilden, Germany
GPCR_CSMA	12-2:1	2	1	12	OR8D1	Q006211	283159	NM_001002917	siRNA	experimental		1	AAAGAAGAATACAATCCTTTA	n/a	GPCR coding genes v1.0	Qiagen, Hilden, Germany
GPCR_CSMA	16-2:1	2	1	16	OR8D1	Q024287	283159	NM_001002917	siRNA	experimental		1	CAGTTTGTCTTAGATGGTTTA	n/a	GPCR coding genes v1.0	Qiagen, Hilden, Germany
GPCR_CSMA	10-2:1	2	1	10	OR8D2	Q006212	283160	NM_001002918	siRNA	experimental		1	CAGGGTCTGTTCCATAATGAT	n/a	GPCR coding genes v1.0	Qiagen, Hilden, Germany
GPCR_CSMA	14-2:1	2	1	14	OR8D2	Q024288	283160	NM_001002918	siRNA	experimental		1	TGGGTCTATAACATTCATGTA	n/a	GPCR coding genes v1.0	Qiagen, Hilden, Germany
GPCR_CSMA	29-5:3	5	3	29	OR8G2	Q006054	26492	XM_370661	siRNA	experimental		1	CAGCATGTTAATGAATAGAAT	n/a	GPCR coding genes v1.0	Qiagen, Hilden, Germany
GPCR_CSMA	25-5:3	5	3	25	OR8G2	Q024130	26492	XM_370661	siRNA	experimental		1	TCCATCGAACTTATATTCCAA	n/a	GPCR coding genes v1.0	Qiagen, Hilden, Germany
GPCR_CSMA	14-7:4	7	4	14	OR8G5	Q006196	219865	NM_001005198	siRNA	experimental		1	CTGTTCTAGTACTTACATTAA	n/a	GPCR coding genes v1.0	Qiagen, Hilden, Germany
GPCR_CSMA	10-7:4	7	4	10	OR8G5	Q024272	219865	NM_001005198	siRNA	experimental		1	CAAGGGATCACTTTCCTACAA	n/a	GPCR coding genes v1.0	Qiagen, Hilden, Germany
GPCR_CSMA	14-4:4	4	4	14	OR8U1	Q006192	219417	NM_001005204	siRNA	experimental		1	TAGCAGTTCCTTATAGCTATA	n/a	GPCR coding genes v1.0	Qiagen, Hilden, Germany
GPCR_CSMA	10-4:4	4	4	10	OR8U1	Q024268	219417	NM_001005204	siRNA	experimental		1	TGGGAATTTCTTGTACAAACA	n/a	GPCR coding genes v1.0	Qiagen, Hilden, Germany
GPCR_CSMA	30-4:7	4	7	30	OXER1	Q006188	165140	NM_148962	siRNA	experimental		1	CCAGCTGATAGTGCCAATCAT	n/a	GPCR coding genes v1.0	Qiagen, Hilden, Germany
GPCR_CSMA	26-4:7	4	7	26	OXER1	Q024264	165140	NM_148962	siRNA	experimental		1	CCGGGTGGAGGAGACAGGCAA	n/a	GPCR coding genes v1.0	Qiagen, Hilden, Germany
GPCR_CSMA	22-1:7	1	7	22	OXGR1	Q006072	27199	NM_080818	siRNA	experimental		1	CACCAGTTCGGATGAACTCAA	n/a	GPCR coding genes v1.0	Qiagen, Hilden, Germany
GPCR_CSMA	18-1:7	1	7	18	OXGR1	Q024148	27199	NM_080818	siRNA	experimental		1	CCGCTACTGTGTGATCATTCA	n/a	GPCR coding genes v1.0	Qiagen, Hilden, Germany
GPCR_CSMA	21-1:4	1	4	21	OXTR	Q005928	5021	NM_000916	siRNA	experimental		1	ATGGATCACGCTAGCTGTCTA	n/a	GPCR coding genes v1.0	Qiagen, Hilden, Germany
GPCR_CSMA	17-1:4	1	4	17	OXTR	Q024004	5021	NM_000916	siRNA	experimental		1	GACAATGATATGCAAGTGCAA	n/a	GPCR coding genes v1.0	Qiagen, Hilden, Germany
GPCR_CSMA	7-3:7	3	7	7	P2RY1	Q005929	5028	NM_002563	siRNA	experimental		1	AAGCCTGCATATATTATCGTA	n/a	GPCR coding genes v1.0	Qiagen, Hilden, Germany
GPCR_CSMA	3-3:7	3	7	3	P2RY1	Q024005	5028	NM_002563	siRNA	experimental		1	ATCGATTTACCTGGTAATCAT	n/a	GPCR coding genes v1.0	Qiagen, Hilden, Germany
GPCR_CSMA	22-5:6	5	6	22	P2RY10	Q006076	27334	NM_014499	siRNA	experimental		1	AAGTTGAATAGTTTACCTTAA	n/a	GPCR coding genes v1.0	Qiagen, Hilden, Germany
GPCR_CSMA	18-5:6	5	6	18	P2RY10	Q024152	27334	NM_014499	siRNA	experimental		1	CTCCCTATCATATTAACTTTA	n/a	GPCR coding genes v1.0	Qiagen, Hilden, Germany
GPCR_CSMA	3-6:4	6	4	3	P2RY11	Q005933	5032	NM_002566	siRNA	experimental		1	ACCCTAGGTGTTGCTGGAGAA	n/a	GPCR coding genes v1.0	Qiagen, Hilden, Germany
GPCR_CSMA	7-6:4	6	4	7	P2RY11	Q024009	5032	NM_002566	siRNA	experimental		1	CCCGCTGGCCGCCTACCTCTA	n/a	GPCR coding genes v1.0	Qiagen, Hilden, Germany
GPCR_CSMA	24-5:5	5	5	24	P2RY12	Q006123	64805	NM_022788	siRNA	experimental		1	CAGGGTCAGATTACAAGAGCA	n/a	GPCR coding genes v1.0	Qiagen, Hilden, Germany
GPCR_CSMA	20-5:5	5	5	20	P2RY12	Q024199	64805	NM_022788	siRNA	experimental		1	CCGGAGTAAATCAAACTTTAT	n/a	GPCR coding genes v1.0	Qiagen, Hilden, Germany
GPCR_CSMA	20-2:4	2	4	20	P2RY13	Q006091	53829	NM_023914	siRNA	experimental		1	AAGACTGACTGTAGACTGCAA	n/a	GPCR coding genes v1.0	Qiagen, Hilden, Germany
GPCR_CSMA	24-2:4	2	4	24	P2RY13	Q024167	53829	NM_023914	siRNA	experimental		1	CAACTGTTTATTGCTAAAGAA	n/a	GPCR coding genes v1.0	Qiagen, Hilden, Germany
GPCR_CSMA	9-6:4	6	4	9	P2RY14	Q006016	9934	NM_014879	siRNA	experimental		1	ACCCATCAGTAATTTCTCTAA	n/a	GPCR coding genes v1.0	Qiagen, Hilden, Germany
GPCR_CSMA	13-6:4	6	4	13	P2RY14	Q024092	9934	NM_014879	siRNA	experimental		1	TACAAAGACTTACGTCATTTA	n/a	GPCR coding genes v1.0	Qiagen, Hilden, Germany
GPCR_CSMA	5-3:7	3	7	5	P2RY2	Q005930	5029	NM_002564	siRNA	experimental		1	CAGTGTGAGGCTGTAACTTAT	n/a	GPCR coding genes v1.0	Qiagen, Hilden, Germany
GPCR_CSMA	1-3:7	3	7	1	P2RY2	Q024006	5029	NM_002564	siRNA	experimental		1	CTGGAATGCGTCCACCACATA	n/a	GPCR coding genes v1.0	Qiagen, Hilden, Germany
GPCR_CSMA	3-7:1	7	1	3	P2RY4	Q005931	5030	NM_002565	siRNA	experimental		1	CAGATAGATTGTAACACGGGA	n/a	GPCR coding genes v1.0	Qiagen, Hilden, Germany
GPCR_CSMA	7-7:1	7	1	7	P2RY4	Q024007	5030	NM_002565	siRNA	experimental		1	CCCAATAGTGATACCTGGTAA	n/a	GPCR coding genes v1.0	Qiagen, Hilden, Germany
GPCR_CSMA	13-3:6	3	6	13	P2RY5	Q006018	10161	NM_005767	siRNA	experimental		1	CCGAAATGAAACTACAACTTA	n/a	GPCR coding genes v1.0	Qiagen, Hilden, Germany
GPCR_CSMA	9-3:6	3	6	9	P2RY5	Q024094	10161	NM_005767	siRNA	experimental		1	CTGCGTCCTCAAAGTCCGAAA	n/a	GPCR coding genes v1.0	Qiagen, Hilden, Germany
GPCR_CSMA	5-7:1	7	1	5	P2RY6	Q005932	5031	NM_176797	siRNA	experimental		1	CACGGCCGTGTACACCCTAAA	n/a	GPCR coding genes v1.0	Qiagen, Hilden, Germany
GPCR_CSMA	1-7:1	7	1	1	P2RY6	Q024008	5031	NM_176797	siRNA	experimental		1	CCACATGAGCTCCTACAGAAA	n/a	GPCR coding genes v1.0	Qiagen, Hilden, Germany
GPCR_CSMA	30-3:4	3	4	30	P2RY8	Q006218	286530	NM_178129	siRNA	experimental		1	CTGGATTATTAAGCACCCTAA	n/a	GPCR coding genes v1.0	Qiagen, Hilden, Germany
GPCR_CSMA	26-3:4	3	4	26	P2RY8	Q024294	286530	NM_178129	siRNA	experimental		1	GTCGGTCATCTTCATGATCAA	n/a	GPCR coding genes v1.0	Qiagen, Hilden, Germany
GPCR_CSMA	13-6:5	6	5	13	PNR	Q006000	9038	NM_003967	siRNA	experimental		1	CACCATAGACACGATGGTCGA	n/a	GPCR coding genes v1.0	Qiagen, Hilden, Germany
GPCR_CSMA	9-6:5	6	5	9	PNR	Q024076	9038	NM_003967	siRNA	experimental		1	CTGCCTCATTATGATCAGCTT	n/a	GPCR coding genes v1.0	Qiagen, Hilden, Germany
GPCR_CSMA	5-6:4	6	4	5	PPYR1	Q005934	5540	NM_005972	siRNA	experimental		1	CAGGCTCTTCCACTTAGCTAA	n/a	GPCR coding genes v1.0	Qiagen, Hilden, Germany
GPCR_CSMA	1-6:4	6	4	1	PPYR1	Q024010	5540	NM_005972	siRNA	experimental		1	CTGAGAGGCGTCATCCCTCAA	n/a	GPCR coding genes v1.0	Qiagen, Hilden, Germany
GPCR_CSMA	7-3:6	3	6	7	PTAFR	Q005935	5724	NM_000952	siRNA	experimental		1	ACCACGGATACGGTCACTGAA	n/a	GPCR coding genes v1.0	Qiagen, Hilden, Germany
GPCR_CSMA	3-3:6	3	6	3	PTAFR	Q024011	5724	NM_000952	siRNA	experimental		1	CACGGTCTTGGCGGTGTTCAT	n/a	GPCR coding genes v1.0	Qiagen, Hilden, Germany
GPCR_CSMA	19-3:7	3	7	19	PTGDR	Q005937	5729	NM_000953	siRNA	experimental		1	CCAGTATCTGAGATAATATAA	n/a	GPCR coding genes v1.0	Qiagen, Hilden, Germany
GPCR_CSMA	23-3:7	3	7	23	PTGDR	Q024013	5729	NM_000953	siRNA	experimental		1	CCGGTGCAGCAATTCCACTAA	n/a	GPCR coding genes v1.0	Qiagen, Hilden, Germany
GPCR_CSMA	21-3:7	3	7	21	PTGER1	Q005938	5731	NM_000955	siRNA	experimental		1	AACCAGAGGCCCAACGACTAA	n/a	GPCR coding genes v1.0	Qiagen, Hilden, Germany
GPCR_CSMA	17-3:7	3	7	17	PTGER1	Q024014	5731	NM_000955	siRNA	experimental		1	CTCAGCCACTTCTAAGCACAA	n/a	GPCR coding genes v1.0	Qiagen, Hilden, Germany
GPCR_CSMA	19-7:1	7	1	19	PTGER2	Q005939	5732	NM_000956	siRNA	experimental		1	TACTACCGTTATACACATATA	n/a	GPCR coding genes v1.0	Qiagen, Hilden, Germany
GPCR_CSMA	23-7:1	7	1	23	PTGER2	Q024015	5732	NM_000956	siRNA	experimental		1	TCGGATTTCATTAAGAACACA	n/a	GPCR coding genes v1.0	Qiagen, Hilden, Germany
GPCR_CSMA	23-6:4	6	4	23	PTGER3	Q005940	5733	NM_000957	siRNA	experimental		1	AAGCATAATTTGTTTGTACAA	n/a	GPCR coding genes v1.0	Qiagen, Hilden, Germany
GPCR_CSMA	19-6:4	6	4	19	PTGER3	Q005941	5733	NM_000957	siRNA	experimental		1	AAGCATAATTTGTTTGTACAA	n/a	GPCR coding genes v1.0	Qiagen, Hilden, Germany
GPCR_CSMA	21-7:1	7	1	21	PTGER3	Q024016	5733	NM_000957	siRNA	experimental		1	AAGGACCGATTTGAGCACTAA	n/a	GPCR coding genes v1.0	Qiagen, Hilden, Germany
GPCR_CSMA	17-7:1	7	1	17	PTGER3	Q024017	5733	NM_000957	siRNA	experimental		1	AAGGACCGATTTGAGCACTAA	n/a	GPCR coding genes v1.0	Qiagen, Hilden, Germany
GPCR_CSMA	21-6:4	6	4	21	PTGER4	Q005942	5734	NM_000958	siRNA	experimental		1	ACCCATAATTGAAGTGTATAA	n/a	GPCR coding genes v1.0	Qiagen, Hilden, Germany
GPCR_CSMA	17-6:4	6	4	17	PTGER4	Q024018	5734	NM_000958	siRNA	experimental		1	AGGCTCTATTCCAATAAACTA	n/a	GPCR coding genes v1.0	Qiagen, Hilden, Germany
GPCR_CSMA	19-3:6	3	6	19	PTGFR	Q005943	5737	NM_000959	siRNA	experimental		1	AACCCAAGAAGTAGACATCAA	n/a	GPCR coding genes v1.0	Qiagen, Hilden, Germany
GPCR_CSMA	23-3:6	3	6	23	PTGFR	Q024019	5737	NM_000959	siRNA	experimental		1	ATGGGAGGTAGACACAATAAA	n/a	GPCR coding genes v1.0	Qiagen, Hilden, Germany
GPCR_CSMA	21-3:6	3	6	21	PTGIR	Q005944	5739	NM_000960	siRNA	experimental		1	CCCAGGGTCCTGAATAAATAA	n/a	GPCR coding genes v1.0	Qiagen, Hilden, Germany
GPCR_CSMA	17-3:6	3	6	17	PTGIR	Q024020	5739	NM_000960	siRNA	experimental		1	CCCATCCATCTCATTGTCTAA	n/a	GPCR coding genes v1.0	Qiagen, Hilden, Germany
GPCR_CSMA	7-7:5	7	5	7	PTHR1	Q005945	5745	NM_000316	siRNA	experimental		1	CAGCATAATGGAATCAGACAA	n/a	GPCR coding genes v1.0	Qiagen, Hilden, Germany
GPCR_CSMA	3-7:5	7	5	3	PTHR1	Q024021	5745	NM_000316	siRNA	experimental		1	CGCCGTGAGCATCTTCGTCAA	n/a	GPCR coding genes v1.0	Qiagen, Hilden, Germany
GPCR_CSMA	5-7:5	7	5	5	PTHR2	Q005946	5746	NM_005048	siRNA	experimental		1	AAGGTGTTACTTAATAATAGT	n/a	GPCR coding genes v1.0	Qiagen, Hilden, Germany
GPCR_CSMA	1-7:5	7	5	1	PTHR2	Q024022	5746	NM_005048	siRNA	experimental		1	TGGCATGTGGGATCAATTAAA	n/a	GPCR coding genes v1.0	Qiagen, Hilden, Germany
GPCR_CSMA	1-1:5	1	5	1	RDS	Q005948	5961	NM_000322	siRNA	experimental		1	CACGGATTTAGTCCCACCCTA	n/a	GPCR coding genes v1.0	Qiagen, Hilden, Germany
GPCR_CSMA	5-1:5	1	5	5	RDS	Q024024	5961	NM_000322	siRNA	experimental		1	GAGGAGCGATGTGATGAATAA	n/a	GPCR coding genes v1.0	Qiagen, Hilden, Germany
GPCR_CSMA	7-3:5	3	5	7	RGR	Q005949	5995	NM_002921	siRNA	experimental		1	AACCATCACCCTAATAATATA	n/a	GPCR coding genes v1.0	Qiagen, Hilden, Germany
GPCR_CSMA	3-3:5	3	5	3	RGR	Q024025	5995	NM_002921	siRNA	experimental		1	CACGATCAATGCCATCAACTA	n/a	GPCR coding genes v1.0	Qiagen, Hilden, Germany
GPCR_CSMA	5-3:5	3	5	5	RHO	Q005950	6010	NM_000539	siRNA	experimental		1	CACGCTCAAGCCGGAGGTCAA	n/a	GPCR coding genes v1.0	Qiagen, Hilden, Germany
GPCR_CSMA	1-3:5	3	5	1	RHO	Q024026	6010	NM_000539	siRNA	experimental		1	CTCGTGTGGAATCGACTACTA	n/a	GPCR coding genes v1.0	Qiagen, Hilden, Germany
GPCR_CSMA	24-2:3	2	3	24	RLN3R1	Q006085	51289	NM_016568	siRNA	experimental		1	CACGATAGCCACCATGAATAA	n/a	GPCR coding genes v1.0	Qiagen, Hilden, Germany
GPCR_CSMA	20-2:3	2	3	20	RLN3R1	Q024161	51289	NM_016568	siRNA	experimental		1	CTGGCGCAAGTCCTCTATCAA	n/a	GPCR coding genes v1.0	Qiagen, Hilden, Germany
GPCR_CSMA	7-5:2	5	2	7	ROM1	Q005951	6094	NM_000327	siRNA	experimental		1	CAGAGCAATGTAGAAGGCCTA	n/a	GPCR coding genes v1.0	Qiagen, Hilden, Germany
GPCR_CSMA	3-5:2	5	2	3	ROM1	Q024027	6094	NM_000327	siRNA	experimental		1	CTGGAGGCTGATTCTGATATA	n/a	GPCR coding genes v1.0	Qiagen, Hilden, Germany
GPCR_CSMA	31-6:4	6	4	31	RRH	Q006023	10692	NM_006583	siRNA	experimental		1	CACAAATGCAATTATTATTAA	n/a	GPCR coding genes v1.0	Qiagen, Hilden, Germany
GPCR_CSMA	27-6:4	6	4	27	RRH	Q024099	10692	NM_006583	siRNA	experimental		1	CAGACATGGATCATTGTCCTA	n/a	GPCR coding genes v1.0	Qiagen, Hilden, Germany
GPCR_CSMA	5-5:2	5	2	5	SAA2	Q005952	6289	NM_030754	siRNA	experimental		1	AAGCTGAGATATGGCATATAA	n/a	GPCR coding genes v1.0	Qiagen, Hilden, Germany
GPCR_CSMA	1-5:2	5	2	1	SAA2	Q024028	6289	NM_030754	siRNA	experimental		1	ATGGCATATAATAGGCATCTA	n/a	GPCR coding genes v1.0	Qiagen, Hilden, Germany
GPCR_CSMA	24-7:2	7	2	24	Scrambled control	C(Scrambled)	control	control	siRNA	control	negative, non-targeting	1	AATTCTCCGAACGTGTCACGT	n/a	GPCR coding genes v1.0	Qiagen, Hilden, Germany
GPCR_CSMA	24-7:3	7	3	24	Scrambled control	C(Scrambled)	control	control	siRNA	control	negative, non-targeting	1	AATTCTCCGAACGTGTCACGT	n/a	GPCR coding genes v1.0	Qiagen, Hilden, Germany
GPCR_CSMA	19-7:2	7	2	19	Scrambled control	C(Scrambled)	control	control	siRNA	control	negative, non-targeting	1	AATTCTCCGAACGTGTCACGT	n/a	GPCR coding genes v1.0	Qiagen, Hilden, Germany
GPCR_CSMA	20-7:2	7	2	20	Scrambled control	C(Scrambled)	control	control	siRNA	control	negative, non-targeting	1	AATTCTCCGAACGTGTCACGT	n/a	GPCR coding genes v1.0	Qiagen, Hilden, Germany
GPCR_CSMA	27-7:3	7	3	27	Scrambled control	C(Scrambled)	control	control	siRNA	control	negative, non-targeting	1	AATTCTCCGAACGTGTCACGT	n/a	GPCR coding genes v1.0	Qiagen, Hilden, Germany
GPCR_CSMA	23-7:3	7	3	23	Scrambled control	C(Scrambled)	control	control	siRNA	control	negative, non-targeting	1	AATTCTCCGAACGTGTCACGT	n/a	GPCR coding genes v1.0	Qiagen, Hilden, Germany
GPCR_CSMA	23-7:2	7	2	23	Scrambled control	C(Scrambled)	control	control	siRNA	control	negative, non-targeting	1	AATTCTCCGAACGTGTCACGT	n/a	GPCR coding genes v1.0	Qiagen, Hilden, Germany
GPCR_CSMA	20-7:3	7	3	20	Scrambled control	C(Scrambled)	control	control	siRNA	control	negative, non-targeting	1	AATTCTCCGAACGTGTCACGT	n/a	GPCR coding genes v1.0	Qiagen, Hilden, Germany
GPCR_CSMA	19-7:3	7	3	19	Scrambled control	C(Scrambled)	control	control	siRNA	control	negative, non-targeting	1	AATTCTCCGAACGTGTCACGT	n/a	GPCR coding genes v1.0	Qiagen, Hilden, Germany
GPCR_CSMA	32-7:3	7	3	32	Scrambled control	C(Scrambled)	control	control	siRNA	control	negative, non-targeting	1	AATTCTCCGAACGTGTCACGT	n/a	GPCR coding genes v1.0	Qiagen, Hilden, Germany
GPCR_CSMA	28-7:3	7	3	28	Scrambled control	C(Scrambled)	control	control	siRNA	control	negative, non-targeting	1	AATTCTCCGAACGTGTCACGT	n/a	GPCR coding genes v1.0	Qiagen, Hilden, Germany
GPCR_CSMA	32-7:2	7	2	32	Scrambled control	C(Scrambled)	control	control	siRNA	control	negative, non-targeting	1	AATTCTCCGAACGTGTCACGT	n/a	GPCR coding genes v1.0	Qiagen, Hilden, Germany
GPCR_CSMA	31-7:3	7	3	31	Scrambled control	C(Scrambled)	control	control	siRNA	control	negative, non-targeting	1	AATTCTCCGAACGTGTCACGT	n/a	GPCR coding genes v1.0	Qiagen, Hilden, Germany
GPCR_CSMA	28-7:2	7	2	28	Scrambled control	C(Scrambled)	control	control	siRNA	control	negative, non-targeting	1	AATTCTCCGAACGTGTCACGT	n/a	GPCR coding genes v1.0	Qiagen, Hilden, Germany
GPCR_CSMA	19-7:5	7	5	19	SCTR	Q005953	6344	NM_002980	siRNA	experimental		1	CCGGATGCTCACCAGCAGAAA	n/a	GPCR coding genes v1.0	Qiagen, Hilden, Germany
GPCR_CSMA	23-7:5	7	5	23	SCTR	Q024029	6344	NM_002980	siRNA	experimental		1	CTCCTTCTTCTCTGAAAGAAA	n/a	GPCR coding genes v1.0	Qiagen, Hilden, Germany
GPCR_CSMA	17-7:5	7	5	17	SMO	Q005954	6608	NM_005631	siRNA	experimental		1	CCGGGACTATGTGCTATGTCA	n/a	GPCR coding genes v1.0	Qiagen, Hilden, Germany
GPCR_CSMA	21-7:5	7	5	21	SMO	Q024030	6608	NM_005631	siRNA	experimental		1	CTGGCGGAACTCGAATCGCTA	n/a	GPCR coding genes v1.0	Qiagen, Hilden, Germany
GPCR_CSMA	19-1:5	1	5	19	SSR1	Q005955	6745	NM_003144	siRNA	experimental		1	AAAGATTTGAACGGCAATGTA	n/a	GPCR coding genes v1.0	Qiagen, Hilden, Germany
GPCR_CSMA	23-1:5	1	5	23	SSR1	Q024031	6745	NM_003144	siRNA	experimental		1	CAGATAGAAGTTATTGTATAA	n/a	GPCR coding genes v1.0	Qiagen, Hilden, Germany
GPCR_CSMA	17-1:5	1	5	17	SSR2	Q005956	6746	NM_003145	siRNA	experimental		1	CAAAGGGTATCTTAAATGCAA	n/a	GPCR coding genes v1.0	Qiagen, Hilden, Germany
GPCR_CSMA	21-1:5	1	5	21	SSR2	Q024032	6746	NM_003145	siRNA	experimental		1	CACCTCGGCAACAATTACTTA	n/a	GPCR coding genes v1.0	Qiagen, Hilden, Germany
GPCR_CSMA	23-3:5	3	5	23	SSTR1	Q005957	6751	NM_001049	siRNA	experimental		1	CACGAACTCATTAACAACTCA	n/a	GPCR coding genes v1.0	Qiagen, Hilden, Germany
GPCR_CSMA	19-3:5	3	5	19	SSTR1	Q024033	6751	NM_001049	siRNA	experimental		1	CGCGCTGGTGGTGCCTATTAA	n/a	GPCR coding genes v1.0	Qiagen, Hilden, Germany
GPCR_CSMA	17-3:5	3	5	17	SSTR2	Q005958	6752	NM_001050	siRNA	experimental		1	AGGGTTCATCATCTACACTTT	n/a	GPCR coding genes v1.0	Qiagen, Hilden, Germany
GPCR_CSMA	21-3:5	3	5	21	SSTR2	Q024034	6752	NM_001050	siRNA	experimental		1	CTACCTGTTCATTATCATCAA	n/a	GPCR coding genes v1.0	Qiagen, Hilden, Germany
GPCR_CSMA	19-5:2	5	2	19	SSTR3	Q005959	6753	NM_001051	siRNA	experimental		1	CACCAACGTCTACATCCTCAA	n/a	GPCR coding genes v1.0	Qiagen, Hilden, Germany
GPCR_CSMA	23-5:2	5	2	23	SSTR3	Q024035	6753	NM_001051	siRNA	experimental		1	CAGCACGATGCGCATCAGCTA	n/a	GPCR coding genes v1.0	Qiagen, Hilden, Germany
GPCR_CSMA	21-5:2	5	2	21	SSTR4	Q005960	6754	NM_001052	siRNA	experimental		1	CAGCCTTGATGCCACCGTCAA	n/a	GPCR coding genes v1.0	Qiagen, Hilden, Germany
GPCR_CSMA	17-5:2	5	2	17	SSTR4	Q024036	6754	NM_001052	siRNA	experimental		1	CAGCGTGGCCAAGCTCATCAA	n/a	GPCR coding genes v1.0	Qiagen, Hilden, Germany
GPCR_CSMA	3-4:3	4	3	3	SSTR5	Q005961	6755	NM_001053	siRNA	experimental		1	CGGGAACACGCTGGTCATCTA	n/a	GPCR coding genes v1.0	Qiagen, Hilden, Germany
GPCR_CSMA	7-4:3	4	3	7	SSTR5	Q024037	6755	NM_001053	siRNA	experimental		1	CGGGCTTATGCAGACCAGCAA	n/a	GPCR coding genes v1.0	Qiagen, Hilden, Germany
GPCR_CSMA	22-4:1	4	1	22	SUCNR1	Q006104	56670	NM_033050	siRNA	experimental		1	AACCTTAGAGTTACTACCCAT	n/a	GPCR coding genes v1.0	Qiagen, Hilden, Germany
GPCR_CSMA	18-4:1	4	1	18	SUCNR1	Q024180	56670	NM_033050	siRNA	experimental		1	TACCATTGTTGTTTACGGCTA	n/a	GPCR coding genes v1.0	Qiagen, Hilden, Germany
GPCR_CSMA	3-5:3	5	3	3	TACR1	Q005963	6869	NM_001058	siRNA	experimental		1	CACTAACACCTCGGAACCCAA	n/a	GPCR coding genes v1.0	Qiagen, Hilden, Germany
GPCR_CSMA	7-5:3	5	3	7	TACR1	Q024039	6869	NM_001058	siRNA	experimental		1	TACGCCTAGCTTCGAAATGGA	n/a	GPCR coding genes v1.0	Qiagen, Hilden, Germany
GPCR_CSMA	1-4:3	4	3	1	TACR2	Q005962	6865	NM_001057	siRNA	experimental		1	CGCGGTGATGTTTGTAGCCTA	n/a	GPCR coding genes v1.0	Qiagen, Hilden, Germany
GPCR_CSMA	5-4:3	4	3	5	TACR2	Q024038	6865	NM_001057	siRNA	experimental		1	CTCCCTCTCCACGAGAGTCAA	n/a	GPCR coding genes v1.0	Qiagen, Hilden, Germany
GPCR_CSMA	1-5:3	5	3	1	TACR3	Q005964	6870	NM_001059	siRNA	experimental		1	CGCCTTCAACACGTTGGTCAA	n/a	GPCR coding genes v1.0	Qiagen, Hilden, Germany
GPCR_CSMA	5-5:3	5	3	5	TACR3	Q024040	6870	NM_001059	siRNA	experimental		1	TACCATATTATCGTCATTATA	n/a	GPCR coding genes v1.0	Qiagen, Hilden, Germany
GPCR_CSMA	6-2:1	2	1	6	TAS1R1	Q006130	80835	NM_138697	siRNA	experimental		1	CAAGGACACTGTGGCGTTTAA	n/a	GPCR coding genes v1.0	Qiagen, Hilden, Germany
GPCR_CSMA	2-2:1	2	1	2	TAS1R1	Q024206	80835	NM_138697	siRNA	experimental		1	CTCCATGAGTTCTGCCTACAA	n/a	GPCR coding genes v1.0	Qiagen, Hilden, Germany
GPCR_CSMA	8-2:1	2	1	8	TAS1R2	Q006129	80834	NM_152232	siRNA	experimental		1	CACACTGAAGATGAATATGAA	n/a	GPCR coding genes v1.0	Qiagen, Hilden, Germany
GPCR_CSMA	4-2:1	2	1	4	TAS1R2	Q024205	80834	NM_152232	siRNA	experimental		1	CAGCGTGTACTCTGCGGTCTA	n/a	GPCR coding genes v1.0	Qiagen, Hilden, Germany
GPCR_CSMA	8-2:4	2	4	8	TAS2R1	Q006083	50834	NM_019599	siRNA	experimental		1	CTGGACACTCTCTCATCTTAA	n/a	GPCR coding genes v1.0	Qiagen, Hilden, Germany
GPCR_CSMA	4-2:4	2	4	4	TAS2R1	Q024159	50834	NM_019599	siRNA	experimental		1	TGCAATTCTCTTATTTATAAA	n/a	GPCR coding genes v1.0	Qiagen, Hilden, Germany
GPCR_CSMA	6-2:5	2	5	6	TAS2R16	Q006082	50833	NM_016945	siRNA	experimental		1	ATCACCATTATAGGTACTCTA	n/a	GPCR coding genes v1.0	Qiagen, Hilden, Germany
GPCR_CSMA	2-2:5	2	5	2	TAS2R16	Q024158	50833	NM_016945	siRNA	experimental		1	TACCGTGTTCTACTGCATCAA	n/a	GPCR coding genes v1.0	Qiagen, Hilden, Germany
GPCR_CSMA	2-3:3	3	3	2	TAS2R3	Q006080	50831	NM_016943	siRNA	experimental		1	AGGGATAATAATGCAAATTAT	n/a	GPCR coding genes v1.0	Qiagen, Hilden, Germany
GPCR_CSMA	6-3:3	3	3	6	TAS2R3	Q024156	50831	NM_016943	siRNA	experimental		1	CAGGGATAATAATGCAAATTA	n/a	GPCR coding genes v1.0	Qiagen, Hilden, Germany
GPCR_CSMA	1-3:6	3	6	1	TAS2R38	Q005936	5726	NM_176817	siRNA	experimental		1	AAGGCACATGAGGACAATGAA	n/a	GPCR coding genes v1.0	Qiagen, Hilden, Germany
GPCR_CSMA	5-3:6	3	6	5	TAS2R38	Q024012	5726	NM_176817	siRNA	experimental		1	AAGGCTCAACTGGCAGAATAA	n/a	GPCR coding genes v1.0	Qiagen, Hilden, Germany
GPCR_CSMA	4-2:5	2	5	4	TAS2R4	Q006081	50832	NM_016944	siRNA	experimental		1	CAGGACATTCTGTTCTCATTA	n/a	GPCR coding genes v1.0	Qiagen, Hilden, Germany
GPCR_CSMA	8-2:5	2	5	8	TAS2R4	Q024157	50832	NM_016944	siRNA	experimental		1	CTGGTTTGTGACCTTGCTCAA	n/a	GPCR coding genes v1.0	Qiagen, Hilden, Germany
GPCR_CSMA	4-4:7	4	7	4	TAS2R5	Q006097	54429	NM_018980	siRNA	experimental		1	GCCGTTGGCTTCGCTATCTTA	n/a	GPCR coding genes v1.0	Qiagen, Hilden, Germany
GPCR_CSMA	8-4:7	4	7	8	TAS2R5	Q024173	54429	NM_018980	siRNA	experimental		1	TCGGTTTAATTGGAAATGGAA	n/a	GPCR coding genes v1.0	Qiagen, Hilden, Germany
GPCR_CSMA	12-6:7	6	7	12	TAS2R60	Q006225	338398	NM_177437	siRNA	experimental		1	CAGGCTGAGAGCTGTGCTGAA	n/a	GPCR coding genes v1.0	Qiagen, Hilden, Germany
GPCR_CSMA	16-6:7	6	7	16	TAS2R60	Q024301	338398	NM_177437	siRNA	experimental		1	TCCGATGGCCTTCCCATACAA	n/a	GPCR coding genes v1.0	Qiagen, Hilden, Germany
GPCR_CSMA	6-2:4	2	4	6	TAS2R9	Q006084	50835	NM_023917	siRNA	experimental		1	CTGGCTGAAGCTAAAGATCAA	n/a	GPCR coding genes v1.0	Qiagen, Hilden, Germany
GPCR_CSMA	2-2:4	2	4	2	TAS2R9	Q024160	50835	NM_023917	siRNA	experimental		1	TGGATTCATTGTACTAGTTAA	n/a	GPCR coding genes v1.0	Qiagen, Hilden, Germany
GPCR_CSMA	3-5:4	5	4	3	TBXA2R	Q005965	6915	NM_001060	siRNA	experimental		1	CCCGCAGATGAGGTCTCTGAA	n/a	GPCR coding genes v1.0	Qiagen, Hilden, Germany
GPCR_CSMA	7-5:4	5	4	7	TBXA2R	Q024041	6915	NM_001060	siRNA	experimental		1	CGGGCTGTCCTTCCTGCTGAA	n/a	GPCR coding genes v1.0	Qiagen, Hilden, Germany
GPCR_CSMA	1-5:4	5	4	1	TM7SF1	Q005966	7107	NM_003272	siRNA	experimental		1	ACCTACCACCTTAGTCGTTTA	n/a	GPCR coding genes v1.0	Qiagen, Hilden, Germany
GPCR_CSMA	5-5:4	5	4	5	TM7SF1	Q024042	7107	NM_003272	siRNA	experimental		1	CAGGAACTTTGCAAGACTCAA	n/a	GPCR coding genes v1.0	Qiagen, Hilden, Germany
GPCR_CSMA	24-2:5	2	5	24	TM7SF3	Q006089	51768	NM_016551	siRNA	experimental		1	CAGTATGATGTCTATCAGTAT	n/a	GPCR coding genes v1.0	Qiagen, Hilden, Germany
GPCR_CSMA	20-2:5	2	5	20	TM7SF3	Q024165	51768	NM_016551	siRNA	experimental		1	TCGGAGGGAGTTTATTATTGA	n/a	GPCR coding genes v1.0	Qiagen, Hilden, Germany
GPCR_CSMA	10-1:6	1	6	10	TRAR1	Q006176	134864	NM_138327	siRNA	experimental		1	AGGCGCTGAAGAGATATATTA	n/a	GPCR coding genes v1.0	Qiagen, Hilden, Germany
GPCR_CSMA	14-1:6	1	6	14	TRAR1	Q024252	134864	NM_138327	siRNA	experimental		1	CAGAATATATCTTATCGCTAA	n/a	GPCR coding genes v1.0	Qiagen, Hilden, Germany
GPCR_CSMA	16-1:6	1	6	16	TRAR3	Q006175	134860	NM_175057	siRNA	experimental		1	CATGGTGTTTATATACAGTAA	n/a	GPCR coding genes v1.0	Qiagen, Hilden, Germany
GPCR_CSMA	12-1:6	1	6	12	TRAR3	Q024251	134860	NM_175057	siRNA	experimental		1	TAAGGACTGATTCGTCAACAA	n/a	GPCR coding genes v1.0	Qiagen, Hilden, Germany
GPCR_CSMA	12-4:2	4	2	12	TRAR4	Q006223	319100	NM_175067	siRNA	experimental		1	ACCCATGGTTTAGGAAAGCAA	n/a	GPCR coding genes v1.0	Qiagen, Hilden, Germany
GPCR_CSMA	16-4:2	4	2	16	TRAR4	Q024299	319100	NM_175067	siRNA	experimental		1	CCGGGTGATTCTGTACATAGT	n/a	GPCR coding genes v1.0	Qiagen, Hilden, Germany
GPCR_CSMA	18-2:1	2	1	18	TRAR5	Q006138	83551	NM_053278	siRNA	experimental		1	ATGGGCTGGAGGAATTAGTAA	n/a	GPCR coding genes v1.0	Qiagen, Hilden, Germany
GPCR_CSMA	22-2:1	2	1	22	TRAR5	Q024214	83551	NM_053278	siRNA	experimental		1	GTGAATGGATCTTGTATTGAA	n/a	GPCR coding genes v1.0	Qiagen, Hilden, Germany
GPCR_CSMA	7-2:7	2	7	7	TRHR	Q005967	7201	NM_003301	siRNA	experimental		1	CAGGACTCTAGTGGTTGTCAA	n/a	GPCR coding genes v1.0	Qiagen, Hilden, Germany
GPCR_CSMA	3-2:7	2	7	3	TRHR	Q024043	7201	NM_003301	siRNA	experimental		1	CTCAATATTAGCACCTACAAA	n/a	GPCR coding genes v1.0	Qiagen, Hilden, Germany
GPCR_CSMA	5-2:7	2	7	5	TSHR	Q005968	7253	NM_000369	siRNA	experimental		1	AGCACTGATATTCAGGTTCAA	n/a	GPCR coding genes v1.0	Qiagen, Hilden, Germany
GPCR_CSMA	1-2:7	2	7	1	TSHR	Q024044	7253	NM_000369	siRNA	experimental		1	TACGCAGACTCTGAAGCTTAT	n/a	GPCR coding genes v1.0	Qiagen, Hilden, Germany
GPCR_CSMA	26-6:5	6	5	26	UTS2R	Q005844	2837	NM_018949	siRNA	experimental		1	CACCTGCCTCACCTACGGCAA	n/a	GPCR coding genes v1.0	Qiagen, Hilden, Germany
GPCR_CSMA	30-6:5	6	5	30	UTS2R	Q023920	2837	NM_018949	siRNA	experimental		1	CACGCTGCTCACCAGGAACTA	n/a	GPCR coding genes v1.0	Qiagen, Hilden, Germany
GPCR_CSMA	19-4:3	4	3	19	VIPR1	Q005969	7433	NM_004624	siRNA	experimental		1	AAGCACGGACTCTTACTGCTA	n/a	GPCR coding genes v1.0	Qiagen, Hilden, Germany
GPCR_CSMA	23-4:3	4	3	23	VIPR1	Q024045	7433	NM_004624	siRNA	experimental		1	CCGGTGGATCCTCAAACAACA	n/a	GPCR coding genes v1.0	Qiagen, Hilden, Germany
GPCR_CSMA	17-4:3	4	3	17	VIPR2	Q005970	7434	NM_003382	siRNA	experimental		1	AACGGAGACCTCGGTCATCTA	n/a	GPCR coding genes v1.0	Qiagen, Hilden, Germany
GPCR_CSMA	21-4:3	4	3	21	VIPR2	Q024046	7434	NM_003382	siRNA	experimental		1	CCCGCTGTTCGGCGTCCACTA	n/a	GPCR coding genes v1.0	Qiagen, Hilden, Germany
GPCR_CSMA	8-2:2	2	2	8	VN1R1	Q006111	57191	NM_020633	siRNA	experimental		1	ACGGACTTGATTCTCAGCCAA	n/a	GPCR coding genes v1.0	Qiagen, Hilden, Germany
GPCR_CSMA	4-2:2	2	2	4	VN1R1	Q024187	57191	NM_020633	siRNA	experimental		1	ATGGATACTGTTACACAAAGA	n/a	GPCR coding genes v1.0	Qiagen, Hilden, Germany
GPCR_CSMA	32-2:1	2	1	32	VN1R2	Q006219	317701	NM_173856	siRNA	experimental		1	CACGGAGAGAAACCCACCAAA	n/a	GPCR coding genes v1.0	Qiagen, Hilden, Germany
GPCR_CSMA	28-2:1	2	1	28	VN1R2	Q024295	317701	NM_173856	siRNA	experimental		1	CGCCCTTTCCTTCATCACCTA	n/a	GPCR coding genes v1.0	Qiagen, Hilden, Germany
GPCR_CSMA	30-2:1	2	1	30	VN1R3	Q006220	317702	NM_174980	siRNA	experimental		1	CTCAGTGATATTGGATGCAAA	n/a	GPCR coding genes v1.0	Qiagen, Hilden, Germany
GPCR_CSMA	26-2:1	2	1	26	VN1R3	Q024296	317702	NM_174980	siRNA	experimental		1	CTGGCAAGTGGAACAGCATAA	n/a	GPCR coding genes v1.0	Qiagen, Hilden, Germany
GPCR_CSMA	28-1:2	1	2	28	VN1R4	Q006221	317703	NM_173857	siRNA	experimental		1	GTGCATGTTGGTAAACATCAT	n/a	GPCR coding genes v1.0	Qiagen, Hilden, Germany
GPCR_CSMA	32-1:2	1	2	32	VN1R4	Q024297	317703	NM_173857	siRNA	experimental		1	TTGGATAATCCCAATAGTTTA	n/a	GPCR coding genes v1.0	Qiagen, Hilden, Germany
GPCR_CSMA	30-1:2	1	2	30	VN1R5	Q006222	317705	NM_173858	siRNA	experimental		1	CACAGATATCCTTTGCTTTAA	n/a	GPCR coding genes v1.0	Qiagen, Hilden, Germany
GPCR_CSMA	26-1:2	1	2	26	VN1R5	Q024298	317705	NM_173858	siRNA	experimental		1	TAGTCCTTTGATGCTAATTTA	n/a	GPCR coding genes v1.0	Qiagen, Hilden, Germany
GPCR_CSMA	16-1:4	1	4	16	XCR1	Q005837	2829	NM_005283	siRNA	experimental		1	CTGGGAGACTTCCTCTGCAAA	n/a	GPCR coding genes v1.0	Qiagen, Hilden, Germany
GPCR_CSMA	12-1:4	1	4	12	XCR1	Q023913	2829	NM_005283	siRNA	experimental		1	TCGGGCTGTGATTATTCCGAA	n/a	GPCR coding genes v1.0	Qiagen, Hilden, Germany
GPCR_CSMA	29-6:3	6	3	29	XPR1	Q006004	9213	NM_004736	siRNA	experimental		1	AAGGCTCGTGACACTAAGGTA	n/a	GPCR coding genes v1.0	Qiagen, Hilden, Germany
GPCR_CSMA	25-6:3	6	3	25	XPR1	Q024080	9213	NM_004736	siRNA	experimental		1	TCGGATCCTATGGACTCCAAA	n/a	GPCR coding genes v1.0	Qiagen, Hilden, Germany

## Sheet: RawDataMatrix
Gene Symbol	Reagent Identifier REF	Position REF	Signal Ki67 LAPC4_1	Signal cPARP LAPC4_1	Signal DAPI LAPC4_1	Net signal Ki67 LAPC4_1	Net signal cPARP LAPC4_1	Ki67/cPARP LAPC4_1	Moving average Ki67/cPARP LAPC4_1	Signal Ki67 LAPC4_2	Signal cPARP LAPC4_2	Signal DAPI LAPC4_2	Net signal Ki67 LAPC4_2	Net signal cPARP LAPC4_2	Ki67/cPARP LAPC4_2	Moving average Ki67/cPARP LAPC4_2	Signal Ki67 RWPE1_1	Signal cPARP RWPE1_1	Signal DAPI RWPE1_1	Net signal Ki67 RWPE1_1	Net signal cPARP RWPE1_1	Ki67/cPARP RWPE1_1	Moving average Ki67/cPARP RWPE1_1	Signal Ki67 RWPE1_2	Signal cPARP RWPE1_2	Signal DAPI RWPE1_2	Net signal Ki67 RWPE1_2	Net signal cPARP RWPE1_2	Ki67/cPARP RWPE1_2	Moving average Ki67/cPARP RWPE1_2	Signal Ki67 VCAP_1	Signal cPARP VCAP_1	Signal DAPI VCAP_1	Net signal Ki67 VCAP_1	Net signal cPARP VCAP_1	Ki67/cPARP VCAP_1	Moving average Ki67/cPARP VCAP_1	Signal Ki67 VCAP_2	Signal cPARP VCAP_2	Signal DAPI VCAP_2	Net signal Ki67 VCAP_2	Net signal cPARP VCAP_2	Ki67/cPARP VCAP_2	Moving average Ki67/cPARP VCAP_2
AD026	Q006113	4-7:4	3320.21	2218.35	3650.84	2.70336	2.81789	0.959357	0.0905978	1077.45	539.918	1985.67	1.51414	1.27118	1.19113	0.0960578	81.162	84.2862	75.3302	0.838258	1.05407	0.79526	-0.103909	207.599	129.672	266.351	1.14503	0.955875	1.19789	0.17877	1733.16	178.464	902.686	1.816	1.34447	1.35072	0.03481	755.841	103.358	399.738	0.498993	0.676997	0.737068	-0.0212965
AD026	Q024189	8-7:4	151.402	107.038	278.706	0.492236	0.502291	0.979982	0.152094	1387.67	576.556	2163	0.956876	0.641659	1.49125	0.360937	72.318	71.9573	66.6736	1.08513	1.17311	0.925003	0.0304182	171.414	124.267	223.041	1.18887	0.966127	1.23056	0.199242	674.45	122.559	284.333	0.901851	1.04897	0.859752	0.0522456	956.637	127.024	425.172	1.21625	1.01841	1.19426	0.0977295
ADCYAP1R1	Q023817	20-5:7	1687.75	901.234	2013.34	0.865908	0.803228	1.07804	0.0375821	NA	NA	NA	NA	NA	NA	NA	244.927	131.04	387.072	1.34837	1.03656	1.30081	0.193677	142.704	152.322	97.2855	1.06863	1.02824	1.03928	0.063928	945.281	172.871	486.386	1.15291	1.07674	1.07075	-0.127969	872.927	156.583	286.156	1.0457	1.04297	1.00262	0.0514341
ADCYAP1R1	Q005741	24-5:7	523.555	338.632	1308.35	0.683649	0.766749	0.89162	-0.160468	657.107	287.41	1302.97	0.634495	0.614409	1.03269	-0.0514346	131.874	118.547	101.931	0.932945	1.01529	0.918893	0.00375085	138.056	149.245	69.8832	1.03383	1.00747	1.02617	0.0234102	1243.61	169.675	748.941	1.29096	1.13257	1.13985	-0.164744	853.345	178.638	828.564	1.10424	1.09299	1.0103	-0.280164
ADMR	Q024112	25-7:5	2574.01	1736.52	3061.23	2.09579	2.20584	0.950111	0.0401199	795.943	504.793	1663.61	0.510301	0.440597	1.1582	0.0702286	117.562	132.443	73.0721	0.871224	1.01026	0.862377	-0.0178703	135.064	147.674	58.1491	0.985225	0.993697	0.991474	0.0200558	749.681	112.966	366.415	0.885759	0.884219	1.00174	0.00479211	441.409	81.4651	199.326	0.935778	0.937165	0.99852	-0.00327385
ADMR	Q006036	29-7:5	118.502	94.2661	233.091	0.385273	0.442359	0.870951	0.05581	1175.75	509.289	2048.83	1.02006	0.746939	1.36566	0.316907	85.7761	86.6197	60.7223	1.06556	1.04403	1.02062	0.0630203	136.783	151.315	62.8402	0.997766	1.01819	0.979937	0.0518803	1575.85	150.514	910.193	0.64137	0.714396	0.897779	0.00501898	760.257	97.397	375.878	0.984001	0.941106	1.04558	0.0228883
ADORA1	Q023818	18-5:7	477.582	385.028	1268.43	2.04698	2.38667	0.857672	-0.136909	1575.48	895.239	3050.89	2.37283	2.63221	0.901458	-0.124393	121.399	123.365	118.303	0.650013	0.961083	0.676334	-0.278846	214.744	123.011	319.65	0.470753	0.76047	0.619029	-0.476172	983.142	134.603	505.775	1.03013	1.01404	1.01587	-0.0351409	977.677	162.622	516.726	1.13556	1.12018	1.01373	-0.10799
ADORA1	Q005742	22-5:7	455.491	277.569	748.474	1.40087	1.28596	1.08935	-0.0519452	744.38	366.321	1504.33	0.655278	0.674468	0.971548	-0.123707	91.4553	94.0118	69.3382	0.948274	0.991847	0.956069	0.00663992	113.292	95.0721	165.8	1.07754	1.03164	1.04449	0.02997	640.956	107.008	491.462	0.857064	0.915869	0.935793	-0.0330191	1358.82	159.759	728.647	0.799167	0.91377	0.874582	-0.0191804
ADORA2A	Q023819	20-4:6	1267.26	676.95	1742.86	0.774253	0.766071	1.01068	-0.0538933	874.292	402.326	1434.36	1.57837	1.437	1.09838	-0.0309033	81.7688	80.3069	91.1567	1.06121	1.06796	0.993683	0.0753031	169.648	150.426	163.057	0.935711	1.10886	0.843851	-0.09114	3213.04	243.013	1899.1	0.990932	0.992868	0.99805	-0.0249101	664.556	113.493	500.901	1.00216	1.012	0.990281	-0.0605188
ADORA2A	Q005743	24-4:6	1017.54	599.905	1942.45	1.31557	1.35088	0.973866	-0.0547749	836.885	355.823	1678.51	1.02007	1.03939	0.981416	-0.0758053	126.423	113.35	108.92	0.894382	0.970779	0.921303	-0.0152003	113.714	132.416	103.688	0.788683	1.02948	0.766095	-0.138034	879.089	158.555	297.771	0.881279	1.0458	0.842682	-0.05209	639.644	117.222	293.526	0.70151	0.913254	0.768143	-0.0994621
ADORA2B	Q023820	18-4:6	369.918	285.404	1315.57	1.20267	1.3393	0.897985	-0.179262	310.464	162.915	729.611	0.378421	0.475887	0.795191	-0.247262	94.2294	96.3171	79.4014	0.977039	1.01617	0.961494	0.0174677	125.421	141.601	57.8879	0.906127	0.967292	0.936767	-0.0437473	938.226	144.211	424.235	1.10853	1.12878	0.982057	-0.0571239	1112.28	146.759	615.055	0.654169	0.839415	0.779315	-0.0898779
ADORA2B	Q005744	22-4:6	889.189	597.285	1586.37	0.72399	0.758709	0.954239	-0.123817	945.763	408.029	1442.83	1.7074	1.45737	1.17156	0.0476057	236.29	125.862	378.2	1.26518	0.980537	1.29029	0.158291	115.92	132.695	77.498	0.99755	1.0008	0.996756	0.000738222	2343.27	207.533	1222.47	0.953713	0.985027	0.96821	-0.0320879	980.879	153.984	448.962	1.13928	1.06068	1.07411	0.0409463
ADORA3	Q023821	20-5:1	1499.83	737.334	2062.15	0.940412	0.88592	1.06151	-0.00617472	1513.03	1009.34	2797.58	1.04331	1.12331	0.928783	-0.0902103	172.168	125.818	188.659	0.947816	0.995253	0.952337	-0.063979	97.9513	103.229	113.42	0.896369	1.03836	0.863256	-0.0270123	1283.22	160.439	824.41	1.19555	1.00775	1.18635	0.136933	1012.6	150.242	505.75	1.16851	1.01337	1.15309	0.0144339
ADORA3	Q005745	24-5:1	91.0741	118.348	101.863	0.172019	0.372104	0.462287	-0.108588	728.597	423.649	1477	1.02389	0.997436	1.02653	-0.138013	107.077	111.169	79.1524	0.757515	0.952103	0.795623	-0.16008	166.242	143.91	198.341	0.732957	0.980957	0.747186	-0.253478	1192.71	161.865	611.049	0.777708	0.938845	0.828367	-0.114697	3947.16	328.668	1915.77	1.48577	1.41363	1.05103	-0.0206742
ADRA1A	Q023824	18-3:2	483.793	295.739	1217.81	0.913777	0.929843	0.982722	-0.0531931	730.162	342.773	1260.42	0.705036	0.732761	0.962164	-0.192418	168.436	119.745	267.954	0.901862	0.93288	0.96675	-0.0196787	76.413	80.804	84.004	0.711983	0.919737	0.774116	-0.172948	768.429	151.479	228.635	0.946127	0.981434	0.964025	-0.0278357	864.567	174.953	312.676	1.00308	1.04823	0.956928	-0.0535789
ADRA1A	Q005748	22-3:2	2252.62	1256.41	2474.23	1.41242	1.5096	0.935625	-0.0259167	494.07	235.781	919.024	0.891195	0.78419	1.13645	0.0783736	84.1802	89.4208	54.5717	1.04574	1.07779	0.97026	0.030312	73.6509	77.9584	41.9415	0.897526	0.890647	1.00772	0.0513673	791.427	120.455	370.065	1.03841	1.01187	1.02623	-0.00907278	880.447	149.427	351.555	0.916384	0.993425	0.922449	-0.00591687
ADRA1B	Q023823	20-3:2	1049.16	726.103	2559.3	2.54221	2.82444	0.900076	-0.0950099	333.487	174.532	560.626	0.374328	0.429873	0.870787	-0.122726	238.625	129.18	433.635	1.31367	1.02185	1.28558	0.0215624	127.846	115.839	167.617	1.05834	1.03214	1.02538	-0.0291807	1810.47	168.684	968.808	0.733093	0.785973	0.93272	0.0211927	733.188	114.611	316.517	1.00048	0.930957	1.07468	0.11449
ADRA1B	Q005747	24-3:2	1504.84	1010.44	1812.87	1.26932	1.50111	0.845587	-0.186912	359.357	223.159	827.573	0.793643	0.898212	0.883581	-0.186442	108.706	110.773	86.3307	0.76904	0.948707	0.810619	-0.141539	322.191	149.68	428.206	1.03537	0.964973	1.07295	-0.0632209	836.299	119.419	485.827	0.856617	0.912564	0.938693	0.00801617	2477.84	232.662	1339.93	1.04345	1.09741	0.950825	-0.0978573
ADRA1D	Q023822	18-5:1	622.876	370.472	1493.35	1.17647	1.16482	1.01001	-0.0430376	746.281	466.608	2169.68	2.23408	2.35389	0.949099	-0.142842	185.333	128.08	243.732	0.992335	0.997814	0.994509	-0.068436	124.311	133.957	86.1075	0.548083	0.91311	0.600238	-0.261584	852.763	114.951	451.445	0.692716	0.915019	0.757051	-0.129885	568.937	96.6028	258.002	1.09813	1.04636	1.04947	-0.0797758
ADRA1D	Q005746	22-5:1	1361.04	665.091	1645.25	0.853389	0.799119	1.06791	-0.0293597	1574.9	837.351	3063.7	2.01023	2.17931	0.922415	-0.0779784	89.3594	86.2348	72.2176	0.93897	1.02565	0.915491	-0.0177515	86.9671	94.8734	87.3732	0.79585	0.954309	0.833954	-0.0142151	673.57	106.357	320.103	1.0112	1.08958	0.928069	-0.0763489	1575.72	151.103	949.91	1.28817	1.19406	1.07881	-0.0659696
ADRA2A	Q023825	4-6:3	408.432	199.24	615.773	0.332551	0.253087	1.31398	0.202263	558.321	274	894.003	1.90055	1.48792	1.27732	0.161852	76.662	68.9573	61.7737	1.15031	1.1242	1.02323	0.0275221	822.813	213.67	1113.88	2.94496	1.57287	1.87234	0.389725	1927.12	187.109	1142.79	1.84718	1.30703	1.41327	0.0451247	1254.14	130.995	614.103	1.62324	1.26575	1.28243	0.0792676
ADRA2A	Q005749	8-6:3	66.686	78.3046	76.6945	0.216809	0.367457	0.590025	0.00288582	286.352	212.176	587.279	1.30381	1.14649	1.13722	0.112201	89.1972	83.1417	90.1805	0.921247	1.03976	0.886021	-0.0937204	134.808	102.249	222.343	0.873934	0.957211	0.913	-0.0998889	755.273	152.677	194.971	0.96341	0.977579	0.985506	0.0305728	529.84	100.634	206.255	1.12325	1.15768	0.970255	-0.0659871
ADRA2B	Q023826	2-6:3	1654.81	816.221	2111.6	0.994912	0.804625	1.23649	0.211163	205.004	123.259	401.706	0.906874	0.86542	1.0479	0.176895	242.533	139.688	458.762	1.33519	1.10497	1.20835	0.0363628	74.6972	66.0463	39.5763	0.997499	0.883113	1.12953	0.165802	1839.95	167.071	1009.31	1.88465	1.27671	1.47618	0.222133	1028.02	148.226	430.923	1.19403	1.02101	1.16946	0.0943874
ADRA2B	Q005750	6-6:3	1050.77	601.272	1790.8	1.39641	1.29053	1.08204	0.0708856	462.165	301.786	984.022	1.77201	1.58243	1.1198	0.0594114	76.7713	74.1538	67.9775	0.953693	1.00158	0.952184	-0.00669496	108.626	131.866	66.1144	0.934783	0.994546	0.939909	-0.0269315	2763.1	266.958	1594.51	1.11883	1.24387	0.899473	-0.17877	1404.36	160.091	750.246	0.825955	0.915668	0.902025	-0.0125421
ADRA2C	Q023827	4-1:3	545.783	295.888	1012.27	0.897596	0.883977	1.01541	-0.0923581	389.82	197.623	1174.93	0.407368	0.415917	0.979445	-0.0540557	95.9502	102.507	83.1489	1.05827	1.06891	0.990049	-0.00388563	66.8765	69.9608	36.2864	0.893063	0.935455	0.954683	0.00814013	1728.35	146.779	970.605	0.703437	0.696668	1.00972	0.101406	1177.39	143.698	612.924	1.4969	1.1521	1.29929	0.0946562
ADRA2C	Q005751	8-1:3	888.426	444.463	1146.81	0.928554	0.958676	0.96858	-0.116393	316.943	176.828	616.177	0.345205	0.402778	0.85706	-0.261322	69.2623	68.0349	72.0857	0.715356	0.850833	0.840771	-0.114053	72.7227	79.7283	50.0654	0.80037	0.891053	0.898229	-0.0594974	824.154	118.793	452.919	0.973751	0.929833	1.04723	-0.000630654	2204.39	187.64	1197.42	1.4553	1.22904	1.18409	0.0689427
ADRB1	Q023828	2-1:3	296.494	206.43	901.435	0.6521	0.71486	0.912207	-0.190379	784.636	731.155	2241.89	1.10265	1.72143	0.640541	-0.32578	65.3605	61.9446	65.4873	0.854195	0.853388	1.00095	0.0516657	114.083	132.993	63.1894	0.981746	1.00304	0.978767	0.0400561	1093.58	119.168	572.595	0.888334	0.948585	0.936483	-0.0187388	2024.63	189.804	1112.67	1.19076	1.08562	1.09684	0.0105254
ADRB1	Q005752	6-1:3	654.763	376.018	1125.41	0.850085	0.864642	0.983164	-0.0730616	726.645	497.432	2016.62	0.501061	0.553601	0.905094	-0.224333	89.0917	75.4528	133.663	1.10674	1.01913	1.08597	0.125353	123.599	136.619	65.8965	0.989589	0.965522	1.02493	0.0782969	773.312	101.682	382.216	1.16094	1.04168	1.1145	0.029458	779.056	145.088	258.282	0.904865	0.999401	0.905407	0.0276782
ADRB2	Q023829	4-6:5	445.072	202.285	589.695	0.362384	0.256954	1.41031	0.279427	228.302	132.603	495.646	1.00993	0.931025	1.08475	0.173147	108.833	85.9021	116.96	1.12405	1.07428	1.04633	0.109341	117.168	100.951	163.474	1.28953	1.12824	1.14296	0.166711	740.446	146.245	178.394	0.911672	0.947521	0.962165	0.0655839	765.193	125.628	379.782	1.01515	1.03818	0.977823	0.0136033
ADRB2	Q005753	8-6:5	717.296	574.982	2116.22	2.33206	2.69819	0.864306	-0.125467	130.215	151.885	117.583	0.499261	0.796417	0.626884	0.0367059	73.7348	67.4882	67.7848	1.10639	1.10025	1.00558	0.0411933	130.92	147.578	79.6286	1.04821	1.04297	1.00502	0.0614975	1075.9	140.934	736.775	1.41165	1.1839	1.19238	-0.17376	2808.06	258.113	1492.38	1.008	1.08775	0.926688	-0.0677306
ADRB3	Q023830	2-6:5	1884.36	858.573	2151.06	1.18152	1.03159	1.14533	0.111013	492.248	229.753	930.471	0.691755	0.540929	1.27883	0.176339	88.6682	80.4317	87.2196	1.10148	1.08638	1.0139	0.0751948	158.506	147.694	144.085	1.14515	1.00891	1.13504	0.0821094	760.395	158.978	271.371	0.917292	0.98361	0.932577	0.0429065	1135.68	110.448	575.751	0.928431	0.872798	1.06374	0.109521
ADRB3	Q005754	6-6:5	1041.28	698.33	2320.86	1.96674	2.19564	0.895748	-0.0242259	1797.77	940.995	3116.15	1.23966	1.04725	1.18373	0.100244	79.8469	75.5574	80.0659	1.04352	1.04093	1.00249	0.0375298	72.9441	79.364	38.4297	0.97409	1.06119	0.917926	-0.0335102	689.049	141.712	192.45	0.889216	0.963267	0.923125	0.0245513	424.499	83.6698	138.322	0.81934	0.906273	0.904076	0.0156694
AGTR1	Q023831	4-1:4	468.229	310.436	1216.4	0.884381	0.976055	0.906077	-0.164673	511.618	319.432	1369.42	1.44195	1.4375	1.0031	-0.226998	84.8954	69.9637	86.0267	0.876818	0.874955	1.00213	0.0338768	187.03	114.744	321.732	1.21248	1.07418	1.12875	-0.0212617	592.68	95.6066	264.353	0.755179	0.908169	0.83154	-0.0552113	614.875	112.086	242.804	0.674346	0.873236	0.772238	-0.0580794
AGTR1	Q005755	8-1:4	755.655	332.876	1062.49	0.473804	0.399957	1.18464	-0.00978082	1645.93	1173.18	3288.08	1.20609	1.40302	0.859638	-0.136843	60.1767	53.7724	63.2432	0.902949	0.876641	1.03001	0.0546355	505.676	159.893	769.484	1.94142	1.24361	1.56112	0.189337	1673.21	146.636	1060.08	1.37533	1.19502	1.15089	-0.0279005	556.469	99.4984	372.627	0.839165	0.887209	0.945848	-0.0134534
AGTR2	Q023832	2-1:4	840.017	579.634	1458.31	0.505037	0.5714	0.883859	-0.159806	1085.57	483.353	2059.92	1.32319	1.41191	0.937165	-0.1102	217.505	128.037	461.138	1.16459	0.997479	1.16754	0.00855546	152.245	109.338	168.792	1.05061	1.03519	1.0149	3.38114e-05	1052.86	124.407	559.139	1.30637	1.14181	1.14412	-0.037072	705.358	158.087	196.71	0.893867	0.970731	0.920818	-0.00846065
AGTR2	Q005756	6-1:4	420.651	295.868	1347.54	0.559018	0.635032	0.880299	-0.180189	208.188	149.48	350.605	0.375845	0.533902	0.703959	-0.189062	78.2461	71.4784	83.6449	0.972014	0.96545	1.0068	0.00155442	501.696	171.423	821.148	1.92614	1.33329	1.44465	-0.00305753	635.072	98.4749	351.962	1.08426	1.08369	1.00052	-0.0898174	601.801	120.051	200.183	0.579821	0.821841	0.705515	-0.0732285
AGTRL1	Q023833	20-6:3	842.393	418.846	1302.04	0.52819	0.503251	1.04956	0.0295461	1317.47	789.302	2671.18	1.85144	1.85833	0.996291	0.0414622	107.297	111.75	73.022	0.759072	0.957077	0.793115	-0.112316	102.424	116.843	88.4308	0.839129	0.994936	0.8434	-0.0710817	1953.66	180.988	1021.66	0.79514	0.859033	0.925622	0.0132988	446.497	87.4272	143.917	0.825587	0.922472	0.894972	0.0134194
AGTRL1	Q005757	24-6:3	659.33	361.943	1549.16	1.24533	1.138	1.09431	0.0427196	NA	NA	NA	NA	NA	NA	NA	80.6976	83.662	53.802	1.00247	1.00838	0.994143	0.0350255	234.454	151.634	271.082	1.01675	1.06083	0.958445	-0.0413855	768.897	122.479	322.885	0.908464	0.958685	0.947615	0.0567958	1153.81	124.463	626.516	1.1291	1.0609	1.06428	0.0165405
AVPR1A	Q023834	18-6:3	1560.01	861.688	1809.62	0.953113	0.97513	0.977421	-0.0603892	661.916	354.972	1147.37	2.25319	1.92763	1.16889	-0.0927698	169.82	127.341	167.545	0.909273	0.992057	0.916553	-0.0749467	154.224	108.032	203.716	0.592105	0.840249	0.704678	-0.339594	890.274	157.561	348.316	1.14889	1.071	1.07273	-0.0959807	537.729	111.916	407.251	0.810904	0.997931	0.812585	-0.178054
AVPR1A	Q005758	22-6:3	688.887	375.551	1362.81	0.890657	0.845675	1.05319	-0.002278	107.328	141.369	118.855	0.488685	0.763889	0.639733	0.0188212	164.472	97.8985	190.666	1.22785	1.00663	1.21977	0.17589	108.844	89.026	95.9428	0.751114	0.842876	0.891132	-0.034605	892.938	167.96	543.474	1.07718	1.03918	1.03657	-0.0876882	701.883	123.597	342.88	0.769769	0.962922	0.79941	-0.0866733
AVPR1B	Q023835	20-1:3	454.171	314.442	1543.4	0.998888	1.0889	0.917335	-0.13327	1069.96	919.841	2663.15	0.685979	0.802862	0.854417	-0.100277	207.423	115.407	436.853	1.1419	0.912905	1.25085	0.0462235	83.6228	86.6996	51.6589	1.07464	1.06223	1.01168	0.08709	1258.79	152.765	610.636	1.31896	1.15086	1.14606	0.0123267	699.285	156.138	170.642	0.851614	0.988335	0.861665	0.0306636
AVPR1B	Q005759	24-1:3	152.003	118.641	203.415	0.197348	0.272812	0.723385	-0.0291068	234.816	150.407	554.924	0.203723	0.220591	0.923533	-0.0714029	141.43	110.683	118.45	1.00055	0.947941	1.0555	0.105082	142.977	102.856	148.349	1.51258	1.17101	1.29169	0.306158	1166.64	143.919	756.743	1.55999	1.23178	1.26645	0.0515517	881.938	128.459	378.437	1.29491	1.08508	1.19338	0.0831907
AVPR2	Q023836	18-1:3	1185.63	630.422	1673.93	0.608294	0.561866	1.08263	-0.0198369	153.01	139.371	184.754	0.276232	0.497796	0.55491	-0.110517	150.997	113.273	238.707	0.808488	0.882457	0.916178	-0.180246	132.006	147.037	72.931	0.962921	0.989411	0.973226	-0.0234667	958.58	147.109	755.449	0.89309	0.92403	0.966516	-0.0567375	1276.46	143.182	781.411	1.24912	1.22046	1.02349	-0.0829143
AVPR2	Q005760	22-1:3	1018.53	526.984	1927.18	1.32998	1.19323	1.11461	0.0648161	467.998	185.087	1017.08	0.570437	0.540653	1.05509	-0.0729728	81.257	85.8113	68.2761	0.842531	0.90533	0.930634	-0.0197701	118.672	127.789	95.3832	1.09485	1.0255	1.06763	0.195387	1184.82	148.253	435.199	0.772564	0.859892	0.898443	0.0519784	510.304	93.9929	189.128	0.943568	0.991748	0.951419	-0.0176175
BAI1	Q023837	20-6:5	668.168	396.911	1097.16	2.48145	1.9659	1.26225	0.141289	1056.63	549.675	2093.98	1.48488	1.29415	1.14737	0.117129	229.287	134.828	301.322	1.62209	1.15473	1.40474	0.345734	81.4272	81.8852	57.7316	0.992291	0.935509	1.0607	0.0856012	1013.31	123.368	532.746	1.29114	1.17188	1.10177	-0.0762113	601.868	146.065	352.959	0.765	0.996001	0.768072	-0.0852514
BAI1	Q005761	24-6:5	453.333	268.434	828.568	1.21375	1.1981	1.01307	-0.0820564	914.857	510.762	1454.9	0.630843	0.568437	1.10979	-0.0110743	164.21	126.279	180.906	0.904005	0.998908	0.904993	-0.108761	108.73	94.7679	141.949	1.15027	1.07893	1.06612	0.0038635	1378.3	145.805	971.276	1.13292	1.18825	0.953442	-0.140229	1202.03	161.408	536.504	0.74643	0.9241	0.807737	-0.0945754
BAI2	Q023838	18-6:5	2197.03	1166.44	2359.18	1.37756	1.4015	0.98292	-0.0352912	567.572	298.303	1195.54	1.25349	1.20066	1.044	-0.0432892	212.579	134.492	265.269	1.13822	1.04777	1.08633	0.0924418	118.429	98.6297	183.464	0.767755	0.923325	0.831511	-0.0282605	618.783	115.578	207.245	0.648359	0.870714	0.744629	-0.0441885	709.197	129.951	285.063	0.683294	0.889615	0.768078	-0.0584804
BAI2	Q005762	22-6:5	911.357	556.576	2061.76	1.72135	1.74995	0.983657	-0.0869074	1258.8	583.042	1936.61	1.41296	1.43603	0.983929	-0.0980005	95.8536	98.8625	77.0191	0.993879	1.04302	0.952883	0.00275363	246.433	134.802	377.667	0.882015	0.992307	0.888853	-0.17251	520.314	99.4842	391.006	0.695747	0.851472	0.817111	-0.0866224	838.996	168.769	288.097	1.06322	1.03633	1.02595	-0.0696396
BAI3	Q023839	20-1:4	1981.17	1646.5	3308.61	1.14627	1.39326	0.82272	-0.127993	852.162	446.197	1424.65	1.03869	1.30337	0.796923	-0.343539	138.525	114.816	116.963	0.979993	0.983333	0.996603	0.0565092	134.051	121.274	94.1682	0.73937	0.893968	0.827065	0.0228622	867.976	167.479	349.187	1.05863	1.04315	1.01483	-0.0621067	836.713	175.028	308.98	1.06033	1.07476	0.986572	-0.0914341
BAI3	Q005763	24-1:4	1104.76	801.966	2605.42	1.24994	1.49585	0.835609	-0.102955	769.22	317.343	1161.9	1.38868	1.13347	1.22517	0.032021	289.186	128.686	562.585	1.59202	1.01794	1.56396	0.273362	291.111	139.688	332.422	2.01906	1.08602	1.85913	0.572598	908.372	142.749	280.95	0.942961	0.952843	0.989629	0.100609	1088.41	156.274	516.662	1.04866	1.06982	0.980221	-0.00694177
BDKRB1	Q023841	4-3:7	651.016	354.757	1156.99	0.530067	0.450634	1.17627	0.11916	386.236	229.355	719.506	1.48089	1.20263	1.23137	0.101644	63.4297	53.7744	54.5895	0.95176	0.876674	1.08565	0.146587	89.8638	90.2802	59.7719	1.15484	1.1061	1.04407	0.0803173	685.31	121.118	250.649	0.718067	0.912452	0.786964	-0.0233847	1563.39	156.937	934.822	1.03212	1.02794	1.00407	-0.00788243
BDKRB1	Q005765	8-3:7	307.051	209.234	1061.04	0.998279	0.981865	1.01672	-0.142797	91.2216	103.422	81.3073	0.403535	0.726142	0.555725	-0.0182002	77.6711	73.7906	65.741	0.802204	0.922813	0.869303	-0.0803187	78.346	84.2839	54.7187	0.954742	0.962914	0.991513	0.0561202	725.868	115.467	580.388	0.970605	0.988265	0.98213	-0.0560389	871.523	132.516	399.5	1.10804	1.06244	1.04291	-0.0338739
BDKRB2	Q023842	2-3:7	616.587	359.802	994.686	0.694993	0.769606	0.90305	-0.112043	188.808	151.087	286.496	0.545948	0.751737	0.726249	-0.0194741	80.4688	70.5587	82.7314	1.00911	1.01275	0.996404	0.0225648	79.6235	84.4517	71.2608	0.876318	0.943843	0.928457	0.0264205	2039.29	190.296	878.046	1.32972	1.10375	1.20473	0.100893	955.855	111.99	468.027	1.14339	1.02814	1.11209	0.0854435
BDKRB2	Q005766	6-3:7	1299.52	701.477	1907.77	1.14804	1.31136	0.875457	-0.162433	275.96	140.865	571.46	0.414007	0.492003	0.841473	-0.188346	79.7632	77.2746	87.2	0.990861	1.04374	0.949339	0.0023178	129.14	146.979	50.492	0.932995	1.00403	0.92925	0.0183256	1013.91	162.662	560.164	0.944637	1.02172	0.924559	0.0350527	563.918	92.0808	389.632	1.27984	1.13644	1.12619	-0.0997292
BLR1	Q023843	4-7:1	1215.68	628.364	1702.42	0.989822	0.798188	1.24009	0.124225	459.156	276.03	1036.1	2.09063	1.49153	1.40166	0.354682	80.7904	75.2345	67.1602	1.21226	1.22653	0.988358	0.0893835	155.287	115.505	181.677	1.28551	1.02916	1.24908	0.330516	1920.85	176.403	1032.97	1.01116	1.01237	0.998808	0.00628696	755.422	129.493	308.099	1.03082	1.05185	0.980008	0.0114752
BLR1	Q005767	8-7:1	786.343	490.025	1786.14	2.55655	2.29952	1.11177	0.0805691	934.144	517.946	2011.38	3.17987	2.81264	1.13056	0.0191605	130.745	93.1951	182.909	1.35036	1.16548	1.15862	0.0852778	438.294	166.803	576.717	1.40847	1.07536	1.30977	0.122009	880.458	138.042	442.869	0.881872	0.998911	0.882833	-0.0721465	2081.15	211.983	1174.34	0.876395	0.999877	0.876503	-0.105352
BRS3	Q023844	2-7:1	738.112	331.47	1009.83	0.44377	0.326761	1.35809	0.221157	401.023	206.891	609.517	1.53758	1.08485	1.41732	0.323056	102.089	83.6733	94.8371	1.33419	1.15274	1.15741	0.201016	126.706	141.463	64.3576	0.948839	0.954934	0.993617	0.0752405	817.735	153.032	260.911	1.00683	0.991495	1.01547	0.00566577	2616.89	229.528	1320.43	1.102	1.08263	1.01789	0.0179296
BRS3	Q005768	6-7:1	940.766	503.529	1571.86	1.25022	1.08074	1.15682	0.0639569	216.914	128.787	448.006	0.959558	0.90423	1.06119	0.0596406	85.0022	79.4786	80.3485	1.05594	1.07351	0.983638	0.0277829	132.327	148.695	64.4464	0.990925	1.00376	0.987216	0.018834	663.391	118.142	256.28	0.870415	0.992432	0.877053	-0.0327556	689.886	121.322	320.52	0.94139	0.98547	0.95527	-0.0635992
C11ORF4	Q006105	20-4:7	1458.66	658.61	1868.21	0.914598	0.791332	1.15577	0.0894377	327.228	148.008	606.449	0.239782	0.177005	1.35466	0.280649	111.277	116.948	79.8158	1.07009	1.06204	1.00759	0.0471533	97.9909	102.245	83.7964	1.11676	1.01409	1.10124	0.132162	518.966	85.1064	224.33	0.779104	0.871873	0.893598	0.0123803	763.077	102.44	356.915	0.987652	0.989838	0.997792	0.00142575
C11ORF4	Q024181	24-4:7	1160.47	675.448	2759.61	2.19188	2.1237	1.0321	0.0499243	354.816	197.058	1022.58	1.00002	0.886795	1.12768	0.00472849	150.126	120.284	139.42	1.06206	1.03017	1.03096	-0.0210333	74.1929	80.6618	71.0243	0.816551	0.901486	0.905783	0.0273373	668.794	99.1907	332.937	0.543274	0.789566	0.688067	-0.123737	567.972	95.0941	283.228	1.20409	1.09395	1.10068	-0.0625961
C17orf35	Q005996	13-6:3	162.431	148.315	218.83	0.790278	0.87418	0.904022	0.070733	243.84	144.036	488.745	0.601008	0.710796	0.845542	-0.0361177	68.3447	72.8854	57.844	0.88699	0.969263	0.915118	-0.0644007	91.2016	103.984	84.9958	0.834601	1.04595	0.797932	-0.118693	866.658	130.93	396.45	0.830707	0.914599	0.908275	0.00467112	925.89	146.52	462.976	1.06845	0.98827	1.08113	-0.0221049
C17orf35	Q024072	9-6:3	102.938	128.334	90.2875	0.387359	0.689227	0.562019	-0.0277904	171.789	145.32	275.921	0.382798	0.573906	0.667005	-0.0798251	156.795	110.798	170.337	0.598466	0.923012	0.648384	-0.294955	159.714	153.072	147.624	0.704175	1.04341	0.674879	-0.308758	787.847	155.664	233.13	1.00496	0.996707	1.00828	0.00293416	2506.9	227.536	1358.98	0.943633	0.978652	0.964217	-0.0479175
C3AR1	Q023845	4-6:4	1500.42	840.002	1822.5	1.22166	1.06702	1.14493	0.149055	603.473	292.976	1051.4	1.34472	1.15704	1.16221	0.11256	75.0837	68.8667	53.5975	1.12663	1.12272	1.00348	0.033471	398.972	167.133	581.372	1.28211	1.07749	1.18991	-0.0598777	1801.54	189.112	881.692	1.1747	1.09688	1.07094	-0.0148216	545.349	97.6711	206.645	1.00837	1.03056	0.978468	0.00680088
C3AR1	Q005769	8-6:4	424.45	228.181	1015.05	1.37997	1.07078	1.28876	0.169289	689.391	265.89	1064.83	1.69918	1.31212	1.29499	0.182384	98.6816	83.1753	101.79	1.0192	1.04018	0.979837	0.0680656	142.039	140.503	98.2256	1.02619	0.959794	1.06918	0.110864	1130.46	163.431	771.648	1.05323	1.02655	1.02599	-0.00432634	1859.11	164.473	932.192	1.8193	1.40194	1.2977	0.0625844
C5R1	Q023846	2-6:4	1364.26	695.075	2061.56	1.76384	1.56519	1.12692	0.0569796	1497.91	906.765	2522.5	5.74321	4.75467	1.20791	0.207643	156.125	119.013	167.051	1.10451	1.01928	1.08361	0.0607827	109.476	126.715	71.5596	1.01001	1.01688	0.993241	0.0344854	949.385	145.172	326.871	0.95175	0.957535	0.993958	0.069265	511.377	95.3509	201.53	1.1606	1.1768	0.986238	0.0315693
C5R1	Q005770	6-6:4	1560.8	781.76	2140.64	0.953598	0.88468	1.0779	0.0449821	91.9522	98.6153	127.324	0.406767	0.692391	0.587482	-0.080444	79.6057	79.5532	70.8186	0.988904	1.07452	0.920326	-0.0331235	130.108	154.639	55.7532	0.949076	1.04056	0.912081	-0.0167931	3081.84	231.49	1646.19	0.950469	0.945786	1.00495	-0.00459923	928.341	120.828	474.007	1.11048	1.10928	1.00108	0.00923554
C6orf33	Q006148	2-7:2	1859.48	850.474	2187.06	1.11796	0.838392	1.33346	0.333843	418.059	184.922	750.201	2.16236	1.28492	1.68288	0.578079	74.0202	66.0022	91.4646	0.928243	0.947352	0.979829	0.0557281	198.717	143.556	192.899	1.09605	1.05822	1.03575	0.0235605	1036.58	132.752	499.118	1.08613	1.0001	1.08603	0.0242816	740.438	154.392	222.648	0.938322	0.948047	0.989742	0.0516668
C6orf33	Q024224	6-7:2	1727.26	984.656	2681.07	2.29542	2.1134	1.08613	0.151473	310.883	204.21	678.457	1.38912	1.12857	1.23087	0.132686	82.0812	82.1887	70.0696	1.07272	1.13228	0.947393	0.00373966	119.946	123.459	106.027	0.831912	0.959851	0.86671	-0.0434325	614.995	105.344	480.105	0.82235	0.901627	0.912073	-0.0228566	835.38	128.456	419.372	0.804869	0.879381	0.915268	-0.00142299
C7orf9	Q006120	18-2:2	982.273	577.106	1504.1	1.10718	1.23441	0.896927	-0.0968736	2549.77	1290.04	3202.92	2.24457	2.37522	0.944991	-0.108624	145.468	123.035	208.622	0.778884	0.958514	0.812595	-0.180968	85.8645	95.753	59.2815	1.04636	1.09394	0.956506	-0.00641029	861.915	164.942	467.997	1.03976	1.02051	1.01886	-0.0268618	1503.53	170.048	897.5	0.539717	0.716618	0.753145	-0.108102
C7orf9	Q024196	22-2:2	2462.59	1240.77	2774.19	2.17553	2.31953	0.937919	-0.045452	1569.27	836.641	2912.32	2.36347	2.45992	0.960794	-0.036793	87.1974	89.9328	77.3591	0.904125	0.948813	0.952901	-0.01915	131.562	92.3845	189.954	1.22584	1.05155	1.16574	0.166767	746.247	146.247	251.146	0.963029	0.994092	0.968752	-0.0199176	596.749	107.774	333.912	0.791685	0.89064	0.888895	-0.0502942
CALCR	Q023847	4-3:6	930	512.166	1540.95	0.568198	0.579593	0.98034	-0.0798459	118.073	122.144	159.095	0.610721	0.848714	0.719584	0.0520928	263.051	115.228	471.655	1.35382	1.06523	1.27092	0.0939603	86.6531	104.138	76.613	0.987549	1.03287	0.956124	0.00218451	861.435	105.693	423.607	0.69976	0.841326	0.831735	-0.0320202	719.79	131.451	589.571	0.914884	0.89635	1.02068	0.00781845
CALCR	Q005771	8-3:6	268.877	174.35	474.573	0.347629	0.392604	0.885444	-0.105835	124.456	148.608	154.522	0.556109	0.821282	0.677123	0.0355249	89.7701	78.6822	89.8451	0.927165	0.983987	0.942253	-0.0308848	114.654	141.093	62.7072	0.917971	0.99714	0.920604	-0.00851845	583.772	93.5943	268.593	0.876396	0.958828	0.914028	-0.0327953	1663.72	177.443	949.17	1.03312	1.0159	1.01695	-0.0577673
CALCRL	Q024095	27-3:7	682.535	340.231	1097.27	1.82742	1.51855	1.2034	0.0825957	119.271	128.359	133.28	0.616915	0.891901	0.691686	0.0508032	133.678	134.838	102.229	0.831744	0.964959	0.861948	-0.0622138	93.9631	86.9955	101.761	0.875506	0.990212	0.88416	-0.0299451	797.855	138.264	293.234	0.799842	0.911971	0.877048	-0.0229498	1098.46	119.682	567.795	0.897997	0.945767	0.949491	0.00773268
CALCRL	Q006019	31-3:7	307.84	204.815	648.755	1.14326	1.01445	1.12698	0.130037	349.105	219.155	725.479	1.55991	1.21116	1.28795	0.32767	65.7926	57.6867	63.6457	0.987215	0.940456	1.04972	0.0583797	95.4648	111.441	65.862	0.968209	0.979432	0.988541	0.0454391	2935.69	232.783	1413.01	0.905395	0.951072	0.951973	0.0321447	478.28	90.213	162.342	0.923146	0.977146	0.944737	0.025277
CASR	Q023848	2-3:6	853.088	453.67	1557.05	0.512896	0.447224	1.14684	0.0887667	1378.82	906.779	2762.95	1.93766	2.13492	0.907603	-0.114374	67.5808	67.3302	75.6104	0.883212	0.927584	0.952164	0.0373035	71.771	72.976	48.0823	0.958424	0.975771	0.982222	0.0138325	994.859	112.819	543.838	0.808143	0.898049	0.899887	-0.0417432	657.925	107.801	443.176	0.992163	0.961244	1.03217	-0.00335741
CASR	Q005772	6-3:6	587.31	312.064	1362.08	0.780498	0.669793	1.16528	0.116674	1588.06	856.194	2563.99	1.09505	0.952874	1.14921	0.202606	105.589	76.7637	121.743	1.31168	1.03684	1.26508	0.183727	697.147	197.881	919.25	2.49518	1.45665	1.71296	0.239412	592.263	88.381	234.532	0.889142	0.90542	0.982022	0.0955564	1633.36	162.969	959.876	1.79134	1.26966	1.41089	0.106163
CCBP2	Q023865	20-7:5	2379.7	1116.13	2977.97	1.4921	1.34105	1.11263	0.177697	256.647	145.292	365.661	0.742108	0.722904	1.02657	0.256259	166.404	97.9068	224.711	1.71865	1.2244	1.40366	0.408451	238.95	145.411	385.634	1.65728	1.13051	1.46596	0.382442	1969.6	194.051	1000.22	1.28428	1.12553	1.14104	0.0194627	1002.52	114.256	486.715	1.1992	1.04894	1.14325	0.0963686
CCBP2	Q005789	24-7:5	642.616	340.777	1331.31	1.21376	1.07145	1.13282	0.0346929	1069.46	434.624	1932.67	1.60445	1.51802	1.05694	-0.00467135	71.7813	74.4829	64.3351	1.07708	1.21428	0.887006	-0.00795443	194.603	144.472	198.134	1.07335	1.06497	1.00787	0.0829927	1426.13	185.522	1126.55	1.3287	1.16531	1.14021	-0.0111021	411.691	80.7995	187.496	0.934357	0.997206	0.936975	0.0305975
CCKAR	Q023849	20-3:7	1400.62	543.917	1695.99	0.878205	0.653526	1.3438	0.243833	821.699	370.586	1573.08	1.23756	1.08961	1.13579	0.0558899	235.388	117.175	436.006	1.29585	0.926891	1.39806	0.165945	105.443	90.9731	102.945	1.28496	1.03933	1.23633	0.359798	831.911	145.219	509.065	0.775075	0.912152	0.849721	-0.0243824	714.915	153.36	504	0.908687	1.04575	0.868935	-0.0384441
CCKAR	Q005773	24-3:7	643.977	369.012	1562.76	1.21633	1.16023	1.04836	-0.005829	828.303	423.463	1536.5	0.729156	0.779678	0.935201	-0.103592	154.77	115.057	147.226	1.09492	0.985402	1.11114	0.147181	134.199	90.8411	233.334	1.25041	1.03398	1.20931	0.163678	939.802	141.277	383.586	0.612798	0.819433	0.747832	-0.0635667	3682.5	296.43	2258.29	2.28674	1.69714	1.34741	-0.0858735
CCKBR	Q023850	18-3:7	897.021	542.475	2229.14	1.69427	1.70562	0.99335	-0.0680903	686.273	361.436	1542.14	1.51564	1.45477	1.04184	0.0459931	212.041	146.981	224.672	1.11735	1.13176	0.987261	-0.0177419	86.1742	80.2265	113.654	0.802933	0.913165	0.879286	0.010214	532.911	82.6876	256.165	1.00923	0.982914	1.02677	0.111789	903.487	126.848	598.746	1.19862	1.04826	1.14344	0.0547178
CCKBR	Q005774	22-3:7	2785.01	1816.92	3138.57	1.74624	2.18306	0.799902	-0.158327	467.185	236.676	820.971	0.524399	0.582934	0.899586	-0.17893	205.44	125.694	420.853	1.1	0.979228	1.12333	-0.0711272	69.2178	76.3086	49.1656	0.843504	0.871799	0.967544	0.000820783	1756.28	149.939	1016.37	1.65979	1.24837	1.32957	0.0414095	2184.38	203.651	1125.39	0.784122	0.85823	0.91365	0.0156464
CCR1	Q023857	4-7:5	1030.18	507.234	1585.21	0.838786	0.64432	1.30182	0.212888	310.707	160.432	719.559	1.37447	1.12641	1.22022	0.156093	140.764	88.5948	138.724	1.45384	1.10795	1.31219	0.249331	165.268	145.874	132.408	1.20555	0.981585	1.22817	0.209569	807.822	138.089	430.798	0.752632	0.867367	0.86772	0.0524809	440.334	83.3037	189.872	0.999364	1.02811	0.972038	0.0114752
CCR1	Q005781	8-7:5	684.708	478.472	1845.89	2.22611	2.2453	0.991453	-0.0375683	127.925	144.629	121.622	0.490485	0.758372	0.64676	0.00239174	79.0136	69.8262	81.5685	1.18559	1.13836	1.04149	0.0972797	118.172	124.3	117.444	1.09024	0.997508	1.09296	0.170212	1659.36	180.875	872.198	1.08198	1.04911	1.03133	-0.0146104	904.289	113.516	512.122	1.0817	1.04215	1.03795	-0.022088
CCR10	Q023910	10-1:3	209.505	157.054	346.044	0.236146	0.335934	0.702954	-0.184082	132.445	176.298	495.195	0.603045	0.952628	0.633033	-0.232332	89.0082	84.9809	73.1591	0.458094	0.777375	0.589283	-0.285681	136.271	112.291	143.465	0.487734	0.826602	0.590047	-0.447149	564.616	109.87	356.192	0.754985	0.940363	0.802865	-0.0522347	1301.2	172.575	939.919	0.76528	0.987073	0.775302	-0.235521
CCR10	Q005834	14-1:3	1450.7	673.774	1929.37	1.2816	1.25957	1.01749	-0.0287877	113.643	132.838	117.838	0.386846	0.721363	0.536271	-0.0679938	77.4862	77.9546	63.9535	0.880422	0.918669	0.958367	0.00525929	157.446	106.153	260.697	1.02069	0.993755	1.02711	-0.0298514	686.425	125.654	249.001	0.719235	0.946625	0.759789	-0.0514961	1082.85	166.713	480.128	1.25771	1.14836	1.09523	0.00662174
CCR2	Q023858	2-7:5	1652.18	1020.69	2177.85	0.955916	0.863702	1.10677	0.121222	1593.62	770.462	2398.14	1.09889	0.857462	1.28156	0.284186	87.8865	78.5538	74.6569	1.14859	1.08221	1.06134	0.0997524	91.6086	99.4232	86.87	0.838326	1.00008	0.838263	0.0236111	5018.69	328.142	2044.04	2.03216	1.52896	1.32912	0.150823	1076.83	113.668	586.429	0.880315	0.898237	0.980048	0.0420756
CCR2	Q005782	6-7:5	1073.69	649.685	1618.55	1.21479	1.21181	1.00246	-0.10681	192.065	123.529	332.194	0.269909	0.290836	0.928045	0.11041	76.7606	79.8002	67.3502	0.95356	1.07785	0.884686	-0.0375882	214.367	138.362	234.438	0.945137	0.943141	1.00212	-0.0525389	1110.26	145.508	682.119	1.13723	1.11193	1.02275	-0.0548319	445.201	85.9853	166.852	0.859299	0.931354	0.922634	0.0117733
CCR3	Q023859	4-1:5	883.129	589.004	1583.7	0.719057	0.748189	0.961063	-0.122896	1212.79	1018.58	3204.97	0.777554	0.889045	0.874595	-0.140281	124.176	125.567	92.6831	0.846659	0.92356	0.916734	0.00592253	86.4566	103.505	58.302	0.876847	0.909684	0.963903	-0.011577	750.903	154.814	283.263	0.905842	0.957851	0.945702	0.0708891	732.245	160.695	203.46	0.927939	0.986748	0.940401	0.0324871
CCR3	Q005783	8-1:5	355.639	307.605	1614.15	1.15625	1.44348	0.801012	-0.284054	984.428	812.422	2516.33	0.854074	1.19152	0.716792	-0.288813	73.9987	69.2795	71.2988	0.764274	0.866398	0.882128	-0.0595505	127.558	147.287	72.0227	0.921568	1.00613	0.91595	-0.0419696	683.769	142.954	188.136	0.882402	0.97171	0.908092	-0.00653108	875.944	138.182	421.283	0.843952	0.945962	0.892163	-0.0227549
CCR4	Q023860	2-1:5	473.618	361.998	925.14	0.28475	0.356855	0.797943	-0.261471	666.108	617.234	2104.35	1.33219	2.0413	0.652616	-0.328057	70.1246	70.2737	75.2503	0.871125	0.949178	0.917768	0.0122877	238.57	143.605	284.587	1.0346	1.00466	1.0298	-0.0782768	1762.41	188.332	1075.73	0.590787	0.755043	0.782455	-0.11813	622.57	114.249	259.617	0.849533	0.928016	0.915429	-0.0308746
CCR4	Q005784	6-1:5	536.86	344.33	1644.2	0.713453	0.739046	0.96537	-0.15024	746.178	495.296	2072.25	1.0329	1.20141	0.859744	-0.109986	66.9595	61.6522	65.3117	0.875093	0.84936	1.0303	0.0440398	117.437	115.081	112.229	0.962123	0.979925	0.981833	0.0522414	743.708	144.83	190.869	0.820569	0.982941	0.83481	0.0352576	1699.78	160.476	940.439	0.715796	0.75693	0.945657	0.0279214
CCR5	Q023861	4-3:5	547.612	503.303	872.157	0.445874	0.639327	0.697411	-0.3147	225.112	182.401	571.431	0.406399	0.651488	0.623801	-0.406783	79.3149	74.9513	72.6776	0.819181	0.937328	0.873953	-0.0550855	158.898	120.856	178.943	0.610049	0.939994	0.648992	-0.25246	709.511	106.763	340.375	1.06516	1.09374	0.973875	-0.0311617	1031.28	159.911	509.784	1.07337	1.06312	1.00964	-0.0469665
CCR5	Q005785	8-3:5	311.383	209.995	960.497	1.01236	0.985435	1.02733	-0.0569456	1130.01	491.746	1930.96	1.37736	1.43643	0.95888	-0.0668107	121.023	100.426	121.875	1.25485	1.05952	1.18436	0.143072	235.428	126.012	335.047	1.62465	1.19305	1.36176	0.194801	1094.33	115.742	533.681	0.888945	0.921313	0.964868	0.06241	720.32	158.999	169.441	0.835724	0.952646	0.877266	0.0301714
CCR6	Q023862	2-3:5	1229.57	630.435	1737.31	0.751224	0.713433	1.05297	0.0141403	315.842	183.393	614.453	0.703792	0.724264	0.971734	-0.0623886	73.2223	68.9671	96.9904	0.956941	0.950134	1.00716	0.0706956	125.213	144.609	66.2913	1.00252	1.02199	0.980944	0.0353272	963.711	124.542	390.182	1.00977	0.938242	1.07624	0.133798	732.48	137.467	234.134	0.845261	0.927207	0.911621	0.0256549
CCR6	Q005786	6-3:5	821.726	484.602	1545.84	1.0624	1.09124	0.973576	-0.0795062	219.119	139.093	411.566	0.540076	0.686403	0.786821	-0.131477	80.617	75.4757	84.0452	1.00147	1.01944	0.98237	-0.0259559	87.4103	103.768	69.4682	0.996179	1.0292	0.967917	-0.0077308	846.825	124.107	822.822	1.13234	1.06221	1.06603	-0.114436	1549.42	162.49	837.336	0.583223	0.698881	0.83451	0.00848341
CCR7	Q023863	4-5:2	2008.17	1338.31	2621.94	1.63508	1.7	0.961811	0.0192212	238.19	189.841	494.579	1.06431	1.04916	1.01444	0.170035	71.557	66.4753	51.7285	1.07371	1.08373	0.990749	0.0339518	74.1113	86.3433	49.8634	0.848894	0.964166	0.880444	-0.0807642	717.129	107.619	318.907	1.0766	1.10251	0.976499	-0.0671924	639.656	111.959	377.702	0.964612	0.998318	0.966237	0.0173155
CCR7	Q005787	8-5:2	322.067	195.972	877.17	1.0471	0.919627	1.13861	0.156455	331.57	188.431	700.357	1.71501	1.3093	1.30986	0.203875	116.106	85.0216	143.391	1.19917	1.06327	1.12782	0.15705	127.902	87.0941	181.251	1.2399	1.03507	1.19789	0.297771	1847.55	152.713	904.099	1.5008	1.21561	1.23461	0.0870563	1419.95	155.317	738.539	1.55729	1.21004	1.28697	0.0779094
CCR8	Q023864	2-5:2	905.92	464.778	1296.71	0.464787	0.414235	1.12204	0.108285	1099.71	504.686	2037.34	1.52228	1.22419	1.2435	0.160125	144.934	127	133.255	1.18726	1.05038	1.13031	0.16695	195.836	144.514	202.721	1.41485	0.987197	1.4332	0.424874	793.098	103.591	309.654	0.984062	0.950763	1.03502	0.101666	1170.19	170.836	776.931	1.48736	1.16491	1.2768	0.135861
CCR8	Q005788	6-5:2	532.347	292.804	1001.04	0.695128	0.662982	1.04849	-0.0135075	553.558	298.045	1165.14	1.10709	0.985688	1.12317	-0.0282882	162.96	129.957	181.525	1.11109	0.955848	1.16242	0.143969	113.065	130.977	85.9873	0.972985	0.987843	0.984959	0.126804	515.719	82.4181	269.51	0.880487	0.906991	0.970778	0.00261828	1255.22	162.145	688.152	0.779455	0.928321	0.83964	-0.0513625
CCR9	Q024102	25-3:6	518.884	255.902	1061.89	2.48731	1.87296	1.32801	0.104981	271.694	146.704	544.783	1.20189	1.03003	1.16685	0.155478	193.946	127.288	213.134	1.06771	1.00689	1.06041	0.107152	109.791	86.4005	189.224	1.02298	0.983439	1.04021	0.0608672	984.942	142.684	370.553	0.987396	0.941123	1.04917	0.0499201	3176.59	242.947	1421.2	1.19571	1.04494	1.14429	0.132981
CCR9	Q006026	29-3:6	201.512	174.108	414.683	0.659004	0.830126	0.79386	-0.107887	316.939	201.31	570.583	1.21519	1.05558	1.1512	0.134315	125.723	127.38	89.6393	0.931702	0.971638	0.958898	-0.014117	114.347	127.907	77.856	1.05495	1.02645	1.02776	0.0339068	4241.94	304.292	2053.93	1.30825	1.24323	1.0523	-0.00451171	1125.21	153.97	558.753	1.29847	1.03851	1.25031	0.0161502
CCRL1	Q006087	20-3:3	961.49	579.744	2109.95	1.08785	1.08135	1.006	-0.0435417	506.2	217.45	1041.73	0.617002	0.635189	0.971368	-0.0263509	109.71	111.737	80.1693	0.776144	0.956963	0.811049	-0.158724	310.485	142.039	408.939	1.11126	1.04558	1.06282	-0.099151	589.173	131.869	117.6	0.548921	0.828303	0.662706	0.00718951	757.205	144.427	244.681	0.873793	0.974146	0.896984	0.0292911
CCRL1	Q024163	24-3:3	1747.68	1446.08	2639.29	1.01117	1.22366	0.826345	-0.0845768	249.253	173.709	502.415	0.44998	0.620441	0.725258	-0.20963	166.559	125.165	251.086	0.916936	0.990094	0.92611	-0.159585	111.99	101.224	150.132	0.726012	0.94761	0.766151	-0.226353	2067.15	207.908	1135.78	1.34789	1.20591	1.11774	-0.109741	4076.51	335.68	2241.3	1.53446	1.44379	1.0628	-0.0860073
CCRL2	Q024075	11-6:5	1222.45	789.727	2376.6	1.59625	1.78814	0.892688	-0.09685	300.329	170.373	546.865	0.740239	0.840762	0.880438	-0.0998571	325.183	130.567	762.405	1.67359	1.20703	1.38654	0.0271667	65.1709	71.4922	39.9435	0.837514	0.875912	0.956162	-0.00494585	862.617	138.972	403.999	0.951767	0.943188	1.0091	-0.0592773	823.467	159.781	308.879	0.950257	1.07771	0.881737	-0.0482992
CCRL2	Q005999	15-6:5	535	324.946	922.226	0.274485	0.289609	0.947778	-0.139966	103.694	114.946	119.296	0.231062	0.453951	0.509002	-0.119919	109.111	100.657	116.128	0.81456	1.03499	0.787024	-0.128663	68.6662	79.6927	60.186	0.726432	0.907298	0.800654	-0.140749	2842	258.442	1457.5	0.952679	1.03612	0.91947	-0.072799	2091.22	201.69	1419.08	0.787164	0.867483	0.907411	-0.105935
CD97	Q023851	20-7:1	247.536	155.815	330.311	0.279013	0.333284	0.837163	-0.0758812	123.014	140.64	183.409	0.274112	0.555423	0.493519	-0.161408	157.125	131.473	145.8	0.864999	1.03999	0.831739	-0.0792838	81.9373	85.6288	93.6046	0.779323	0.929172	0.838728	-0.0280873	750.913	156.146	324.913	0.905854	0.966089	0.937651	0.0159275	745.695	119.026	379.107	1.01754	0.966823	1.05246	-0.00653942
CD97	Q005775	24-7:1	554.006	257.47	1062.29	0.489427	0.481322	1.01684	-0.216167	412.386	214.26	745.29	1.01643	1.05734	0.961315	-0.177788	118.842	117.751	84.2457	0.840751	1.00847	0.83369	-0.169009	641.982	189.396	959.633	1.40732	1.17088	1.20194	-0.310484	735.464	149.448	220.146	0.949114	1.01585	0.934303	-0.0448951	2368.55	222.858	1181.63	0.997423	1.05117	0.948866	-0.0380976
CELSR1	Q024091	11-6:4	1104.25	717.941	1728.65	1.24467	1.53565	0.810513	-0.251368	256.773	205.612	969.603	0.723691	0.925288	0.782125	-0.2532	195.817	115.243	418.526	1.00779	1.06536	0.945964	-0.142934	118.414	125.393	92.7806	0.821286	0.974883	0.842446	-0.0658911	1079.88	152.118	543.895	1.19149	1.03241	1.15409	-0.0498648	549.724	115.398	351.265	0.828993	1.02899	0.805641	-0.0996306
CELSR1	Q006015	15-6:4	1340.76	607.077	2004.64	1.18447	1.13489	1.04369	0.0141705	879.129	610.846	2122.65	0.644197	0.730519	0.881835	-0.154835	136.925	100.782	163.287	1.02221	1.03627	0.986426	0.012997	158.219	120.987	124.618	0.872674	0.891854	0.978494	0.0771582	2544.19	231.466	1389.5	0.85285	0.927971	0.919048	-0.0169909	923.658	134.716	460.861	1.01299	1.04955	0.965174	-0.0706433
CELSR2	Q023886	18-5:4	981.741	423.675	1319.56	1.02608	0.91384	1.12283	0.0324497	608.402	285.753	1066.13	0.776572	0.743707	1.04419	-0.118272	156.935	126.347	170.637	0.840283	0.984311	0.853676	-0.0859459	74.285	78.9726	65.9991	0.785874	0.8991	0.874067	-0.0686527	833.78	127.455	397.277	0.873633	0.960193	0.909851	-0.0379784	1055.26	126.48	620.325	0.444383	0.59658	0.744884	-0.0527492
CELSR2	Q005810	22-5:4	980.213	447.186	1327.75	1.61206	1.33599	1.20665	0.107769	289.619	155.377	635.465	0.867007	0.783827	1.10612	-0.000702363	106.096	96.2962	97.933	1.10008	1.01595	1.08281	0.173388	72.9717	80.9729	46.6035	0.937763	0.992068	0.945261	0.0317482	577.623	107.126	282.836	0.772378	0.916872	0.842405	0.0385681	705.818	115.065	327.67	0.963129	0.934646	1.03047	0.028337
CELSR3	Q023885	20-5:4	130.897	124.774	141.795	0.350464	0.556903	0.629309	-0.0267696	985.198	428.365	1704.98	0.951295	0.915735	1.03883	0.00878781	127.213	116.323	103.156	0.89997	0.996242	0.903365	0.00605643	103.473	116.814	85.6368	0.847718	0.994684	0.852249	-0.0639509	774.68	116.573	298.257	1.01643	0.979254	1.03797	0.039071	2071.31	186.594	1107.45	1.36744	1.2222	1.11884	-0.00314428
CELSR3	Q005809	24-5:4	140.561	144.323	229.677	0.522015	0.714831	0.730264	-0.0854223	189.409	130.562	327.787	0.341654	0.43424	0.786786	-0.0321889	150.579	126.005	140.872	0.828963	0.996734	0.831679	-0.168822	180.363	137.294	182.388	0.782175	0.960511	0.814332	-0.100545	797.684	157.617	273.59	0.982146	1.0212	0.961752	-0.0766033	974.067	141.29	492.186	1.23841	1.13279	1.09324	-0.0169697
CHRM1	Q023852	18-7:1	758.259	447.389	1195.72	1.02615	1.17015	0.876933	-0.237188	1095.67	885.304	2606.73	1.53974	2.08435	0.738713	-0.216378	86.4773	90.6989	65.2105	0.896659	0.956896	0.93705	-0.0418845	237.372	128.463	347.759	0.520356	0.794176	0.655215	-0.455202	773.959	120.911	401.508	0.914444	0.946407	0.966227	-0.0803686	1241.88	137.383	701.133	1.01525	1.08564	0.935161	-0.0724227
CHRM1	Q005776	22-7:1	693.278	356.271	1217.13	1.17714	1.0804	1.08954	0.0235791	2529.38	2254.53	5350.97	1.74414	2.50911	0.695124	-0.05692	72.8707	72.5665	66.6389	0.905239	0.980147	0.923575	0.00127735	102.995	95.1498	159.471	0.979605	1.03249	0.948784	0.0595681	2060.27	161.944	1088.86	0.838531	0.768647	1.09092	0.123937	581.025	99.5053	215.426	1.12146	1.0778	1.04051	0.0367339
CHRM2	Q023853	20-6:4	1518.9	755.777	1767.88	0.952368	0.90808	1.04877	-0.00974278	225.853	147.774	484.057	0.245992	0.3366	0.730814	-0.133398	128.426	120.712	98.2474	0.908553	1.03384	0.878818	0.0284904	300.338	131.953	423.914	1.15308	1.0263	1.12353	-0.0118131	737.881	119.861	323.04	0.77315	0.902981	0.85622	-0.0355498	926.692	155.121	365.027	1.11011	1.03324	1.0744	0.0487445
CHRM2	Q005777	24-6:4	628.409	373.554	1389.72	1.18692	1.17451	1.01057	-0.0999848	511.521	261.484	930.864	0.534548	0.550318	0.971344	-0.142797	143.017	125.098	130.495	0.787336	0.989561	0.795642	-0.105438	112.808	98.6693	113.122	0.77847	0.934176	0.833323	-0.0534027	827.925	119.123	767.621	1.10707	1.01956	1.08584	-0.0716074	758.568	165.264	516.329	0.981596	1.01116	0.97076	-0.116332
CHRM3	Q023854	18-6:4	304.962	204.002	685.05	0.576004	0.64141	0.898028	-0.214509	234.019	171.207	509.466	0.676678	0.851847	0.794366	-0.1795	162.188	128.717	179.84	0.868406	1.00278	0.865999	-0.119972	111.536	126.713	97.7379	0.773579	0.98515	0.78524	-0.177884	751.531	156.181	197.326	0.925321	1.0119	0.914441	-0.0113226	765.377	103.477	420.011	0.990629	0.999855	0.990773	-0.0549625
CHRM3	Q005778	22-6:4	2025.95	977.793	2507.38	1.2703	1.17484	1.08125	0.0955961	1124.27	464.616	1762.5	1.68668	1.62277	1.03938	-0.0183513	93.8507	97.4148	78.2092	0.973112	1.02775	0.946838	0.0105291	187.26	138.855	219.122	1.03285	1.02356	1.00907	0.0302089	930.67	124.535	411.373	1.2211	1.04613	1.16726	0.0733659	401.982	76.7815	167.746	0.852194	0.883286	0.9648	0.0419611
CHRM4	Q023855	20-3:6	972.884	407.423	1340.49	1.01683	0.878784	1.15708	0.0856446	840.359	337.176	1263.27	1.26075	1.17766	1.07055	-0.0959695	78.3741	79.9967	71.7859	1.12865	1.18657	0.951191	0.00210463	66.0879	70.0717	40.3543	0.882532	0.936937	0.941933	-0.0194603	816.032	115.751	423.757	1.01252	1.06236	0.953081	-0.0813866	1696.3	164.23	1016.4	1.38674	1.29779	1.06854	-0.0676073
CHRM4	Q005779	24-3:6	229.671	168.469	386.801	0.377717	0.503308	0.750469	-0.166975	184.655	150.373	359.382	0.533939	0.748186	0.713645	-0.118342	138.706	116.06	145.678	0.763603	0.918066	0.831752	-0.0767061	77.3124	84.5501	59.2506	0.850883	0.944942	0.900461	-0.0614549	789.04	107.509	497.412	1.34713	1.18311	1.13863	-0.0952529	729.088	108.275	354.697	1.40724	1.17279	1.19991	-0.0775336
CHRM5	Q023856	18-3:6	2197.41	1472.82	2704.69	1.34254	1.66672	0.8055	-0.162638	514.63	381.532	1702.27	1.45044	1.71696	0.844774	-0.172454	87.715	93.7452	74.9875	0.909492	0.989035	0.919575	-0.0572067	130.519	143.126	45.7842	0.94296	0.977712	0.964456	0.0124549	752.076	123.669	589.323	1.00565	1.05847	0.950099	-0.056347	633.836	96.3469	336.477	0.758191	0.884527	0.857171	-0.0712764
CHRM5	Q005780	22-3:6	784.632	466.653	1501.18	1.01444	1.05082	0.965383	-0.0462362	71.9482	79.8298	83.1878	0.052721	0.09547	0.552226	-0.021699	265.082	126.59	519.328	1.41934	0.986209	1.43919	0.183558	140.194	139.573	131.23	1.01285	0.953438	1.06232	0.0417796	915.331	136.282	414.364	0.959082	1.02669	0.934149	-0.0412812	NA	NA	NA	NA	NA	NA	NA
CMKLR1	Q023866	18-7:5	436.638	291.703	861.183	0.355517	0.37054	0.959456	-0.0994092	421.823	230.326	860.212	0.761525	0.822663	0.925683	-0.15729	135.755	131.332	109.866	0.726877	1.02315	0.710428	-0.273921	212.276	119.734	304.006	0.814981	0.931261	0.875137	-0.281188	683.417	102.449	338.833	1.02599	1.04954	0.977556	-0.0509232	961.295	121.807	612.5	1.14989	1.11827	1.02828	-0.0651801
CMKLR1	Q005790	22-7:5	273.466	180.231	1009.59	0.889088	0.845761	1.05123	-0.0748432	547.466	216.586	1284.88	0.6673	0.632665	1.05474	-0.0294559	103.77	102.954	89.5977	1.07596	1.08619	0.99058	0.0138306	100.544	99.7461	65.7207	0.693833	0.944371	0.734704	-0.213514	1491.57	138.366	818.298	1.21163	1.1014	1.10007	-0.0164578	421.751	78.0828	227.052	0.957187	0.963676	0.993266	0.00931934
CMKOR1	Q006108	18-4:5	800.72	358.496	1115.62	1.08361	0.937652	1.15566	0.0963043	1173.41	492.473	1901.86	1.22623	1.03646	1.1831	0.0856918	120.828	102.385	149.489	1.25283	1.08018	1.15983	0.139712	172.418	121.289	191.077	1.18983	1.14833	1.03614	0.0193887	898.433	131.274	412.878	1.06151	1.02752	1.03308	-0.000797838	760.493	162.438	213.271	0.963736	0.997454	0.966196	0.0397675
CMKOR1	Q024184	22-4:5	454.582	277.122	942.831	0.771846	0.840379	0.91845	-0.17757	395.741	186.578	719.978	0.431028	0.424987	1.01421	-0.0639703	186.62	128.738	377.139	0.999228	1.00294	0.996296	-0.0844677	202.648	128.95	353.761	0.778018	1.00295	0.775732	-0.249177	2521.74	208.909	1260.81	1.02635	0.991558	1.03509	-0.010004	1216.12	164.232	690.447	1.1717	1.1243	1.04217	-0.076306
CNR1	Q023868	18-1:5	1380.4	730.292	1681.96	1.44275	1.57519	0.915918	-0.215167	313.677	219.074	903.437	0.884072	0.985867	0.896746	-0.172422	84.095	93.4573	71.9586	0.871958	0.985997	0.884341	-0.0597938	134.307	145.387	64.2797	1.00575	0.981423	1.02479	0.105495	1132.28	143.306	613.188	1.08531	1.00105	1.08417	-0.00599125	804.84	138.496	380.71	0.928763	0.934148	0.994235	-0.0567257
CNR1	Q005792	22-1:5	505.83	297.095	919.933	0.831891	0.887583	0.937254	-0.114193	1522.52	1123.04	3012.96	1.11566	1.34306	0.830683	-0.165733	76.1938	67.6219	92.3387	0.94652	0.913361	1.0363	0.0196348	102.575	113.5	86.4562	1.04032	0.997527	1.0429	0.210756	878.82	161.263	277.2	1.121	1.03255	1.08566	0.00800365	4062.19	322.435	1917.5	1.52907	1.38682	1.10257	0.0126598
CNR2	Q023869	20-3:5	1383.61	716.867	1765.34	1.06065	0.992912	1.06822	0.0315403	406.385	204.811	897.137	0.562542	0.496798	1.13234	0.010272	203.331	121.759	285.984	1.11937	0.963151	1.1622	0.180306	116.109	105.28	134.977	0.961184	0.938054	1.02466	0.0597168	945.669	145.78	424.339	0.906441	1.01833	0.890123	-0.013909	2498.73	202.001	1081.65	0.896962	0.851278	1.05367	0.095394
CNR2	Q005793	24-3:5	933.518	557.942	1772.59	0.757953	0.740574	1.02347	-0.0070744	729.583	466.372	1721.86	1.45913	1.54237	0.94603	-0.0899378	114.463	113.623	92.9386	0.809766	0.973118	0.832135	-0.0807048	127.983	148.362	51.0616	0.924637	1.01348	0.912341	-0.00636231	826.318	159.563	305.901	1.05403	1.02167	1.03168	-0.0329884	776.112	132.519	388.04	1.02964	1.09513	0.940198	-0.0361416
CRHR1	Q023870	18-3:5	1237.33	776.895	2137.32	0.63482	0.692411	0.916825	-0.119453	403.836	212.809	802.542	0.355497	0.391822	0.907292	-0.256716	165.745	124.762	343.543	0.887451	0.971965	0.913048	-0.192361	174.08	109.165	198.887	0.668338	0.84906	0.78715	-0.205273	1074.93	173.431	649.858	1.31104	1.08023	1.21367	-0.103996	3001.43	261.814	1605.34	1.12978	1.12609	1.00328	0.00423897
CRHR1	Q005794	22-3:5	578.995	330.887	1275.33	0.756041	0.749212	1.00911	-0.00639622	732.106	314.522	1265.35	1.10263	0.924766	1.19233	0.0441549	95.3858	97.3218	81.7879	0.989029	1.02677	0.963245	0.0163927	149.402	105.32	214.93	1.03099	0.997147	1.03394	0.0476418	2020.77	193.26	1007.35	2.09772	1.29	1.62613	0.203445	867.568	142.032	352.978	1.00115	0.957994	1.04505	0.0234697
CRHR2	Q023871	20-5:2	756.442	498.565	1613.21	0.437661	0.421883	1.0374	-0.0495878	134.672	127.166	196.525	0.696575	0.883606	0.788332	0.0363905	175.639	128.108	190.05	0.966926	1.01337	0.954164	-0.0632822	67.5872	78.247	55.8694	0.74385	0.874498	0.850602	-0.0800787	797.559	146.018	270.347	0.827928	0.974662	0.849451	-0.0120205	709.426	149.829	213.757	0.818658	1.01059	0.810081	-0.0183871
CRHR2	Q005795	24-5:2	205.64	135.687	379.284	0.232665	0.253087	0.919308	0.00688807	144.123	154.688	137.349	0.643987	0.854885	0.753302	0.132409	122.66	113.583	97.7221	0.86776	0.972777	0.892044	-0.00854842	62.2483	63.7939	37.6093	0.831259	0.852997	0.974516	0.0154841	795.994	160.98	256.42	0.970835	1.00268	0.968244	0.0195666	1751.98	180.629	1015.02	0.659471	0.776899	0.84885	-0.00033452
CRY1	Q023872	18-5:2	1756.74	1084.89	2450.93	2.2808	2.49468	0.914265	-0.0718803	209.07	161.019	396.814	0.461733	0.648099	0.712442	-0.166166	221.108	134.151	297.138	1.18388	1.04511	1.13278	0.0786831	123.372	146.634	44.6364	0.899939	0.986694	0.912075	-0.00310951	796.708	144.511	265.915	0.798693	0.95317	0.837933	-0.0292582	720.717	144.72	732.877	0.916062	0.98683	0.928288	-0.096869
CRY1	Q005796	22-5:2	555.259	328.085	1186.86	1.22122	1.13615	1.07488	-0.0704849	383.155	180.379	598.844	0.430078	0.444273	0.968049	-0.0820771	100.437	95.8133	99.573	1.0414	1.01085	1.03022	0.114149	122.085	144.296	63.9973	0.977471	1.01978	0.958516	0.043613	4068.12	279.14	1967.87	1.25465	1.14047	1.10012	0.0397323	2572.97	209.703	1231.35	1.59775	1.2006	1.33079	0.193511
CX3CR1	Q023873	4-4:3	279.02	184.09	496.925	0.74705	0.821646	0.909212	-0.0440047	602.948	335.719	1372.87	1.20587	1.11028	1.08609	-0.0645165	74.4782	75.2368	98.4368	0.769226	0.940898	0.817545	-0.044941	126.588	143.551	83.1362	0.94795	0.969034	0.978242	-0.00947787	793.83	132.081	325.765	0.831773	0.995043	0.835917	-0.0804844	475.164	110.737	94.4951	0.45781	0.758081	0.603906	-0.101756
CX3CR1	Q005797	8-4:3	125.592	140.834	148.065	0.466426	0.697547	0.668666	0.00844573	649.328	309.436	1339.97	0.898838	0.75058	1.19752	0.0846963	117.729	99.1555	139.061	1.2207	1.04611	1.16688	0.103772	86.024	103.515	69.2477	0.87246	0.909774	0.958985	0.0204847	1124.79	143.804	909.182	1.50402	1.2308	1.22199	0.00107597	897.808	173.543	501.369	1.16177	1.06182	1.09414	-0.0534243
CXCR3	Q023917	28-1:3	146.057	131.913	181.146	0.549615	0.708451	0.775798	0.0713083	159.608	154.265	176.546	0.611959	0.808895	0.756537	0.0908719	104.465	112.028	67.6854	0.855749	0.92655	0.923586	-0.0420236	85.7445	78.7243	57.1224	1.14502	1.05263	1.08777	0.135014	1491.31	174.107	781.368	0.972413	1.00985	0.962925	-0.0781168	2681.1	216.491	1367.28	1.66489	1.23946	1.34323	0.118021
CXCR3	Q005841	32-1:3	297.143	202.927	640.855	1.44569	1.19606	1.20871	0.132885	255.038	147.166	473.974	1.12821	1.03327	1.09187	0.143845	103.507	110.586	67.3941	0.995372	1.00425	0.991155	0.0661608	103.025	96.7833	91.9795	1.13387	1.08166	1.04826	0.144791	1163.63	154.499	547.965	1.08413	0.970443	1.11715	0.226081	951.28	151.486	633.065	1.20912	1.03296	1.17053	0.140238
CXCR4	Q024047	19-5:3	1643.75	731.847	1936.76	1.718	1.57855	1.08834	0.0658139	513.755	264.024	1214.55	1.53798	1.33192	1.15471	-0.0391035	272.323	142.019	460.225	1.48556	1.12066	1.32562	0.162072	83.1789	88.0187	62.4137	0.915448	0.983708	0.930609	-0.0161773	595.288	99.0013	342.911	1.12736	1.17684	0.957956	-0.0764389	953.043	113.217	500.982	1.14002	1.03941	1.0968	0.0291208
CXCR4	Q005971	23-5:3	104.756	120.955	123.43	0.172282	0.361359	0.476761	-0.14662	511.176	246.284	1069.58	0.652472	0.640985	1.01792	-0.101263	103.611	104.394	84.6495	1.01866	1.01635	1.00227	0.0146688	65.7637	72.6144	36.1057	0.878202	0.970936	0.90449	-0.0420528	711.673	111.337	336.549	0.672576	0.926973	0.725562	-0.11177	606.677	90.4103	544.536	1.37689	1.11582	1.23397	-0.127656
CXCR6	Q024098	25-7:1	81.1024	89.6526	61.1847	0.38877	0.656172	0.592482	-0.00329005	1183.26	490.908	2067.43	1.14254	1.04944	1.08872	0.121781	84.678	82.4546	79.1836	1.10666	1.13595	0.974214	0.0305546	80.7114	82.9179	50.2517	1.03723	1.0159	1.02099	0.0720482	717.678	154.705	161.519	0.915455	0.990563	0.924176	0.0572653	1217.5	150.894	619.057	1.1667	0.981943	1.18816	0.122658
CXCR6	Q006022	29-7:1	131.942	135.354	152.965	0.431488	0.645353	0.668608	-0.0140979	499.415	240.964	1010.22	0.900836	0.801427	1.12404	0.0331489	124.236	129.219	87.6344	0.920682	0.98567	0.934067	-0.0205524	99.7372	119.991	63.2995	1.01154	1.05458	0.959188	0.00184094	856.127	149.008	261.982	1.10483	1.01286	1.0908	0.0259646	3223.14	255.566	1624.59	1.10953	1.08347	1.02406	0.00181071
CYSLTR1	Q024101	27-3:6	1660.36	1079.4	2329.81	1.4005	1.60355	0.873376	-0.048541	1590.64	782.516	2509.16	1.40024	1.44077	0.971875	-0.0176642	74.3794	67.117	84.7655	0.92398	0.906541	1.01924	0.0427513	175.558	115.369	251.516	1.45331	1.02795	1.41379	0.278465	1287.35	122.737	692.299	0.677679	0.704383	0.962089	0.0765077	756.564	161.863	253.597	0.979002	0.990351	0.98854	0.141256
CYSLTR1	Q006025	31-3:6	475.897	335.727	1223.52	1.15314	1.30593	0.883004	-0.166857	795.335	399.613	1719	1.19786	1.17495	1.01949	-0.0433658	153.2	136.778	137.199	0.953207	0.978844	0.973809	-0.0690212	368.381	147.169	408.423	1.1838	0.948781	1.24771	0.0929787	917.892	132.498	426.726	0.919366	0.958791	0.958881	0.034618	1025.81	159.059	453.678	1.22885	1.05947	1.15987	-0.0205228
CYSLTR2	Q006109	4-4:4	2195.7	1645.79	2641.49	1.78777	2.09059	0.855153	-0.0642042	941.535	456.003	1745.2	0.909135	0.974818	0.93262	-0.122033	67.0779	61.3318	64.0365	1.0065	0.999881	1.00662	0.060173	134.031	150.799	81.2103	1.00369	1.01796	0.98598	0.0320879	554.082	90.2287	226.007	0.705998	0.857084	0.823721	-0.04098	2136.28	206.006	1117.02	0.899611	0.971683	0.925828	-0.041041
CYSLTR2	Q024185	8-4:4	114.353	91.9052	227.672	0.371784	0.43128	0.862048	0.0461878	224.91	136.137	351.055	0.40569	0.452781	0.895996	-0.00114535	114.204	83.6155	148.023	1.17953	1.04568	1.128	0.0911135	104.749	113.664	111.257	1.19378	1.12735	1.05892	0.140747	1614.66	128.232	866.477	1.32721	1.04504	1.27001	0.192974	985.606	132.464	389.625	1.34492	1.07597	1.24995	0.151081
DRD1	Q023874	2-4:3	1504.3	936.362	2336.19	0.904419	0.92306	0.979805	0.00954271	133.326	152.76	118.221	0.511189	0.801004	0.638185	0.0208621	94.8896	75.0231	121.137	1.17877	1.01333	1.16327	0.154192	179.435	127.768	186.701	1.24451	0.993349	1.25284	0.344835	1107.32	149.39	492.236	1.22176	1.01389	1.20502	0.00800192	1189.3	180.818	612.553	1.37984	1.08337	1.27365	-0.0116009
DRD1	Q005798	6-4:3	968.769	600.841	2017.32	1.28743	1.2896	0.998315	-0.0333183	101.204	109.256	92.4023	0.447693	0.767103	0.583615	-0.00885681	83.644	72.713	83.6366	1.09314	1.00174	1.09124	0.0905185	197.063	130.049	258.043	1.08692	0.958652	1.1338	0.0355089	3317.34	279.488	1794.64	1.11202	1.12049	0.99244	-0.0544457	879.937	145.098	418.407	0.915853	0.964647	0.949418	-0.0296541
DRD2	Q023875	4-5:3	741.262	317.178	934.066	0.603546	0.402899	1.49801	0.411739	1161.41	630.885	2229.54	0.851045	0.754485	1.12798	0.161821	72.8122	66.2862	62.6457	1.09254	1.08065	1.011	0.070305	326.376	137.583	487.096	1.25304	1.07009	1.17096	0.0398719	1134.59	161.275	424.4	1.46419	1.09624	1.33564	0.0613833	836.987	150.017	252.591	0.96586	1.01185	0.954545	0.061994
DRD2	Q005799	8-5:3	470.588	356.15	1367.77	1.52997	1.67129	0.915444	-0.214229	114.859	90.7319	195.594	0.32372	0.408308	0.792833	0.0517502	95.1504	85.3876	99.7261	0.982733	1.06784	0.920297	-0.0307762	68.0118	77.5748	53.8191	0.828807	0.886264	0.935169	0.00306206	815.527	167.446	462.371	0.983801	1.03601	0.949609	-0.0568383	2112.63	209.992	1372.08	0.795225	0.903195	0.880458	-0.0653836
DRD3	Q023876	2-5:3	1533.34	768.351	2218.64	0.92188	0.757435	1.21711	0.184758	1085.99	405.401	1782.75	1.21898	0.998503	1.22081	0.123602	86.7421	76.7597	86.4938	1.13363	1.05749	1.072	0.121079	163.596	119.263	232.64	1.35429	1.06264	1.27446	0.223583	512.073	82.5676	239.964	0.874262	0.908637	0.962169	0.0310904	1151.09	138.883	544.771	1.26243	1.08201	1.16674	0.0139658
DRD3	Q005800	6-5:3	1244.48	687.883	2050.41	1.65384	1.47643	1.12017	0.0678856	788.658	391.528	1632.39	1.74176	1.5759	1.10525	0.0488194	78.5979	75.536	76.9223	0.976385	1.02026	0.957	0.00923891	509.479	174.456	688.692	1.63723	1.1247	1.4557	0.00135522	858.636	112.354	401.15	1.06538	1.03118	1.03316	-0.0167598	736.084	120.576	457.589	1.11003	1.07516	1.03243	-0.014561
DRD4	Q023877	4-5:4	3249.64	2211.7	3690.99	2.6459	2.80944	0.94179	0.0730312	253.757	156.829	525.307	1.12254	1.10112	1.01945	0.0262515	96.3758	81.8349	96.7586	0.99539	1.02341	0.972618	0.0829914	163.636	122.735	225.619	1.34062	1.04511	1.28276	0.226627	1597.24	143.157	891.087	1.29747	1.13954	1.13859	0.0398518	413.453	80.6629	172.078	0.938355	0.995519	0.942579	0.0333706
DRD4	Q005801	8-5:4	313.529	194.805	805.154	1.01934	0.914152	1.11507	0.0704385	197.054	166.42	317.272	0.755533	0.872633	0.865808	0.0182585	67.9021	66.5067	66.7183	1.01887	1.08425	0.939701	0.0794658	208.846	134.643	188.788	0.905698	0.941967	0.961497	-0.0375464	721.859	104.099	361.834	1.0837	1.06644	1.01619	0.000147961	856.817	112.594	450.464	1.02492	1.03368	0.99152	-0.0415514
DRD5	Q023878	2-5:4	136.39	118.598	161.472	0.584584	0.735154	0.795186	0.0787464	1664.14	933.749	3075.11	1.14751	1.03919	1.10424	0.0898934	85.4922	76.9364	78.6653	1.06203	1.03917	1.022	0.0938309	96.6938	107.074	91.7287	0.980673	0.941053	1.0421	0.13407	944.36	122.661	428.342	1.23907	1.03039	1.20252	0.0654106	369.787	72.4215	140.905	0.839252	0.893806	0.938964	0.097184
DRD5	Q005802	6-5:4	184.343	166.058	283.445	0.566946	0.769335	0.73693	-0.142632	330.019	186.934	665.397	0.463775	0.440116	1.05376	0.0104725	79.557	75.555	87.7428	1.03973	1.04089	0.998882	0.0491347	137.791	143.026	117.302	1.03184	0.965488	1.06873	0.0974927	967.889	162.358	370.504	1.19171	1.05192	1.13289	-0.0396314	781.944	108.356	485.611	0.935356	0.994778	0.940266	-0.0966696
EBI2	Q023879	4-2:7	375.182	179.813	561.134	0.305478	0.228409	1.33742	0.331344	240.149	131.914	479.29	0.306529	0.343322	0.892832	0.0210973	59.6526	52.1362	51.2962	0.895085	0.849967	1.05308	0.0888143	107.086	94.583	116.237	1.13288	1.07682	1.05206	0.0591478	682.717	138.736	170.856	0.753275	0.941584	0.800008	0.0174472	949.7	152.76	389.929	1.13767	1.01751	1.11809	0.0466953
EBI2	Q005803	8-2:7	265.221	201.57	1008.83	0.862285	0.945898	0.911605	-0.201807	281.615	163.609	596.544	0.843045	0.825355	1.02143	-0.0220825	75.1927	71.362	66.5507	0.776606	0.892442	0.870203	-0.0323099	128.769	102.582	121.012	0.888608	0.971217	0.914943	0.0119383	1723.94	194.96	982.944	0.577891	0.781614	0.739356	-0.0945144	1154.29	187.441	1000.88	1.49366	1.14685	1.30241	-0.130873
EDG1	Q023880	2-2:7	1524.65	794.446	2048.06	1.97947	1.82681	1.08357	0.0446695	234.552	153.061	381.841	0.42344	0.546695	0.774545	-0.0780604	69.2628	64.941	72.4818	0.905194	0.894669	1.01176	0.0726455	115.227	133.316	61.4045	0.99159	1.00549	0.98618	0.00488307	1231.51	157.536	594.052	1.3172	1.07852	1.2213	0.00994654	561.835	94.091	306.168	0.847257	0.838992	1.00985	0.10735
EDG1	Q005804	6-2:7	396.269	226.03	987.753	0.87154	0.782734	1.11346	0.0585334	683.122	252.976	1471.27	0.83265	0.738963	1.12678	-0.0308641	83.5073	74.8732	99.5247	1.03737	1.0113	1.02578	0.12567	125.869	144.866	72.0441	1.00776	1.0238	0.98433	0.0252986	2252.99	195.315	1058.78	1.27069	1.07746	1.17935	0.0943533	1063.78	124.508	518.32	1.16667	0.970016	1.20273	0.167031
EDG2	Q023881	20-4:3	734.279	461.27	1492.83	0.975811	0.99004	0.985628	-0.0857685	633.23	406.204	1548.74	0.54938	0.59575	0.922165	-0.0840672	114.84	107.132	77.8965	0.812438	0.917529	0.885463	-0.0775419	104.168	94.4668	142.867	0.990767	1.02507	0.966531	-0.0565845	1405.68	160.42	910.257	1.43983	1.22588	1.17452	-0.0244937	679.792	145.023	214.308	0.81434	0.965979	0.84302	-0.0558608
EDG2	Q005805	24-4:3	1415.1	895.853	1889.45	0.850791	0.883126	0.963386	-0.0898389	1480.8	1469.19	3568.59	0.949381	1.28235	0.740345	-0.268781	147.219	122.288	178.742	0.810467	0.967333	0.837837	-0.122228	577.552	168.673	790.324	1.26608	1.04276	1.21417	-0.167185	5325.59	391.195	2353.64	2.15643	1.82275	1.18306	-0.11302	730.945	159.879	450.615	0.945852	0.978212	0.966919	-0.104762
EDG3	Q023882	18-4:3	270.581	175.036	822.827	0.87971	0.821386	1.07101	-0.00430665	1537.14	676.966	2532.13	1.8736	1.97747	0.947475	-0.0451189	212.754	129.366	364.727	1.13916	1.00783	1.13031	-0.00295415	120.876	139.355	70.0828	0.967788	0.984858	0.982668	-0.0180386	822.976	126.144	350.136	0.788837	0.881168	0.895217	0.0114897	692.482	129.518	257.658	0.66719	0.886655	0.75248	-0.0394888
EDG3	Q005806	22-4:3	2388.1	1405.91	2896.37	1.94443	1.78587	1.08878	0.114892	437.541	214.857	795.827	0.789901	0.767412	1.0293	-0.0281274	92.9673	82.4967	97.4599	1.05632	0.972196	1.08653	0.174273	118.359	134.729	58.3422	1.01854	1.01614	1.00237	0.0315856	658.575	148.3	151.39	0.840063	0.949557	0.884689	0.0131117	874.411	167.319	327.664	1.1081	1.02742	1.07852	-0.00238012
EDG4	Q006002	13-1:4	1943.4	1056.83	2741.1	1.16842	1.04182	1.12152	0.135877	2242.22	1597.62	4131.36	1.54613	1.77802	0.869582	0.0507371	69.7381	69.9818	66.4691	0.905074	0.930649	0.972519	0.0386093	100.555	122.907	71.3676	0.823816	1.04657	0.787158	-0.147605	1542.75	169.216	985.295	1.58023	1.2931	1.22205	0.0136199	876.471	132.77	478.205	1.01801	0.914549	1.11313	0.0197066
EDG4	Q024078	9-1:4	925.358	599.641	1943.71	1.22974	1.28703	0.955487	-0.0863068	877.933	618.603	2059.11	1.23376	1.45644	0.847106	-0.211521	155.909	93.7697	192.716	0.595087	0.781158	0.761801	-0.213536	225.453	152.325	291.581	0.977716	1.06567	0.917464	-0.202243	3677.62	280.413	1777.76	1.48914	1.30657	1.13973	0.00518285	1994.32	196.226	1048.6	1.17293	1.12235	1.04506	-0.0141208
EDG5	Q006012	13-3:7	1231.5	631.035	1634.94	0.752407	0.714111	1.05363	-0.103628	652.999	426.617	1674.48	1.30597	1.4109	0.92563	-0.173679	175.413	105.802	284.247	0.669531	0.881398	0.759624	-0.191618	127.074	134.287	90.4279	0.560266	0.915361	0.612071	-0.244664	3117.98	282.724	1723.83	1.26902	1.34191	0.94568	-0.159354	706.429	124.086	288.506	0.774756	0.966725	0.801423	-0.0905226
EDG5	Q024088	9-3:7	1304.84	809.606	2117.85	1.68702	1.82309	0.925362	-0.0877142	1354.85	962.067	2746.99	1.87547	2.33363	0.803672	-0.157584	72.2521	77.4682	63.15	0.937702	1.03021	0.910207	-0.0584198	81.68	95.3725	79.2007	0.747468	0.95933	0.779156	-0.135246	1044.25	149.65	539.693	1.23379	1.17136	1.0533	-0.0110219	630.076	119.737	387.738	0.950166	1.06767	0.889942	-0.0836806
EDG6	Q024070	25-3:2	333.474	154.964	569.613	1.59853	1.13419	1.4094	0.38592	199.794	155.415	294.97	0.909701	0.839788	1.08325	0.291453	79.3939	78.1914	61.8153	0.986277	0.942441	1.04651	0.0648887	141.092	151.22	95.5554	1.05656	1.0208	1.03504	0.10891	705.822	99.1533	298.453	0.875772	0.910032	0.962353	0.0265406	2118.49	209.853	1217.23	1.31553	1.20146	1.09494	0.0156639
EDG6	Q005994	29-3:2	104.476	127.861	89.7541	0.341668	0.609628	0.560453	-0.029742	131.381	130.834	153.98	0.447228	0.710481	0.629472	0.00728676	119.308	124.349	86.6119	0.884167	0.948518	0.932156	0.00195338	126.265	150.456	45.6526	0.912222	1.02778	0.887562	-0.0500604	431.191	75.7688	205.025	0.736173	0.833817	0.882895	0.00979795	1555.85	200.334	1478.97	1.97755	1.36605	1.44764	0.0143522
EDG7	Q024119	11-4:3	87.3124	97.7123	64.2679	0.374232	0.605688	0.617863	0.0220908	725.394	336.328	1439.23	0.758049	0.707834	1.07094	-0.0680521	189.073	107.455	417.223	0.973089	0.993365	0.979589	-0.0896064	170.102	146.852	187.088	0.54663	0.94674	0.577381	-0.329854	822.502	130.858	373.548	0.788383	0.914096	0.862473	-0.021176	1683.02	178.022	1008.1	0.70874	0.839691	0.844049	-0.0663755
EDG7	Q006043	15-4:3	346.971	217.323	631.042	1.30566	1.16715	1.11867	0.0256484	1354.92	557.068	2159.09	1.47573	1.26889	1.16301	-0.0249867	118.015	93.237	133.271	0.881031	0.958693	0.918992	-0.0310623	99.9119	112.548	87.7308	0.827096	1.00281	0.824777	-0.0772641	720.233	154.258	194.263	0.918714	0.987702	0.930153	-0.0105224	715.494	131.194	284.422	0.976333	1.06566	0.916179	0.00096277
EDG8	Q006090	18-2:5	1840.56	1088.88	2260.19	1.15405	1.30831	0.882095	-0.145321	554.578	297.679	1188.08	0.488195	0.548084	0.89073	-0.1794	100.318	96.6139	106.686	1.04017	1.0193	1.02048	0.0725247	168.498	132.808	180.909	0.929372	0.97899	0.949317	0.0884436	883.719	121.71	583.943	0.905189	0.930077	0.973241	-0.0283498	1017.6	149.147	464.981	1.05913	0.991564	1.06814	0.00773268
EDG8	Q024166	22-2:5	311.315	194.009	703.394	0.588004	0.609991	0.963955	-0.085462	443.514	234.307	956.632	0.667977	0.688916	0.969606	-0.101714	249.05	127.726	503.898	1.3335	0.995054	1.34012	0.137585	182.353	129.14	259.123	1.26475	1.00401	1.25969	0.218474	2314.92	201.158	1261.72	0.937352	0.937283	1.00007	-0.00848658	841.814	168.758	256.29	0.976682	1.01112	0.965945	0.0106695
EDNRA	Q023883	20-5:3	2180.32	1137.42	2558.85	1.36709	1.36663	1.00034	-0.00311855	875.733	457.37	1801.97	0.915156	0.962578	0.950734	-0.114285	150.735	127.575	158.108	0.829823	1.00916	0.822293	-0.0825799	259.338	156.434	358.338	0.833392	1.00851	0.82636	-0.141711	780.549	155.288	238.122	0.995651	0.994297	1.00136	-0.0167863	885.619	144.773	375.021	1.02864	0.997233	1.03149	0.0375894
EDNRA	Q005807	24-5:3	727.492	374.671	1534.9	1.37407	1.17802	1.16643	0.128269	939.417	374.714	1519.26	1.02318	0.853524	1.19877	0.0865322	142.355	121	119.651	1.00709	1.0363	0.971815	0.0143882	112.155	114.889	125.146	0.928449	1.02367	0.906977	0.0147665	1737.23	160.038	842.618	1.66517	1.11793	1.48951	0.258705	3362.04	242.212	1619.48	1.97734	1.38538	1.42729	0.124251
EDNRB	Q023884	18-5:3	808.519	351.88	1223.05	0.845038	0.758981	1.11338	0.0819248	1295.83	666.678	2489.85	0.893543	0.741958	1.2043	0.166524	246.304	133.79	344.621	1.31879	1.0423	1.26527	0.171304	154.412	156.544	102.791	1.11558	1.06937	1.04321	0.179132	741.873	115.254	343.699	0.743064	0.834011	0.890952	0.027562	824.242	165.003	259.775	1.04452	1.0132	1.03091	0.0322517
EDNRB	Q005808	22-5:3	479.378	239.045	789.973	0.788387	0.714155	1.10394	0.0668272	1204.96	818.552	2391.35	1.69332	1.92719	0.878647	-0.121662	94.9161	94.7855	87.1591	0.984159	1.00001	0.984149	0.0423647	91.9223	95.9012	85.9016	0.841197	0.964648	0.872025	-0.00964443	1040.99	119.095	589.836	0.547989	0.683482	0.801761	0.0030725	868.755	135.261	373.372	0.837025	0.925966	0.903948	0.0112217
ELTD1	Q006121	20-7:4	238.034	144.462	529.894	0.576779	0.561938	1.02641	0.0530398	179.178	139.353	315.517	0.926777	0.96829	0.957128	0.0827325	111.968	121.122	89.5623	0.792116	1.03734	0.763599	-0.21644	116.779	98.9468	175.488	0.757056	0.926294	0.817296	-0.127722	1077.19	134.988	596.967	1.10336	1.03154	1.06963	0.0504271	1311.76	163.126	686.532	0.814568	0.933937	0.872187	-0.0174243
ELTD1	Q024197	24-7:4	745.405	380.433	1209.73	0.628741	0.565168	1.11249	0.000364963	133.904	156.228	123.343	0.598326	0.863397	0.692991	0.0390908	127.549	131.343	95.336	0.702179	1.03896	0.675846	-0.262894	153.583	115.029	203.836	0.549692	0.846758	0.649172	-0.354364	2795.29	234.845	1432.19	1.13186	1.09424	1.03438	0.00983483	644.664	146.202	566.238	0.819396	0.99694	0.821911	-0.132385
EMR1	Q023887	20-2:7	241.302	156.015	407.648	0.396846	0.466102	0.851414	-0.0396283	196.472	137.511	319.805	0.295906	0.404313	0.731874	-0.128049	92.0169	80.1409	92.6489	1.14309	0.965938	1.1834	0.244047	89.172	85.6538	61.1088	1.1908	1.14529	1.03974	0.0983983	2289.55	202.497	1515.43	0.706119	0.827334	0.853487	-0.0966955	1119.94	151.517	684.748	1.22826	1.18044	1.04051	-0.20203
EMR1	Q005811	24-2:7	1356.43	598.49	1914.53	1.41769	1.2909	1.09822	0.0806167	1699.95	789.509	2720.84	1.49647	1.45364	1.02946	0.048935	209.878	150.532	153.155	1.55536	1.14824	1.35456	0.359395	151.655	104.053	150.417	1.66908	1.16291	1.43526	0.4418	705.785	140.955	183.751	0.707543	0.929715	0.761032	-0.0357651	824.853	126.048	606.481	1.24389	1.12394	1.10672	-0.00120713
EMR2	Q006079	4-3:3	1202.61	817.017	1770.64	0.979181	1.03783	0.943492	-0.0892946	583.867	348.848	1302.48	1.05317	1.16024	0.907716	-0.183273	111.59	83.7392	162.772	1.15252	1.04723	1.10054	0.123459	328.721	132.6	546.641	1.50251	1.10079	1.36494	0.191616	784.5	156.987	234.521	1.00069	1.00518	0.995537	-0.0113151	661.092	102.67	229.229	1.22238	1.08331	1.12838	0.076067
EMR2	Q024155	8-3:3	317.26	262.137	1079.64	1.03147	1.23012	0.838513	-0.261698	498.1	258.553	1113.75	0.480959	0.552721	0.870166	-0.247324	61.1569	59.4399	63.3678	0.917656	0.969038	0.946976	-0.0210917	97.4043	92.4555	116.836	1.03046	1.0526	0.978962	-0.0131896	1267.35	162.607	693.353	1.21477	1.13587	1.06946	-0.0236501	707.96	102.45	457.16	0.692799	0.873272	0.793337	-0.0976769
EMR3	Q006146	2-6:1	2544.07	1431.35	3284.47	1.52955	1.41102	1.08401	0.132968	275.925	187.926	469.253	1.22659	1.10099	1.11408	0.0807125	74.599	71.8667	72.7939	0.926708	0.970694	0.954686	0.0344831	139.064	105.596	210.999	0.901527	0.988537	0.911981	-0.108261	943.587	138.908	427.526	0.904445	0.970324	0.932106	-0.0207357	524.114	101.282	191.953	1.01161	1.09704	0.92213	-0.0523167
EMR3	Q024222	6-6:1	524.65	253.88	1003.85	0.697227	0.544912	1.27952	0.175024	430.177	190.273	940.224	2.38534	1.59394	1.49651	0.3592	91.1903	82.9693	77.8327	1.19176	1.14304	1.04263	0.0765151	577.15	183.734	844.195	2.0657	1.35251	1.52731	0.112253	878.713	156.832	315.327	1.12087	1.00418	1.1162	0.00495131	2067.7	171.36	1144.08	1.69036	1.35414	1.24829	0.035223
EMR4	Q006224	10-4:2	1979.59	1092.27	2639.27	1.20946	1.23607	0.978476	0.0592683	806.057	397.174	1571.34	0.904771	0.978242	0.924895	-0.140849	96.7087	81.6473	109.81	1.09883	0.962186	1.14202	0.161544	101.675	115.862	71.6424	1.03119	1.01829	1.01267	0.0704955	780.887	109.761	428.909	1.17232	1.12445	1.04257	-0.0372927	771.934	156.901	516.626	0.998891	0.959993	1.04052	-0.0641792
EMR4	Q024300	14-4:2	912.824	448.071	1598.23	1.18018	1.00898	1.16968	0.101347	423.834	204.342	890.667	0.936041	0.822475	1.13808	-0.00187531	469.796	144.73	887.365	2.41787	1.32394	1.82628	0.317777	156.766	152.121	123.551	1.17394	1.02688	1.14321	0.171171	1480.81	141.679	795.87	1.20289	1.12777	1.0666	-0.0199986	1238.35	164.651	615.8	1.48345	1.09672	1.35263	0.0681573
F2R	Q023888	18-2:7	2731.95	1562.44	2894.96	1.71296	1.8773	0.912461	-0.0452013	968.114	477.735	1853.12	1.45241	1.66859	0.87044	-0.210138	89.4579	96.0178	75.6916	0.927565	1.01301	0.915651	0.00486755	75.804	83.9502	69.3371	0.923764	0.959101	0.963156	0.0248394	835.399	161.312	455.151	1.00777	0.998051	1.00974	-0.0391191	554.958	119.409	207.403	0.757273	0.969933	0.780748	-0.0486086
F2R	Q005812	22-2:7	893.435	503.238	1931.03	1.6875	1.58225	1.06652	0.015058	443.072	215.229	716.25	1.28117	1.07088	1.19637	0.0358746	261.051	130.486	607.465	1.39776	1.01656	1.37499	0.0398935	108.448	85.1849	172.149	1.05132	1.01238	1.03846	0.0743153	720.808	146.985	197.968	0.9302	0.99911	0.931029	0.00819532	1799.26	184.234	1002.69	0.757691	0.868991	0.87192	-0.0482467
F2RL1	Q023889	4-3:1	1622.24	833.657	2014	0.832297	0.743	1.12018	0.0805328	553.158	268.48	1094.01	1.22165	1.08063	1.1305	0.0560709	65.2176	59.9648	64.4252	0.978588	0.977596	1.00101	0.100579	163.227	146.711	138.369	1.17926	1.0022	1.17667	0.25555	883.449	157.243	257.617	1.12691	1.00681	1.11928	0.0722046	3349.57	246.324	1678.36	1.97	1.4089	1.39826	0.122476
F2RL1	Q005813	8-3:1	669.522	353.099	1449.67	0.874249	0.799505	1.09349	0.0320942	1037.46	436.671	1589.98	1.16451	1.07552	1.08274	0.0280275	93.7403	79.9964	106.106	0.96817	1.00042	0.967762	-0.0580835	104.478	127.034	71.8769	0.899084	0.958101	0.938402	0.00296362	984.748	135.63	484.644	0.943899	0.947428	0.996275	-0.00659815	743.028	142.933	216.92	0.86302	0.984552	0.876561	0.0456514
F2RL2	Q023890	2-3:1	813.329	362.58	1191.72	0.509967	0.435647	1.1706	0.061528	1169.89	648.399	2133.9	0.857257	0.77543	1.10552	0.0022486	80.2561	72.0053	88.3204	0.996984	0.972567	1.02511	0.0494062	688.751	206.379	1072.18	2.21332	1.33051	1.66352	0.180903	801.319	116.636	491.41	0.820788	0.8913	0.920889	0.0136616	910.725	131.349	419.425	0.877462	0.899189	0.975837	0.0553649
F2RL2	Q005814	6-3:1	988.793	585.347	2263.88	1.86761	1.84041	1.01478	-0.0101657	560.689	329.508	1331.73	1.58025	1.48284	1.06569	-0.0774646	70.421	69.2388	59.2176	0.920331	0.953877	0.964832	-0.0112508	143.481	110.022	225.996	1.18778	0.980313	1.21163	0.144048	1367.86	150.492	698.775	0.553871	0.701209	0.78988	-0.0186054	745.786	160.387	261.847	0.945099	0.984858	0.95963	-0.0702434
F2RL3	Q005998	13-1:3	797.498	378.866	1285.1	0.647514	0.502882	1.28761	0.27739	287.756	207.306	619.585	1.31021	1.12018	1.16964	0.050366	81.9223	75.1818	76.4312	1.0632	0.999801	1.06342	0.0977357	139.961	103.542	250.443	0.907337	0.969312	0.936063	-0.188764	977.707	122.97	475.385	0.923994	1.02382	0.902497	-0.0129741	836.23	136.03	599.123	1.26105	1.21295	1.03965	-0.0510845
F2RL3	Q024074	9-1:3	1638.41	1088.06	2456.57	1.25598	1.50704	0.833407	-0.133275	172.09	142.91	206.46	0.585803	0.776057	0.754845	0.0433297	111.116	91.4789	119.846	0.424118	0.762074	0.556531	-0.366892	111.691	108.087	89.2822	0.399757	0.795654	0.502426	-0.333589	797.095	110.09	706.253	1.50954	1.30865	1.15351	-0.187592	1174.27	158.166	656.206	1.28784	1.23224	1.04512	-0.111195
FPR1	Q023891	4-6:6	2358.22	1442.6	2795.02	1.9201	1.83248	1.04781	0.102926	756.047	323.478	1315.03	0.554007	0.386852	1.43209	0.342496	90.3091	76.7577	82.9662	1.18025	1.05746	1.11611	0.174801	241.47	132.016	304.633	1.67477	1.02638	1.63173	0.471337	1213.27	144.716	628.65	1.4335	1.13274	1.26551	0.0854768	2776.92	237.154	1237.62	1.16939	1.1186	1.04541	0.0370942
FPR1	Q005815	8-6:6	462.053	263.843	1179.19	1.50222	1.23812	1.2133	0.0875234	617.568	304.561	1360.09	1.74056	1.37058	1.26995	0.0433725	72.6282	73.0298	71.3531	0.902226	0.986404	0.914662	-0.0383011	168.863	121.514	168.355	0.931383	0.895733	1.0398	0.0407118	1637.78	158.944	825.356	0.666578	0.754404	0.883582	-0.0130069	703.405	128.559	301.911	0.959837	1.04425	0.91916	-0.00280421
FPRL1	Q023892	2-6:6	644.543	452.054	1817.06	1.56179	1.75843	0.888173	-0.117255	103.385	107.95	136.385	0.309493	0.544573	0.568322	-0.0562977	82.1088	79.1773	89.6851	1.07308	1.0908	0.983756	0.0192667	109.101	128.52	82.3131	0.938873	0.969315	0.968594	0.0451938	748.565	99.9782	394.563	1.12379	1.02423	1.09721	0.00691749	692.325	118.407	324.741	0.667039	0.810587	0.822909	-0.0332256
FPRL1	Q005816	6-6:6	1321.47	759.464	1777.73	1.11464	1.12825	0.987938	-0.0584812	578.44	250.925	1001.98	0.738328	0.653062	1.13056	0.0268728	92.7056	79.4818	87.9887	1.15164	1.07355	1.07274	0.110504	146.294	145.348	100.518	1.05693	0.992888	1.0645	0.14918	1466.94	135.299	799.059	1.19162	1.07699	1.10644	0.0183509	928.231	161.204	391.617	1.1763	0.989876	1.18833	0.0698511
FPRL2	Q023893	4-7:6	1595.1	802.336	1965.22	1.29876	1.01918	1.27432	0.22815	434.002	215.598	649.351	1.25494	1.07271	1.16987	0.153647	NA	NA	NA	NA	NA	NA	NA	182.749	152.556	162.755	1.33306	1.02654	1.2986	0.363639	1673.06	170.56	975.137	1.60366	1.19142	1.346	0.0268324	954.995	109.51	545.902	0.780717	0.865379	0.902168	0.00139239
FPRL2	Q005817	8-7:6	463.665	270.868	1205.77	1.50746	1.27109	1.18596	0.0956722	981.825	369.973	1775.3	1.47298	1.29221	1.13989	0.0912264	190.823	119.186	170.583	1.34998	1.02076	1.32252	0.364434	119.687	128.707	100.342	1.10422	1.03287	1.06907	0.133077	889.52	165.19	346.464	1.13465	1.0577	1.07276	-0.0880015	364.859	79.3425	105.85	0.704228	0.859401	0.819441	-0.00810934
FSHR	Q023894	2-7:6	1889.67	1343.04	2790.86	1.13611	1.32396	0.85812	-0.100924	1322.23	533.692	2005.71	1.98367	1.86404	1.06418	-0.0138041	83.8921	81.2223	85.6716	1.04215	1.09706	0.949951	-0.00833066	83.565	81.8073	86.5334	0.810092	0.972237	0.833225	0.00619981	626.195	98.7147	316.619	1.0691	1.08633	0.984142	-0.0615551	1376.65	148.909	843.905	0.908842	0.975358	0.931804	-0.0190265
FSHR	Q005818	6-7:6	1626.35	957.155	2782.48	2.16132	2.05437	1.05206	0.0844631	830.373	335.101	1263.51	2.40106	1.6673	1.44009	0.301759	79.7933	72.4361	84.2263	1.04282	0.997926	1.04498	0.0342556	121.407	90.026	198.383	1.13122	1.02471	1.10394	0.132339	1231.87	126.219	638.411	1.52848	1.15844	1.31943	0.0782796	694.214	119.773	261.088	0.882608	0.960277	0.919118	0.051598
FY	Q023895	4-7:3	1606.57	953.907	2390.94	1.3081	1.21171	1.07954	0.101057	2032.94	894.745	3389.33	1.48968	1.07004	1.39217	0.430039	108.08	88.725	116.012	1.11627	1.10958	1.00603	0.119056	160.565	144.141	152.361	1.16003	0.984647	1.17812	0.21022	3136.48	252.387	1608.69	1.05139	1.01185	1.03908	0.0147656	710.917	122.641	317.824	0.970087	0.996183	0.973804	0.0439334
FY	Q005819	8-7:3	528.522	323.115	1234.31	1.71833	1.51627	1.13326	0.0692913	128.381	103.069	240.972	0.361831	0.463825	0.780102	0.0493587	92.3327	77.0051	94.3336	1.38545	1.2554	1.10359	0.0496277	111.751	125.239	88.1088	0.961676	0.944564	1.01812	0.11336	832.157	141.184	308.181	0.918159	0.9582	0.958212	-0.00679441	2062.27	194.435	1088.56	0.868447	0.917108	0.946941	-0.0458762
FZD1	Q024052	17-2:7	1372.69	634.14	1942.81	1.21268	1.18548	1.02295	-0.0152915	353.806	199.81	794.484	0.385355	0.455128	0.846696	-0.221114	94.9341	88.4766	82.4157	0.997548	1.05231	0.94796	-0.0263471	453.531	184.814	711.046	1.9996	1.25978	1.58726	0.097978	2722.1	235.846	1368.78	0.912487	0.945532	0.965051	0.0141398	1907.28	189.311	1071.8	0.717926	0.814242	0.881711	-0.00310092
FZD1	Q005976	21-2:7	757.638	380.325	1236	0.85398	0.813505	1.04975	-0.00679954	876.098	427.528	1763.24	0.915537	0.899772	1.01752	-0.093288	282.201	130.885	579.903	1.48705	1.00782	1.47552	0.1472	126.813	101.239	146.756	1.16048	1.01834	1.13959	0.166233	991.337	146.93	346.517	1.09379	0.997193	1.09687	0.091536	841.61	145.083	308.083	0.971194	0.978576	0.992456	0.0658364
FZD10	Q024107	11-3:5	2129.4	1066.18	2426.32	1.0925	0.950235	1.14971	0.155763	531.212	268.18	1209.35	1.0624	0.88692	1.19785	0.0724957	136.391	98.9068	135.97	1.01822	1.01699	1.00121	0.0205497	205.38	134.925	219.157	0.890668	0.943936	0.943568	-0.0203765	2335.95	212.827	1164.35	0.945868	0.991655	0.953828	-0.0158344	682.274	117.191	301.415	1.00175	0.989898	1.01197	-0.0293817
FZD10	Q006031	15-3:5	661.715	360.303	1347.96	0.864055	0.815817	1.05913	-0.00262885	2305.22	1447.18	3743.53	3.19102	3.51035	0.909034	-0.0492536	130.327	96.0636	203.587	0.670745	0.888062	0.755291	-0.247156	107.809	114.762	96.7441	0.883241	0.977214	0.903836	-0.0652195	1152.18	143.437	728.502	1.18017	1.09611	1.07669	-0.0268249	872.08	162.822	324.889	1.06205	1.03064	1.03047	-0.0384286
FZD2	Q023896	2-7:3	2570.36	1557.36	3106.73	1.54536	1.53523	1.0066	0.104151	835.81	426.499	1670.58	1.17456	1.00415	1.16971	0.0705825	78.9034	75.9824	69.6751	0.98018	1.02628	0.955076	0.0254043	634.983	194.08	856.606	2.04054	1.25121	1.63085	0.211662	892.971	105.342	405.872	0.843914	0.877059	0.962209	0.0715276	1095.97	128.759	543.648	1.20198	1.00313	1.19822	0.0456774
FZD2	Q005820	6-7:3	856.576	426.668	1491.51	1.13834	0.915771	1.24303	0.142199	1754.97	837.732	2654.33	1.21015	0.932328	1.29798	0.347069	85.0808	81.9793	69.6787	1.11192	1.1294	0.984523	0.0502533	146.337	106.621	149.86	1.21142	0.950002	1.27517	0.240147	507.315	76.4773	282.309	0.960754	0.909092	1.05683	0.114451	635.153	99.7735	395.786	0.957822	0.889662	1.07661	0.135097
FZD3	Q024050	17-5:4	657.64	259.133	973.379	0.580981	0.48443	1.19931	0.108948	710.62	380.837	1722.53	1.56941	1.53286	1.02384	-0.0455731	219.365	135.974	317.241	1.15594	1.047	1.10404	0.12	269.762	150.58	456.339	1.16987	1.05346	1.1105	0.011478	926.761	117.452	352.89	1.21598	0.986636	1.23245	0.193247	742.227	165.131	244.586	0.96045	1.01035	0.950614	0.0852839
FZD3	Q005974	21-5:4	1249.91	716.222	1730.14	1.40885	1.53198	0.919625	-0.126158	2028.91	934.722	3172.97	2.27738	2.30222	0.98921	-0.0583893	89.7359	83.0705	84.8545	0.942926	0.988012	0.954367	-0.0307248	107.554	110.986	96.4435	0.881152	0.945056	0.932381	-0.0283391	766.39	151.128	239.486	0.943615	0.979163	0.963696	-0.0323806	812.39	155.675	261.051	0.973183	1.03693	0.938522	-0.0142892
FZD4	Q024053	3-3:1	587.311	303.731	967.063	0.762512	0.69842	1.09177	0.0224694	723.722	301.826	1274.05	0.882136	0.881657	1.00054	-0.144758	110.856	77.8847	154.8	1.2989	1.00767	1.28902	0.317946	125.352	91.7828	174.1	1.16797	1.0447	1.11799	0.171985	937.357	131.423	430.751	1.22988	1.104	1.11402	0.0101302	934.001	113.341	506.174	1.20888	1.09517	1.10383	-0.0266081
FZD4	Q005977	7-3:1	377.941	239.126	988.827	0.83123	0.828084	1.0038	-0.0374126	310.585	198.613	697.336	0.560704	0.709394	0.790399	-0.316325	66.2837	68.3892	75.8854	0.95454	1.0144	0.940993	-0.0132656	84.7414	92.1542	55.1547	1.03268	1.05283	0.98086	0.020761	774.947	156.21	217.466	0.954151	1.01209	0.942757	-0.034655	507.434	91.8887	203.225	1.07575	1.05708	1.01766	-0.0424561
FZD5	Q024048	17-5:3	209.825	150.721	518.936	0.2374	0.28113	0.844449	-0.105998	369.437	233.332	720.408	1.10595	1.17709	0.939565	-0.0966892	93.6529	82.3164	98.8433	0.984085	0.979043	1.00515	0.127674	207.257	126.203	247.208	1.11727	1.07707	1.03732	-0.048534	1148.34	127.889	574.912	1.42484	1.17377	1.21391	0.0025363	3151.74	276.155	1455.02	1.13137	1.16378	0.972155	-0.00468224
FZD5	Q005972	21-5:3	1293.08	1085.86	2624.81	0.74815	0.918848	0.814226	-0.132454	406.312	220.264	729.056	0.518621	0.573265	0.904679	-0.108847	186.336	131.183	195.312	0.981893	1.01011	0.972063	-0.0460336	203.551	125.311	350.034	0.930386	1.04028	0.894358	-0.0906407	784.002	115.247	434.319	1.33853	1.26826	1.0554	-0.0909264	615.482	120.362	270.397	0.816538	0.994662	0.82092	-0.0506496
FZD6	Q024054	1-3:1	185.757	140.699	399.14	0.350853	0.442377	0.793109	-0.081912	742.346	344.083	1298.99	0.833258	0.847477	0.983222	-0.0986617	78.6262	72.9611	69.4506	0.866873	0.949186	0.91328	-0.0456278	78.1567	80.7058	84.3057	0.826833	0.918833	0.899873	-0.00739639	531.715	94.8431	177.338	0.659743	0.870473	0.757913	-0.0303607	971.039	151.417	433.062	1.12055	1.0213	1.09719	-0.0160159
FZD6	Q005978	5-3:1	1710.12	868.223	2037.71	1.07227	1.04319	1.02788	-0.00187685	637.436	327.967	1434.53	1.40778	1.32006	1.06645	-0.0619322	91.9989	92.6918	78.1442	0.953911	0.977921	0.975448	0.0120764	334.139	134.955	519.444	1.28285	1.04965	1.22216	0.0695724	682.313	92.4967	381.775	1.16491	1.0179	1.14442	0.00863983	2435.56	222.251	1283.07	0.91678	0.955921	0.959054	-0.00285417
FZD7	Q024055	3-6:6	92.4083	94.389	72.4025	0.442966	0.690837	0.641202	0.0477177	957.607	416.779	1654.28	1.44225	1.22542	1.17694	0.0777724	79.1213	72.0047	65.0292	1.13941	1.06802	1.06684	0.124698	96.1224	118.105	89.7737	0.974878	1.038	0.939185	0.129478	777.045	122.465	302.261	1.01954	1.02875	0.991046	0.0188018	1023.42	171.864	815.893	1.32432	1.05154	1.25941	-0.0303635
FZD7	Q005979	7-6:6	NA	NA	NA	NA	NA	NA	NA	1076.93	435.312	1678.02	0.948018	0.801495	1.18281	0.0945839	100.047	83.6217	95.2988	1.17225	1.08189	1.08352	0.125359	176.317	151.267	141.118	1.32035	1.02112	1.29304	0.226791	1360.89	173.661	599.157	1.67559	1.12515	1.48922	0.113328	845.929	143.841	325.552	1.01336	0.958105	1.05767	0.0121715
FZD8	Q024056	1-6:6	2404.46	1601.11	2731.38	1.39117	1.35485	1.02681	0.0483805	400.064	207.589	666.817	0.891464	0.819822	1.08739	0.0618397	78.0365	73.4622	75.5728	0.978609	1.05443	0.928096	0.0332804	133.353	149.935	84.6348	0.998613	1.01212	0.98665	0.0599357	2152.93	207.13	1243.85	1.13333	1.18871	0.953412	-0.0828119	956.649	142.686	645.778	1.21626	1.14398	1.06318	-0.147722
FZD8	Q005980	5-6:6	1290.04	673.99	2138.76	1.45957	1.25714	1.16102	0.123734	248.129	138.299	372.642	0.611578	0.682482	0.896109	0.093593	94.7167	82.5002	72.9949	1.04428	1.07329	0.972971	0.0432886	126.893	119.173	139.253	1.28696	1.04739	1.22873	0.239849	1133.21	153.026	632.417	1.13503	1.10734	1.02501	-0.0700116	1031.35	125.888	553.574	0.680882	0.824573	0.825739	-0.0829453
FZD9	Q024057	3-7:6	1229.84	542.725	1693.06	1.59671	1.24798	1.27944	0.137846	262.411	169.705	492.151	0.579536	0.683061	0.84844	0.00252648	81.0832	76.585	65.1177	1.16767	1.13596	1.02791	0.0897681	113.245	99.3923	113.59	1.24634	1.11082	1.122	0.240633	1674.76	157.844	912.933	0.68163	0.749183	0.909831	0.0178461	1257.79	156.05	598.105	1.21185	1.06828	1.13439	0.0917907
FZD9	Q005981	7-7:6	490.715	265.159	1019.2	1.07926	0.918237	1.17536	0.072181	772.198	287.531	1222.22	0.866766	0.70819	1.22392	-0.00104901	103.244	89.3451	106.112	1.20971	1.15594	1.04651	0.0311676	87.6958	88.9577	57.3772	1.17108	1.18946	0.984545	0.034746	811.057	116.83	463.265	0.958276	0.914467	1.04791	0.00162672	725.642	159.232	182.869	0.919571	0.977767	0.940481	0.0444125
GABBR1	Q023899	28-5:7	97.9927	122.257	80.2314	0.368748	0.656589	0.561612	-0.0365094	718.322	494.928	1903.28	2.02453	2.22726	0.908979	-0.155297	133.732	124.439	93.6355	1.09549	1.0292	1.06441	0.122997	106.618	86.6246	123.566	1.03357	1.02949	1.00396	0.0214486	1132.49	152.186	534.965	0.638727	0.839535	0.76081	-0.086696	862.373	143.117	312.818	0.826396	0.931332	0.887327	0.0311817
GABBR1	Q005823	32-5:7	103.463	122.836	85.4255	0.503381	0.724007	0.695271	0.100686	1685.55	850.2	3066.97	1.23511	1.01677	1.21475	0.203946	155.232	135.501	86.581	1.05841	0.996628	1.06199	0.123744	124.053	101.595	141.338	1.42094	1.13448	1.25251	0.169672	1154.33	160.062	579.467	1.23465	1.09582	1.1267	0.0389444	2450.31	203.754	1268.68	0.843495	0.863808	0.976484	0.0558114
GALR1	Q023900	26-5:7	118.751	118.75	150.626	0.508984	0.736096	0.691464	0.0181858	1359.02	877.192	2374.44	0.871307	0.765637	1.13802	0.09331	104.334	104.688	84.7165	1.15074	1.09165	1.05414	0.0708745	73.6818	75.3556	44.4555	0.946888	0.923246	1.02561	0.106473	3260.4	244.641	1545.34	1.09293	0.98079	1.11434	0.0717871	854.283	102.269	414.371	1.1057	0.988182	1.11892	0.0567596
GALR1	Q005824	30-5:7	742.874	459.817	1087.49	2.28471	2.1303	1.07248	-0.0390645	1513.75	926.584	2366.85	1.31331	1.35896	0.966409	-0.0960074	180.935	141.944	180.346	1.05053	1.01482	1.03519	0.020676	133.728	108.321	234.424	0.86693	1.01405	0.854919	-0.199491	885.168	138.825	423.02	0.97665	0.942185	1.03658	-0.016748	411.125	79.3224	151.749	0.871576	0.912516	0.955135	0.0167198
GALR2	Q024071	11-6:3	1215.53	648.26	1725.82	0.623634	0.577764	1.07939	0.0253959	883.096	374.506	1425.58	2.17662	1.84813	1.17775	0.0399546	91.16	94.4088	72.7383	0.945213	0.996035	0.948976	0.00889553	83.3267	90.5216	58.464	0.95445	1.01082	0.944231	-0.0245143	587.971	87.2766	288.264	0.882699	0.894106	0.987242	0.0205644	841.495	148.432	683.903	1.06958	1.01214	1.05675	0.0029257
GALR2	Q005995	15-6:3	788.181	418.587	1486.87	1.02919	0.947788	1.08589	-0.0122156	282.434	177.802	502.284	0.629349	0.702186	0.896271	-0.043533	97.6453	93.3943	92.8089	0.728965	0.960311	0.759093	-0.142143	86.6355	84.3547	103.274	0.839859	1.00251	0.837755	-0.0393596	972.649	110.43	517.702	0.790101	0.879034	0.898829	-0.0219766	1217.01	154.978	613.834	0.755729	0.887289	0.851728	-0.0462153
GALR3	Q024067	27-5:1	269.334	160.524	562.281	0.348219	0.361472	0.963336	-0.0844707	277.928	171.807	465.47	0.946081	0.932977	1.01405	-0.00152768	162.828	142.329	136.591	1.01312	1.01857	0.994643	-0.0170019	149.688	113.323	195.249	1.03297	1.07291	0.962772	-0.0103449	687.534	122.72	241.834	0.659014	0.857247	0.768756	-0.025275	939.477	135.839	410.64	0.55254	0.776955	0.711161	-0.0314066
GALR3	Q005991	31-5:1	1701.37	870.551	1931.38	1.03948	0.985159	1.05514	0.0149846	119.221	152.721	131.424	0.542834	0.825226	0.6578	0.00815404	223.612	148.315	261.263	1.29832	1.06037	1.2244	0.0183294	107.958	121.85	70.5265	0.996001	0.977848	1.01856	0.0424211	674.943	151.042	134.111	0.860943	0.96711	0.890222	0.0791691	1056.71	141.038	575.175	1.22735	0.971502	1.26336	0.105078
GCGR	Q023901	28-4:6	225.21	178.47	430.948	0.847471	0.958486	0.884177	-0.0619196	108.652	124.895	132.393	0.561989	0.867827	0.647582	-0.00166704	117.211	122.103	83.1284	0.960162	1.00988	0.95077	-0.0142849	73.6333	86.551	60.2428	0.897312	0.988814	0.907463	-0.0392424	1651.69	151.756	1054.27	0.509397	0.620024	0.821576	-0.0209934	849.614	140.84	312.822	0.81417	0.916517	0.88833	0.0263919
GCGR	Q005825	32-4:6	261.346	175.259	475.717	1.27153	1.03299	1.23092	0.202117	179.237	168.44	331.376	0.80089	0.930885	0.860353	0.0438857	86.1854	71.6409	90.2866	0.950215	0.932011	1.01953	0.03539	112.72	86.5327	208.128	1.05028	0.984944	1.06633	0.0451037	901.333	146.702	317.881	0.903578	0.967623	0.933812	-0.00168582	3771.41	282.923	1886.13	1.29827	1.19945	1.08239	0.0474341
GHRHR	Q023903	28-5:1	3389.74	2224.48	3643.67	1.73912	1.98257	0.877205	0.00104901	427.698	234.283	814.841	1.45591	1.27224	1.14436	0.0489494	134.301	124.422	94.5102	1.10016	1.02906	1.06909	0.0633564	183.418	130.65	252.969	1.27213	1.01575	1.2524	0.0911981	3479.33	268.925	1692.88	1.96235	1.48353	1.32276	-0.00379309	648.74	139.343	178.843	0.777142	0.928146	0.837306	-0.00888382
GHRHR	Q005827	32-5:1	769.796	403.82	1538.15	1.00518	0.914351	1.09934	0.0545185	125.777	151.775	89.4021	0.572687	0.82012	0.698297	0.111195	221.476	148.085	261.989	1.51007	1.08918	1.38643	0.203811	183.865	128.228	197.746	1.01413	0.945231	1.07289	0.118528	1244.57	161.14	647.641	1.33117	1.10319	1.20665	0.0279383	577.252	138.44	69.684	0.746971	0.847037	0.881863	0.176201
GHSR	Q023904	26-5:1	87.6164	100.082	71.7675	0.375535	0.620378	0.605333	0.0182455	1452.6	800.283	2374.44	1.00165	0.89065	1.12462	0.0857756	92.1406	96.4582	56.0294	1.01626	1.00583	1.01036	0.0569602	625.026	188.419	919.24	2.00854	1.21471	1.65351	0.164263	1021.7	150.25	396.31	1.12729	1.01972	1.10549	0.0346827	658.937	149.061	294.315	0.852672	0.91202	0.934927	0.0421073
GHSR	Q005828	30-5:1	263.44	196.629	420.38	0.81021	0.910972	0.889391	-0.00708856	568.586	289.455	1264.85	0.799032	0.681492	1.17247	0.0296634	174.76	137.407	141.917	1.01468	0.982381	1.03287	0.0538749	133.627	151.521	73.3158	0.974746	1.01958	0.956023	-0.0238327	2294.49	221.609	1284.85	0.769148	0.888454	0.865715	-0.0561061	938.447	151.193	376.007	1.12419	1.00708	1.11629	0.0063381
GIPR	Q023905	28-3:2	1449.68	668.8	2143.48	5.45516	3.59184	1.51876	0.490272	1862.5	846.592	3173.38	1.28429	0.942188	1.36309	0.278894	114.395	117.054	73.2239	0.937089	0.968123	0.967944	0.0900766	92.0939	87.8102	85.6822	1.05487	0.980545	1.0758	0.173551	739.111	133.969	218.964	0.815498	0.909231	0.89691	0.056969	753.258	165.976	265.209	0.974725	1.01551	0.959833	0.074893
GIPR	Q005829	32-3:2	103.781	130.817	99.1248	0.504929	0.771044	0.654864	0.0632209	815.32	370.404	1430.68	1.14577	0.872077	1.31384	0.167578	134.357	133.732	107.094	0.916078	0.983615	0.931338	0.0344449	203.797	131.634	259.072	0.898533	0.897277	1.0014	-0.0571514	2817.05	240.109	1315.48	0.944315	0.962619	0.980985	0.0559288	708.692	149.3	168.378	0.848961	0.994463	0.853688	0.0243584
GLP1R	Q023906	26-3:2	105.976	101.851	91.0518	0.454227	0.631341	0.719464	0.118566	1358.98	635.468	2317.01	0.995817	0.759965	1.31035	0.312791	198.445	140.972	244.527	1.1522	1.00787	1.1432	0.0727603	158.749	141.884	136.809	1.14691	0.969226	1.18333	0.270162	2757.48	212.883	1170.63	1.45157	1.22173	1.18813	0.12116	1054.94	159.752	451.928	1.01093	1.03959	0.972434	0.0102115
GLP1R	Q005830	30-3:2	692.122	431.753	1149.82	2.12862	2.00029	1.06416	0.0198123	287.808	170.728	656.172	0.811161	0.768302	1.05578	0.0387505	87.9125	89.5089	62.0505	0.969623	0.933369	1.03884	0.0587384	104.804	125.913	80.4359	0.901895	0.949646	0.949717	-0.0146337	1097.91	158.738	617.536	1.09968	1.14867	0.957343	-0.107927	3120.35	256.286	1893.97	1.07415	1.08652	0.988616	-0.0547284
GLP2R	Q024089	11-7:1	520.536	254.589	1060.69	1.14485	0.881631	1.29856	0.130219	853.353	353.763	2245.78	0.95786	0.87132	1.09932	0.167333	204.609	116.341	405.069	1.05304	1.07551	0.979108	-0.0704531	288.194	146.369	374.576	1.03148	1.07746	0.957331	-0.114467	769.096	105.941	398.194	1.15462	1.08531	1.06385	-0.0215786	562.386	90.3841	262.29	1.08548	0.978999	1.10877	0.0376639
GLP2R	Q006013	15-7:1	1449.16	834.82	2186.37	1.88145	1.91965	0.980105	-0.0353694	413.573	258.767	921.04	0.91338	1.04153	0.876958	-0.178694	94.251	95.4559	90.8282	0.703625	0.981509	0.716881	-0.196282	127.122	108.423	187.266	0.824105	1.015	0.811922	-0.163869	1407.12	140.421	826.37	1.14303	1.11776	1.02261	-0.056537	1024.52	118.922	580.858	0.837553	0.939762	0.891239	-0.0521117
GNGT1	Q023907	12-6:3	1073.24	527.944	1427.7	0.905264	0.784309	1.15422	0.0821731	2284.51	1624.72	3939.11	1.67402	1.94303	0.861551	0.0460785	187.993	106.701	226.636	1.08498	1.02012	1.06359	0.0414462	96.0701	93.2221	123.438	0.913744	1.01157	0.903295	-0.0916637	2337.98	192.849	1275.11	1.23074	1.10675	1.11203	0.0646279	1740.32	177.661	910.047	1.02354	1.01617	1.00726	-0.00248775
GNGT1	Q005831	16-6:3	77.5243	95.2568	74.259	0.187848	0.370535	0.506964	-0.0805412	409.611	247.18	1205.16	1.15445	1.11235	1.03785	-0.0589627	150.411	101.598	263.016	0.883578	1.01944	0.866732	-0.286437	565.093	171.774	749.411	1.23877	1.06194	1.16653	-0.193218	612.271	114.391	248.545	0.613254	0.827762	0.740858	-0.0403065	767.662	135.417	374.963	0.891631	0.932783	0.955883	-0.035834
GNRHR	Q023908	10-6:3	744.235	381.985	1479.72	1.40569	1.20101	1.17043	0.0567673	1782.72	862.047	2671.95	1.56933	1.5872	0.988741	0.058323	115.995	112.748	88.6987	1.11546	1.02389	1.08943	0.124083	256.344	119.508	481.51	1.17169	0.99211	1.18101	0.0279401	489.469	72.049	279.537	0.926957	0.856452	1.08232	0.114575	5115.14	364.485	2159.12	1.83617	1.53602	1.1954	0.0248727
GNRHR	Q005832	14-6:3	888.435	458.558	1297.26	0.557059	0.550966	1.01106	-0.0282904	1217.75	650.4	2206.22	1.83406	1.91233	0.959071	-0.123501	81.437	82.1526	69.9831	0.925313	0.968141	0.955763	0.0166407	131.775	105.826	100.744	0.710363	0.90316	0.786531	-0.111595	852.05	105.395	445.865	0.805241	0.877498	0.917656	-0.00701081	773.158	130.898	422.746	1.02572	1.08173	0.948221	-0.043397
GNRHR2	Q006153	28-1:7	586.2	322.78	881.786	2.20588	1.73352	1.27249	0.209573	858.303	449	1438.93	0.550282	0.391899	1.40414	0.240859	117.661	119.231	107.373	0.963844	0.986129	0.977402	0.0746097	79.5917	87.5229	57.787	0.911668	0.977338	0.932807	-0.0437011	712.34	155.711	170.814	0.877067	1.00885	0.869372	-0.00541293	571.651	92.5645	255.66	0.739889	0.894412	0.827235	-0.043552
GNRHR2	Q024229	32-1:7	203.344	145.755	364.572	0.989333	0.859088	1.15161	0.249637	1241.87	536.381	2138.02	1.07743	0.786672	1.3696	0.267321	142.527	125.298	127.675	0.971778	0.921583	1.05447	0.141859	126.442	86.8716	174.646	1.22575	1.03242	1.18725	0.206827	689.414	119.261	211.504	0.90456	1.00183	0.902905	0.00486522	409.09	78.5496	186.062	0.867262	0.903626	0.959758	-0.0107388
GPBAR1	Q006183	28-1:6	1122.43	637.53	1620.23	4.22373	3.4239	1.2336	0.125867	769.275	296.651	1234.06	0.530456	0.330149	1.60672	0.395726	100.762	116.272	64.3013	0.825416	0.961654	0.85833	-0.0424299	73.5823	79.2766	42.4524	0.982612	1.06002	0.926978	-0.028853	1452.38	126.18	688.096	1.1798	1.0044	1.17463	0.1478	700.407	108.867	343.455	1.05622	0.970746	1.08805	0.143318
GPBAR1	Q024259	32-1:6	90.5318	115.288	83.3509	0.440465	0.679516	0.648204	0.0436983	707.941	322.31	1413.27	0.994867	0.758846	1.31103	0.232886	104.527	117.785	65.9283	0.712687	0.866325	0.822655	-0.117296	78.9304	91.8654	62.7857	0.86869	1.0267	0.8461	-0.0816579	597.439	89.6493	292.551	0.896914	0.918413	0.976591	-0.0169401	734.422	117.872	324.752	0.805456	0.918313	0.877104	-0.0606712
GPCR5A	Q024077	11-1:4	556.378	380.761	1212.62	2.70695	2.24424	1.20618	0.136909	134.441	141.384	170.254	0.597642	0.82832	0.721511	0.0578808	82.7601	82.0554	84.6239	0.940346	0.966996	0.97244	-0.0254927	88.3634	101.033	52.577	0.731495	0.900215	0.812578	-0.13497	929.592	156.449	364.109	1.19964	1.06344	1.12807	-0.0560988	1199.47	138.648	728.294	0.791867	0.908152	0.871954	-0.0615598
GPCR5A	Q006001	15-1:4	210.638	179.937	460.772	0.792634	0.966365	0.820222	-0.174376	145.104	104.287	311.381	0.804604	0.873624	0.920996	0.0450451	102.621	96.0943	98.7699	0.528153	0.879037	0.600831	-0.248901	146.642	140.915	119.663	0.471239	0.908463	0.518721	-0.37118	967.242	172.451	675.595	1.16682	1.06697	1.09358	-0.107995	626.341	114.266	355.945	0.796316	0.916122	0.869225	-0.118451
GPR	Q006032	13-3:5	326.203	190	731.247	0.421746	0.427845	0.985745	-0.131126	406.413	220.436	939.276	0.612099	0.648132	0.944405	-0.16096	237.012	111	265.133	0.904644	0.924693	0.978318	-0.0701347	133.311	106.09	212.589	0.86423	0.993162	0.87018	-0.132275	530.568	106.237	400.36	0.709457	0.90927	0.780249	-0.105959	346.364	78.8841	67.1511	0.283156	0.623367	0.454236	-0.251426
GPR	Q024108	9-3:5	2162.71	1257.68	2696.42	1.32134	1.42326	0.928392	-0.0216257	895.304	412.907	1683.24	0.788136	0.760243	1.03669	-0.00383472	206.044	131.137	252.433	1.124	1.03479	1.08621	0.0104955	NA	NA	NA	NA	NA	NA	NA	791.169	126.44	341.725	0.828985	0.952546	0.870283	-0.050314	438.926	88.8643	122.449	0.847187	0.962537	0.88016	0.0365015
GPR1	Q023909	12-1:3	1949.3	1144.75	2335.86	1.19096	1.29546	0.919335	-0.0417906	438.614	217.545	857.28	0.968682	0.875617	1.10629	0.00862456	89.2579	77.5565	93.0004	0.524339	0.778206	0.673779	-0.235373	127.397	108.141	211.007	0.825888	1.01236	0.815801	-0.201496	608	109.563	274.31	0.797739	0.92037	0.866759	-0.0669965	857.419	155.576	311.41	1.02713	1.03627	0.991176	-0.0213479
GPR1	Q005833	16-1:3	651.292	391.824	1265.17	0.84205	0.882318	0.954361	-0.0196169	567.915	231.169	849.749	0.637466	0.56937	1.1196	0.0136971	135.066	96.5129	152.717	0.779517	0.922712	0.844811	-0.157494	444.837	155.906	730.913	1.59213	1.14766	1.38728	-0.0670274	898.282	151.572	311.677	1.10601	0.982035	1.12624	0.035907	779.114	164.839	338.327	1.00818	1.00856	0.999623	0.0464956
GPR10	Q023918	26-1:3	170.191	129.878	317.934	0.729461	0.805071	0.906083	-0.00957661	774.418	338.638	1498.4	0.68172	0.623499	1.09338	-0.00185865	84.1366	89.7036	59.488	0.927977	0.935399	0.992065	0.0327639	91.7568	103.869	72.9177	1.04571	1.0302	1.01506	0.0157916	800.446	151.161	274.757	1.03297	1.0275	1.00533	-0.0568787	916.772	138.909	455.163	0.883288	0.950941	0.928857	-0.0577654
GPR10	Q005842	30-1:3	922.189	477.519	1385.79	2.83619	2.21232	1.282	0.139177	903.714	362.037	1782.63	1.36109	1.06447	1.27865	0.238041	194.895	141.139	244.759	1.13158	1.00907	1.12141	0.0613039	72.6994	75.1504	47.5788	0.934263	0.920732	1.0147	0.0871311	808.862	162.624	334.448	0.97576	1.00617	0.969777	0.0726539	836.007	157.77	280.261	1.05943	0.968786	1.09357	0.0232701
GPR101	Q006137	20-2:1	1043.56	735.25	2424.16	2.29516	2.54615	0.901426	-0.104874	429.135	219.661	803.154	1.24086	1.09293	1.13536	-0.0217017	80.2855	67.1704	113.051	1.00681	0.96412	1.04428	0.134916	192.477	136.494	280.241	1.33496	1.06119	1.25799	0.233436	1237.72	143.462	335.626	0.807058	0.832107	0.969897	0.182219	1477.26	136.268	697.917	1.20767	1.07683	1.1215	0.100271
GPR101	Q024213	24-2:1	1312.16	798.64	1876.33	1.70359	1.83645	0.927658	-0.138824	598.191	275.348	1105.45	0.897434	0.961714	0.933161	-0.164705	165.437	124.857	299.26	0.910759	0.987658	0.92214	-0.123213	165.481	136.536	171.978	0.912729	1.00647	0.906863	-0.0591235	1259.4	166.188	920.816	1.17336	1.04387	1.12405	0.078569	543.248	99.1858	161.922	1.04854	1.07434	0.975992	0.0385457
GPR103	Q006141	4-4:2	540.021	382.426	1499.64	0.717654	0.820814	0.87432	-0.151024	1252.04	637.963	2060.51	1.36368	1.45315	0.938429	-0.10418	60.0338	57.7165	58.9911	0.900805	0.940942	0.957344	-0.0200028	78.5049	83.4132	74.2937	0.830517	0.949656	0.874545	-0.0916392	1256.74	152.349	677.824	1.20461	1.06422	1.13192	0.0308162	1575.69	166.152	790.488	0.978463	0.951263	1.02859	0.0244507
GPR103	Q024217	8-4:2	1599.43	1078.5	2721.56	0.961612	1.06318	0.90447	-0.070548	596.071	262.788	1352.28	0.622904	0.553063	1.12628	-0.091686	101.096	83.9232	145.378	1.04414	1.04953	0.994864	0.0963598	80.2205	81.2746	49.6649	1.03092	0.995764	1.0353	0.0817593	806.732	152.74	253.512	1.02905	0.977985	1.05221	0.051923	1014.1	152.378	647.156	1.28897	1.03905	1.24053	0.199687
GPR107	Q006115	4-5:5	1663.39	1045.65	2952.99	2.15059	2.35461	0.913353	-0.0179151	205.753	169.134	347.11	0.788888	0.886864	0.889525	-0.000675003	65.6202	64.0826	63.146	0.984628	1.04473	0.942474	-0.02188	71.0476	76.2717	42.8347	0.948764	1.01984	0.930309	0.00924547	1062.38	137.63	508.348	1.11316	1.03685	1.0736	0.000442058	825.092	132.204	456.858	1.049	1.05994	0.989685	-0.0706346
GPR107	Q024191	8-5:5	1312.4	621.664	1730.62	0.801833	0.703507	1.13977	0.114269	140.286	114.506	181.563	0.620581	0.803962	0.771903	0.108153	112.753	89.368	133.668	1.18478	1.06291	1.11466	0.158121	96.6769	95.6684	73.2695	1.064	1.0692	0.995138	0.0145126	949.998	130.786	635.414	1.27031	1.11938	1.13483	0.075716	2605.63	216.289	1374.03	1.72019	1.4167	1.21422	0.0808399
GPR108	Q006107	20-4:5	NA	NA	NA	NA	NA	NA	NA	101.184	116.619	113.262	0.292577	0.580241	0.504234	-0.0713162	131.6	116.58	113.946	0.931006	0.998441	0.93246	0.00169037	347.276	143.091	552.935	1.33328	1.11293	1.198	0.0374126	778.244	135.49	330.218	0.919508	1.06052	0.867033	-0.0645441	459.528	79.7541	333.517	1.04293	0.984304	1.05956	-0.0618547
GPR108	Q024183	24-4:5	698.038	426.111	1320.07	0.566759	0.565591	1.00207	-0.0949838	561.394	278.736	1031.38	0.842229	0.973545	0.865116	-0.251349	147.561	123.638	152.677	0.81235	0.978016	0.83061	-0.189569	124.219	105.188	129.934	0.85721	0.995889	0.860749	-0.167023	1550.19	165.409	905.343	0.630928	0.785091	0.803637	-0.0783278	898.506	113.915	549.673	1.07479	1.04582	1.0277	-0.0846339
GPR109A	Q006226	10-6:7	1269.54	783.678	1654.26	0.775643	0.88685	0.874604	-0.155191	116.027	129.066	219.819	0.209287	0.429265	0.487547	-0.234749	331.379	125.991	624.799	1.70549	1.15252	1.47979	0.151365	91.8836	93.1053	76.6856	1.05246	1.03967	1.0123	0.0433461	2580.78	223.825	1324.96	1.05038	1.06235	0.988726	0.000113188	1375.49	137.641	786.581	1.12448	1.08769	1.03383	-0.0249872
GPR109A	Q024302	14-6:7	748.014	411.387	1615.83	0.967101	0.926371	1.04397	-0.0544003	769.421	332.046	1458.93	0.742944	0.709831	1.04665	-0.0710685	125.636	93.6035	167.607	1.42752	1.10309	1.29411	0.282256	146.428	91.0952	237.267	1.4195	1.08262	1.31117	0.237104	1048.82	140.561	551.708	1.2392	1.10022	1.12632	0.00120027	473.912	87.0236	179.809	0.914714	0.9426	0.970416	0.0430558
GPR109B	Q024073	11-1:3	1888.02	1006.68	2346.81	0.968656	0.897209	1.07963	0.077032	860.605	399.133	1544.85	0.757591	0.734881	1.0309	0.0491204	134.345	95.6509	147.237	1.00294	0.983514	1.01975	0.0407989	116.456	127.627	118.041	0.807706	0.992254	0.814011	-0.114804	616.091	92.2735	332.323	0.924914	0.945297	0.978437	-0.0313571	1343.83	133.642	685.588	1.73932	1.29133	1.34692	0.0311519
GPR109B	Q005997	15-1:3	628.584	298.22	1073.7	0.820793	0.675246	1.21555	0.0688282	727.452	344.472	1524.64	1.09562	1.01283	1.08174	0.00394871	95.585	83.4243	107.437	0.49194	0.771217	0.637875	-0.287435	100.107	128.766	44.4401	0.552151	0.949195	0.581704	-0.337199	938.086	108.669	712.052	0.762025	0.865016	0.880937	-0.130372	535.799	94.593	244.172	1.13588	1.08819	1.04383	-0.0665999
GPR110	Q006210	10-3:4	448.822	223.773	568.696	0.505894	0.478644	1.05693	0.00665146	1667.6	774.376	2379.59	1.87182	1.90729	0.981405	0.00742106	162.733	119.09	220.872	0.895875	0.942038	0.950997	0.021647	208.319	134.82	238.127	1.14901	0.993818	1.15615	0.0405832	968.215	137.78	486.62	1.14396	1.07845	1.06074	-0.00193923	1724.3	175.471	1073.97	1.13835	1.14934	0.990439	-0.0344762
GPR110	Q024286	14-3:4	674.962	334.306	1049.95	0.596284	0.624961	0.954114	-0.112535	186.627	137.467	311.535	0.412167	0.553302	0.744922	-0.111261	152.262	103.276	221.875	0.783638	0.94473	0.829484	-0.167345	106.536	116.099	77.168	0.738902	0.902631	0.818609	-0.170263	2799.7	241.232	1351.81	1.13948	1.14498	0.995198	-0.00841697	939.76	138.187	516.153	1.19479	1.10791	1.07842	-0.044466
GPR111	Q006205	28-5:5	136.436	134.727	203.214	0.513412	0.72356	0.709564	-0.0147853	108.022	138.084	120.61	0.491844	0.746137	0.659187	0.0338482	126.571	136.96	86.9034	0.862987	1.00736	0.856684	-0.0988481	129.281	149.405	66.5145	0.934013	1.02061	0.915154	-0.0408784	1903.01	189.348	967.899	0.770565	0.882257	0.873402	-0.0334221	955.382	108.373	501.573	0.781033	0.856395	0.912001	-0.0310435
GPR111	Q024281	32-5:5	119.441	135.03	129.918	0.581115	0.795876	0.730158	0.0913402	152.704	133.188	172.214	0.519813	0.723259	0.718709	0.0586054	137.004	126.895	115.907	1.1223	1.04951	1.06935	0.19652	106.301	128.979	70.5421	0.914774	0.97277	0.940381	0.000538844	1321.29	153.67	835.965	1.35339	1.17431	1.1525	0.00765766	412.996	81.5398	149.668	0.797139	0.883202	0.902556	0.00546483
GPR112	Q006177	12-4:1	1516.44	668.598	1783.32	0.926491	0.75662	1.22451	0.176352	798.298	388.896	1330.9	0.869481	0.885828	0.981546	-0.098984	163.713	103.721	177.17	0.944849	0.991623	0.952831	0.00433335	147.953	102.644	196.406	0.959151	0.960903	0.998177	0.0201492	2707.13	219.652	1324.77	1.76519	1.27402	1.38553	0.092432	716.953	154.068	215.243	0.90856	0.946057	0.960365	0.0415998
GPR112	Q024253	16-4:1	637.637	366.645	1054.54	0.824396	0.825619	0.998519	-0.156131	398.538	210.713	1046.25	0.416479	0.443465	0.939147	-0.100789	221.552	111.908	521.049	1.30149	1.12289	1.15906	-0.0924265	138.172	112.08	157.253	0.494535	0.825046	0.599403	-0.296883	1049.31	168.533	774.965	0.97762	1.0586	0.923506	-0.0861801	804.669	124.937	369.652	0.77528	0.855296	0.906446	0.0144433
GPR113	Q006187	28-4:7	134.31	134.213	166.926	0.50541	0.720799	0.70118	-0.0103715	798.158	292.635	1102.73	0.895906	0.720762	1.243	0.173035	155.086	137.749	132.655	1.05741	1.01316	1.04368	0.127051	128.974	152.902	53.2185	0.965822	1.03215	0.935733	0.00439622	4366.8	307.482	2217.03	1.34676	1.25626	1.07204	-0.0119757	544.771	89.2323	251.529	0.705098	0.862214	0.817776	-0.0754875
GPR113	Q024263	32-4:7	557.172	347.291	1188.48	2.71081	2.04696	1.32431	0.241089	898.394	371.013	1495.32	1.98411	1.49332	1.32866	0.17632	151.762	127.709	160.193	1.24319	1.05625	1.17699	0.228278	112.244	122.295	87.7492	1.13838	1.07483	1.05913	0.156234	816.745	137.89	239.093	0.81878	0.9095	0.900253	0.0270807	492.144	80.7806	214.64	1.04333	0.929291	1.12272	0.078523
GPR114	Q006198	10-5:5	86.3244	101.434	115.036	0.209172	0.394565	0.530133	-0.101533	573.576	292.065	1158.76	0.793978	0.708444	1.12074	-0.160171	209.842	114.362	531.524	1.07998	1.04615	1.03234	-0.239491	203.161	124.179	274.921	0.445361	0.767694	0.580128	-0.420193	779.907	107.817	416.668	0.99374	1.02415	0.970305	-0.0671994	507.686	108.464	146.489	0.556789	0.845018	0.658908	-0.106275
GPR114	Q024274	14-5:5	2133.93	1213.42	2443.17	1.79995	1.80265	0.998503	0.0107581	353.171	189.229	780.205	0.706325	0.625815	1.12865	-0.0510419	86.9359	86.1489	78.9964	0.987793	1.01524	0.972969	0.0463459	114.008	96.3102	173.495	1.08436	1.04508	1.03759	0.111047	1554.87	138.923	878.526	1.27806	1.13216	1.12887	0.0294071	524.425	104.184	272.105	0.790843	0.92899	0.851293	-0.0166528
GPR115	Q006201	28-2:2	502.821	243.969	673.413	1.89212	1.31025	1.44409	0.35074	340.914	192.245	527.652	1.30711	1.00805	1.29668	0.299929	138.669	119.556	153.273	1.13594	0.988811	1.14879	0.16392	613.69	176.09	711.938	1.97211	1.13523	1.73719	0.242889	1434.02	132.761	815.771	1.17873	1.08195	1.08945	0.0240175	856.712	160.073	304.608	1.08567	0.982932	1.10452	0.0867526
GPR115	Q024277	32-2:2	116.388	129.325	132.931	0.566265	0.762249	0.742887	0.0967291	367.63	169.35	710.407	1.62628	1.18903	1.36773	0.214909	143.812	134.998	119.154	0.980544	0.99293	0.987526	0.0923763	161.606	112.177	308.72	1.33782	0.999513	1.33847	0.203079	936.357	113.269	460.83	1.19308	1.07594	1.10887	0.011937	1129.13	146.821	572.425	1.08789	1.0051	1.08237	0.0271621
GPR116	Q006202	26-2:2	163.718	139.968	215.847	0.616074	0.751707	0.819567	0.0054174	360.637	181.132	700.81	0.541045	0.632642	0.855215	-0.247927	85.4001	88.719	52.5458	0.941912	0.925132	1.01814	0.0627015	92.3044	106.355	68.5267	0.936156	0.934731	1.00152	0.103104	672.747	147.419	163.28	0.828318	0.95513	0.867231	-0.0387785	520.864	93.7886	223.563	1.10422	1.07893	1.02344	-0.0214998
GPR116	Q024278	30-2:2	106.886	132.071	105.247	0.520032	0.778436	0.668047	0.0583894	563.501	236.803	860.189	1.62939	1.17822	1.38293	0.285284	190.552	140.105	208.673	1.10637	1.00168	1.10451	0.0966811	140.7	145.134	110.399	1.05363	0.979718	1.07544	0.125956	702.121	108.72	310.004	0.921232	0.913281	1.00871	0.00225673	987.822	118.257	513.045	1.27854	1.14267	1.1189	0.0213346
GPR119	Q006178	10-4:1	201.065	158.431	444.637	0.978243	0.933803	1.04759	0.0628408	564.465	264.437	1130.14	1.24663	1.06435	1.17125	-0.00476276	60.0091	55.7833	50.935	0.900434	0.909425	0.990114	-0.00792315	100.723	113.931	82.7294	0.825187	0.970137	0.850588	-0.110477	720.369	120.855	351.689	0.851128	0.94597	0.899741	-0.0314487	702.465	144.142	202.641	0.673159	0.938005	0.71765	-0.0525236
GPR119	Q024254	14-4:1	108.229	126.731	124.281	0.407267	0.680618	0.598378	-0.0287508	873.065	405.353	1557.42	0.979986	0.998385	0.981571	-0.0160746	222.221	115.027	383.184	1.14369	1.05223	1.08692	-0.0502393	177.656	140.887	156.241	0.770438	0.985651	0.781654	-0.11841	1605.58	161.501	877.713	0.653471	0.766543	0.852491	-0.0482985	3337.38	277.435	1796.37	1.14886	1.17618	0.97677	-0.0832114
GPR12	Q023919	28-6:5	105.447	128.727	100.802	0.396799	0.691337	0.573959	0.012568	785.259	392.628	1638.51	1.10352	0.924402	1.19377	0.115767	130.193	129.181	77.3146	1.06651	1.06842	0.998209	0.0332408	119.456	144.775	54.1126	0.95642	1.02316	0.934767	0.00511259	1320.6	158.535	603.06	0.861096	0.919532	0.93645	0.00503347	786.283	140.145	263.046	0.941909	0.933486	1.00902	0.0604211
GPR12	Q005843	32-6:5	119.444	135.262	120.503	0.58113	0.797244	0.728924	0.112063	1628.94	888.364	2758.38	1.12324	0.988677	1.13611	0.147607	145.288	135.236	77.1473	0.990608	0.994679	0.995907	0.0359759	96.0841	90.5418	92.5772	1.05748	1.01191	1.04504	0.134229	1693.38	193.594	1462.34	1.57769	1.21601	1.29743	0.00740685	715.923	153.882	269.744	0.926413	0.941522	0.983953	0.10657
GPR120	Q006227	12-6:1	483.615	257.645	691.815	0.407924	0.382755	1.06576	-0.00655652	263.574	163.304	721.264	0.789039	0.823819	0.957782	-0.0519545	160.129	106.106	222.202	0.924166	1.01443	0.911022	-0.0850562	88.945	101.491	86.5421	0.813951	1.02088	0.797306	-0.0378949	639.599	142.609	122.419	0.825401	0.969363	0.851488	0.0689836	549.977	104.665	262.123	0.829375	0.933279	0.888668	0.0506599
GPR120	Q024303	16-6:1	237.065	151.491	540.737	0.574431	0.589277	0.974806	-0.0165934	152.744	113.711	276.773	0.194964	0.295946	0.658782	-0.0948943	187.804	111.441	411.425	1.10324	1.1182	0.986621	-0.124053	120.053	134.886	68.9228	0.529309	0.919444	0.575684	-0.358962	783.399	163.084	361.71	0.945043	1.00901	0.9366	-0.0238056	673.119	117.058	253.759	0.738223	0.911971	0.809481	-0.0445713
GPR123	Q006142	2-4:2	1172.94	654.63	1882.75	0.705196	0.645329	1.09277	0.0532736	830.241	438.553	1538.67	1.49758	1.45859	1.02673	0.00741779	77.0278	76.3556	65.3792	1.00667	1.05192	0.956985	-0.0109539	95.2804	92.6676	93.4192	1.04863	1.03566	1.01252	0.149987	828.976	137.15	315.235	0.91465	0.930816	0.982632	-0.0372664	900.806	121.741	461.434	1.07754	1.11766	0.964103	-0.0106296
GPR123	Q024218	6-4:2	1305.32	686.99	2347.61	1.73469	1.47451	1.17645	0.179195	1287.72	496.769	2097.91	1.24341	1.06197	1.17086	0.168735	86.3291	72.5866	112.322	1.07243	0.980417	1.09385	0.131231	110.656	85.1244	70.1026	1.47769	1.13821	1.29826	0.317081	3543.06	277.94	1527.08	1.18769	1.11429	1.06587	0.0709748	595.322	94.7138	358.195	1.35112	1.16893	1.15586	0.0118363
GPR124	Q006046	13-5:3	479.558	253.146	762.028	0.389368	0.336008	1.15881	0.0969627	562.361	243.669	1104.92	0.631231	0.600157	1.05178	-0.0178531	83.1429	73.0076	107.941	1.07904	0.970888	1.1114	0.205964	88.5712	94.3037	87.6282	0.81053	0.948579	0.854468	-0.0485035	861.603	103.585	395.306	1.29349	1.06118	1.21892	0.139094	1893.62	167.771	1063.06	1.85307	1.43005	1.29581	-0.00396465
GPR124	Q024122	9-5:3	724.613	348.878	1168.72	0.555476	0.483221	1.14953	0.0255162	362.428	194.976	678.22	0.800425	0.784773	1.01994	-0.0787862	131.416	107.059	119.159	0.501599	0.89187	0.562413	-0.358017	148.842	138.422	108.572	0.65624	0.943547	0.695503	-0.267942	394.276	85.6426	83.2321	0.320278	0.681722	0.469807	-0.185709	570.683	103.356	213.587	1.05521	1.09054	0.967606	-0.0378751
GPR125	Q006190	26-4:5	198.767	128.352	296.443	0.256984	0.289027	0.889135	0.0536748	161.018	146.382	184	0.715786	0.857601	0.834638	0.161798	187.324	145.008	201.019	1.08763	1.03673	1.0491	0.0513272	84.5754	82.5369	56.2136	1.12941	1.10361	1.02338	0.0782113	673.051	136.88	160.775	0.868569	0.930426	0.933518	0.0745527	1348.24	127.493	753.489	1.61275	1.17047	1.37787	0.152019
GPR125	Q024266	30-4:5	1576.97	821.254	1990.21	0.963472	0.929373	1.03669	0.00806505	117.315	96.4479	169.464	0.650516	0.807953	0.805141	0.156969	88.5436	96.4795	60.2069	0.976583	1.00606	0.970704	0.0066401	77.6636	85.9544	47.1758	1.03711	1.14931	0.90238	-0.0366936	837.256	154.346	389.336	1.01001	0.954953	1.05766	0.0744278	368.762	73.9054	131.077	0.836927	0.912121	0.917561	0.0952403
GPR126	Q006112	2-2:2	1040.49	517.538	2070.08	1.76667	1.56944	1.12567	0.0746632	722.04	375.762	1408.89	1.3024	1.24975	1.04213	-0.0288851	75.8538	70.8876	78.7488	0.991332	0.976593	1.01509	0.0876143	86.3051	92.472	60.3963	1.05173	1.05646	0.995526	0.090364	3393.41	269.729	1603.7	1.37405	1.25678	1.09331	-0.0138235	750.402	157.744	231.175	0.950948	0.968626	0.981749	0.0105317
GPR126	Q024188	6-2:2	784.166	374.737	1099.46	1.0612	0.980129	1.08272	-0.00754745	988.088	442.035	1833.53	0.954086	0.944958	1.00966	-0.0385394	78.0049	69.5536	92.0723	0.969018	0.939452	1.03147	0.0248322	117.216	138.039	58.1736	0.938486	0.975556	0.962001	-0.00777306	797.479	133.302	332.144	0.816854	1.01866	0.801895	-0.0245209	1598.32	177.624	1001.73	1.53994	1.21598	1.26643	0.00454827
GPR128	Q006147	4-7:2	2034.08	1213.49	2869.22	1.65617	1.54146	1.07442	0.126127	111.162	137.595	88.6455	0.494157	0.806122	0.613005	0.0317191	172.398	115.698	358.41	0.949081	0.915205	1.03701	-0.0886782	187.641	134.027	185.589	1.03496	0.987977	1.04755	0.186579	745.322	107.462	409.661	0.763429	0.821198	0.929653	0.0291904	842.079	105.78	419.291	1.0899	1.02211	1.06633	0.0173031
GPR128	Q024223	8-7:2	403.005	223.238	866.411	1.31024	1.04758	1.25074	0.205343	495.558	202.312	1351.26	2.74788	1.69478	1.62138	0.427842	188.196	115.484	181.962	1.33139	0.989056	1.34612	0.296292	217.123	133.052	238.204	1.5059	1.03443	1.45577	0.332362	1562.82	145.245	806.252	0.632813	0.67676	0.935063	0.0811821	486.328	87.5581	175.181	1.031	1.00726	1.02358	0.0269678
GPR132	Q006078	2-2:3	884.34	369.71	1187.94	0.781255	0.691145	1.13038	-0.0111023	864.039	366.761	1382.78	0.969854	0.903332	1.07364	-0.00887599	68.9328	69.6506	75.8992	0.85632	0.940762	0.910241	-0.0395327	71.9001	84.3939	54.4306	0.876191	0.96417	0.908752	-0.0230142	798.721	121.04	353.877	1.04798	1.01678	1.03068	-0.00617056	1245.25	166.574	594.3	1.43698	1.12353	1.27899	0.0340784
GPR132	Q024154	6-2:3	405.473	219.985	581.5	0.457033	0.470541	0.971293	-0.0465626	155.477	143.103	286.62	0.343373	0.575988	0.596146	-0.155637	66.1722	67.7334	60.3945	0.864804	0.933139	0.926769	-0.0400382	93.4172	82.1197	142.397	0.87042	0.934714	0.931215	-0.101732	905.327	162.117	338.782	1.11468	1.05036	1.06124	-0.0275641	2058.26	195.345	1217.15	0.774758	0.840194	0.922118	0.024569
GPR133	Q006214	10-1:2	2912.87	1645.81	3387.86	1.77966	1.86248	0.955532	0.0580034	139.238	126.942	226.208	0.720192	0.882051	0.816497	0.0902438	88.1753	88.2443	75.4737	0.453807	0.807228	0.562179	-0.32828	152.302	105.946	185.506	0.333869	0.654976	0.509742	-0.349436	704.639	127.259	243.703	0.675409	0.88895	0.759783	-0.0234839	543.892	98.7775	214.389	1.04978	1.06991	0.981187	-0.0406849
GPR133	Q024290	14-1:2	1481.87	791.887	2854.45	1.9159	1.78319	1.07442	0.134791	359.288	213.189	780.112	1.60542	1.17819	1.36261	0.198005	88.6776	77.0169	96.6553	1.00758	0.907619	1.11014	0.20873	96.2047	88.3351	127.902	0.915024	0.958538	0.954604	-0.0107916	830.375	160.353	224.409	1.05921	1.02673	1.03163	0.0203484	1931.87	174.596	1011.02	1.57932	1.37972	1.14467	-0.00862562
GPR135	Q006122	18-7:4	699.079	331.889	1280.93	1.18698	1.00646	1.17937	0.187678	382.101	203.132	903.77	1.14386	1.02474	1.11625	0.0591878	112.72	100.392	117.88	1.16876	1.05916	1.10348	0.162284	164.125	100.681	228.598	1.06399	0.942531	1.12886	0.0287393	2376.31	211.288	1248.9	1.25092	1.21257	1.03162	-0.0103862	756.041	135.266	373.049	1.03166	1.09874	0.938952	-0.0517698
GPR135	Q024198	22-7:4	297.039	194.698	574.045	0.40198	0.509236	0.789379	-0.23269	862.377	382.646	1350.37	1.10075	0.995883	1.1053	-0.0802582	162.141	138.247	155.217	0.868158	1.07702	0.806072	-0.0617837	111.271	101.667	94.7757	0.398252	0.748392	0.532144	-0.307777	1125.56	150.899	543.297	1.12736	1.09194	1.03244	-0.0360311	3285.31	281.17	1599.39	1.38348	1.32622	1.04318	-0.0592579
GPR139	Q006166	10-2:4	1532.01	841.962	2038	0.936009	0.952808	0.982369	-0.0440542	110.715	114.37	180.256	0.141318	0.297662	0.47476	-0.179553	93.0058	90.9826	92.9664	0.478668	0.832277	0.575131	-0.344494	484.379	154.546	672.114	1.06184	0.955425	1.11137	-0.312562	706.914	143.272	243.221	0.91227	0.973872	0.936745	-0.0660803	584.94	94.1004	290.549	1.12901	1.01925	1.10769	-0.0237185
GPR139	Q024242	14-2:4	1310.65	753.933	2483.93	1.69453	1.69772	0.998122	0.0185276	431.891	221.369	864.649	1.29292	1.11674	1.15776	0.0876446	82.2172	82.8963	77.5445	0.934177	0.976905	0.956262	-0.0140227	86.2839	89.0701	99.1807	0.820665	0.966514	0.849098	-0.110079	836.926	154.075	466.414	1.00961	0.953279	1.0591	0.0111034	870.978	103.343	412.409	0.712032	0.816646	0.871898	-0.00401831
GPR141	Q006239	19-5:6	1274.04	736.875	1701.36	1.64719	1.65931	0.992696	-0.0977587	935.73	542.893	2027.09	1.29529	1.31686	0.983621	-0.111305	105.397	109.099	77.4637	1.03622	1.06216	0.975573	-0.00574405	71.6727	76.84	84.7866	0.694807	0.913204	0.760845	-0.164449	747.466	98.8861	404.519	0.614397	0.80588	0.762393	-0.0582386	568.726	111.975	222.176	0.835035	0.945841	0.882849	-0.0780748
GPR141	Q024315	23-5:6	1135.31	592.304	1588.6	0.693634	0.670281	1.03484	-0.0479187	271.462	163.234	672.143	0.542912	0.539845	1.00568	-0.0589848	58.0832	51.7232	57.1818	0.871536	0.843234	1.03356	0.063776	79.0579	79.0463	65.4486	0.905554	0.882682	1.02591	0.0774991	491.971	86.2795	164.585	0.626859	0.81957	0.764863	-0.0172309	703.688	150.69	169.556	0.856976	0.953849	0.89844	0.0495986
GPR142	Q006238	17-7:7	1480.54	593.852	1974.44	1.30796	1.11016	1.17817	0.128803	150.752	154.389	198.407	0.686401	0.834244	0.822782	0.0761414	229.261	145.118	263.176	1.20808	1.11742	1.08114	-0.00413095	128.472	118.897	195.472	1.06353	1.05938	1.00391	0.0333621	816.492	128.149	420.784	0.964698	1.00307	0.961749	-0.0267771	800.632	165.361	232.606	1.0146	1.0154	0.999215	0.00161227
GPR142	Q024314	21-7:7	435.089	229.922	587.775	0.490415	0.491797	0.99719	-0.124251	160.543	146.502	226.678	0.546495	0.795562	0.686929	-0.0644035	97.1217	91.5984	92.4012	1.02053	1.08944	0.936753	-0.0641422	177.146	138.179	164.028	0.569266	0.890822	0.639035	-0.353012	1623.92	165.971	1014.09	0.660935	0.78776	0.839006	-0.0588007	599.711	127.097	155.051	0.577808	0.870077	0.664088	-0.0836501
GPR143	Q023994	1-6:5	1536.55	930.091	2066.52	0.889015	0.787038	1.12957	0.0589781	252.593	185.953	472.347	1.1501	1.0048	1.14461	0.14051	75.8278	80.385	62.6153	0.941977	0.968881	0.972232	0.0357527	73.0478	76.9515	89.7744	0.708138	0.914529	0.77432	-0.0123087	3473.88	247.276	1410.01	1.1645	0.991354	1.17465	0.185602	791.422	101.857	370.609	0.946693	0.935116	1.01238	0.0814451
GPR143	Q005918	5-6:5	709.019	416.224	1204.3	0.802196	0.776353	1.03329	-0.0810456	188.603	148.767	280.177	0.642012	0.807864	0.794703	0.0598646	75.5376	73.7737	64.8318	0.947272	1.0589	0.894583	-0.0380059	73.8391	81.7708	64.6644	0.845777	0.913106	0.926264	-0.0491829	815.263	138.785	340.688	0.899519	0.941919	0.954986	-0.0483596	436.644	75.7599	255.894	0.990988	0.935008	1.05987	0.0272992
GPR144	Q006237	19-7:7	637.428	377.753	1031.28	0.537664	0.561186	0.958085	-0.0921831	190.763	160.545	429.275	0.5516	0.798794	0.690541	-0.237926	161.728	135.967	177.641	0.882253	1.0729	0.822308	-0.142274	124.966	124.812	73.3453	0.689262	0.920044	0.749162	-0.211573	4644.7	356.429	2382.98	1.8904	1.69174	1.11743	-0.169255	586.54	136.131	577.075	0.745517	0.928261	0.803133	-0.189565
GPR144	Q024313	23-7:7	465.135	278.833	1191.61	1.12706	1.08462	1.03913	-0.0737181	460.249	218.086	727.864	0.690486	0.761712	0.906492	-0.088943	98.3035	109.326	69.3683	0.96648	1.06437	0.908034	-0.0459338	108.451	123.144	71.6444	0.752187	0.957396	0.785659	-0.143372	662.767	120.958	292.709	0.78307	0.94678	0.827088	-0.0716925	1381.05	167.845	757.463	0.857593	0.960953	0.89244	-0.0313176
GPR145	Q006143	4-6:7	1307.51	708.051	1719.32	1.0646	0.89941	1.18366	0.129534	226.824	166.255	321.038	1.00832	0.97403	1.0352	0.187416	117.037	87.0719	110.614	1.20878	1.08891	1.11009	0.151261	145.364	147.717	69.3382	1.05021	1.00907	1.04076	0.0968341	759.667	142.522	250.686	0.812528	0.975734	0.832735	-0.00683839	983.927	160.485	389.334	1.19826	1.01585	1.17956	0.0683435
GPR145	Q024219	8-6:7	252.02	157.334	689.353	0.819366	0.738312	1.10978	0.0156385	136.769	115.826	283.568	0.758386	0.970289	0.781608	0.0691495	71.3008	64.7666	59.563	1.06987	1.05588	1.01325	0.0602939	103.271	121.886	78.5256	0.952758	0.978132	0.974059	-0.0162072	2275.72	194.292	1432.44	1.28351	1.07181	1.19752	-0.0888956	564.034	110.624	219.53	0.828145	0.934428	0.886259	-0.0321327
GPR146	Q006155	28-7:7	312.223	171.955	409.434	0.422529	0.449752	0.939471	0.03894	1186.98	636.866	2296.38	0.869779	0.761638	1.14198	0.146506	120.76	127.147	77.0496	0.989236	1.0516	0.9407	-0.0111125	115.935	128.813	95.1538	0.80409	1.00147	0.802906	-0.046999	725.28	150.618	202.195	0.925151	0.964397	0.959305	0.00621336	NA	NA	NA	NA	NA	NA	NA
GPR146	Q024231	32-7:7	621.737	264.456	1163.52	0.549263	0.494381	1.11101	0.0297573	132.467	100.053	337.323	0.373346	0.450257	0.829184	-0.0279597	140.883	141.704	100.711	0.960572	1.04225	0.921636	-0.0591496	152.184	134.638	137.175	0.839388	0.992476	0.845751	-0.0654223	734.058	132.835	274.433	0.703608	0.927902	0.758278	-0.0303751	757.363	149.363	236.838	0.907265	0.994888	0.911927	-0.0173001
GPR147	Q006119	20-2:2	3009.96	1854.4	3474.76	1.88728	2.22809	0.847039	-0.0191381	863.084	419.164	1569.32	0.759774	0.771762	0.984467	-0.0575904	201.582	129.271	377.747	1.10974	1.02258	1.08524	-0.0110199	497.042	164.69	802.181	1.90827	1.28092	1.48977	0.0682598	881.304	148.067	325.231	1.13732	1.00647	1.13001	0.0403228	800.173	148.664	271.872	0.923377	1.00273	0.920864	-0.00705122
GPR147	Q024195	24-2:2	568.378	322.285	1313	1.07354	1.01331	1.05944	0.00819936	507.135	250.941	936.625	0.763796	0.737823	1.0352	-0.0540506	155.575	115.073	174.909	1.10061	0.985537	1.11676	0.144889	176.413	113.613	183.055	1.21739	1.07566	1.13177	0.245635	762.267	150.186	315.713	0.919551	0.929215	0.9896	0.0687786	3329.67	254.161	1631.95	1.25334	1.09317	1.14652	0.0712325
GPR148	Q006235	19-1:7	924.901	520.031	1281.88	0.817088	0.97216	0.840487	-0.167953	109.229	109.03	168.368	0.269224	0.538046	0.500374	-0.142141	107.382	101.026	104.544	1.05574	0.983567	1.07338	0.10985	92.1704	108.597	73.3903	0.934797	0.95444	0.979419	0.0352331	647.296	115.085	303.878	0.76479	0.900807	0.849005	-0.0850523	704.749	150.269	243.444	0.818558	1.03509	0.790809	-0.0679112
GPR148	Q024311	23-1:7	1438.94	716.729	1877.72	1.62191	1.53306	1.05796	0.0379186	240.458	160.612	475.431	0.535813	0.634297	0.844735	-0.0775931	270.334	129.135	602.086	1.47471	1.01899	1.44723	0.112521	137.809	141.436	85.2917	1.03198	0.954752	1.08089	0.1915	2554.52	192.514	1448.1	1.03969	0.913741	1.13784	0.0777904	986.688	148.106	415.148	0.580306	0.847123	0.685032	-0.061141
GPR149	Q006236	17-1:7	283.698	157.893	587.04	1.35993	1.15562	1.17679	0.0867756	363.324	201.569	1005.79	1.08765	1.01686	1.06962	-0.0442313	71.5739	68.2623	61.7279	1.03072	1.01251	1.01798	0.0119636	98.0407	108.409	91.4535	0.994334	0.952789	1.0436	0.161015	834.778	115.776	371.112	1.09529	0.972557	1.12619	0.0660618	710.417	102.065	300.146	1.3712	1.10552	1.24033	0.074115
GPR149	Q024312	21-1:7	292.907	222.488	608.981	0.957892	1.0608	0.902991	-0.228329	575.591	254.994	1157.46	0.734691	0.663654	1.10704	-0.163014	186.54	128.793	391.942	0.982965	0.991712	0.99118	-0.137473	130.095	143.109	82.9317	0.974217	0.966046	1.00846	0.0183703	781.304	152.884	232.385	0.961978	0.99054	0.971165	0.0241821	1206.26	130.735	658.908	0.986131	1.0331	0.954531	-0.0364847
GPR15	Q023921	28-1:4	1045.8	521.168	1543.06	3.93536	2.79897	1.406	0.352372	394.341	218.164	670.622	1.753	1.27815	1.37151	0.316815	137.008	128.571	118.214	0.934147	0.945655	0.987831	0.0460136	157.766	151.29	140.629	1.18143	1.02127	1.15682	0.116482	1278.38	134.078	673.759	1.33949	1.01008	1.32612	0.142734	347.696	75.3498	69.7158	0.789116	0.929947	0.84856	0.11849
GPR15	Q005845	32-1:4	195.016	145.831	310.616	0.948813	0.859541	1.10386	0.218428	165.279	105.31	271.395	0.916475	0.882193	1.03886	0.270205	110.267	116.602	86.4001	0.903276	0.96438	0.936639	-0.00192007	94.9871	113.584	67.1767	0.963364	0.998271	0.965033	0.0472212	788.909	115.159	630.441	1.0549	0.985631	1.07028	0.0138217	1557.62	149.207	990.236	1.86321	1.36982	1.36019	0.051557
GPR150	Q006217	28-3:4	491.858	245.037	754.298	1.85087	1.31599	1.40644	0.271159	1833.49	885.176	2685.59	1.26429	0.985129	1.28337	0.334803	128.133	130.519	95.3609	0.873636	0.959984	0.910053	-0.0369657	110.822	84.7301	127.744	1.03259	0.964426	1.07068	0.113499	1147.03	124.611	583.438	1.08402	1.03749	1.04485	0.0352196	811.647	160.765	357.121	1.05028	0.983632	1.06776	0.088477
GPR150	Q024293	32-3:4	110.711	126.557	106.549	0.538644	0.745937	0.722104	0.113149	482.439	226.407	1116.66	0.67797	0.533053	1.27186	0.095601	110.703	118.48	83.2755	0.906847	0.979918	0.925432	-0.069532	132.868	149.668	60.8714	0.959926	1.0224	0.938895	0.00189078	460.068	78.7692	223.471	0.871278	0.936336	0.930519	0.0306149	691.561	137.4	236.019	0.828438	0.915201	0.905198	-0.0139028
GPR151	Q006174	26-2:4	206.819	134.453	280.113	0.886453	0.833431	1.06362	0.231705	985.517	433.918	1754.32	1.36421	1.05253	1.29613	0.217734	84.4818	89.0932	51.6346	0.931784	0.929034	1.00296	0.0411002	73.0763	77.0145	44.4606	0.975855	1.02977	0.947644	0.0196734	2043.06	186.581	1188.99	0.827273	0.869362	0.951586	0.000753168	730.533	129.169	256.753	0.700056	0.840567	0.832838	-0.03191
GPR151	Q024250	30-2:4	432.941	253.034	681.087	1.33151	1.17229	1.13582	0.02834	486.669	247.629	1027.14	0.973315	0.818952	1.18849	0.0554676	178.593	137.152	182.555	1.03693	0.980561	1.05749	0.00548744	118.82	96.7401	171.925	1.10711	1.10113	1.00543	-0.0291062	794.477	122.861	466.494	0.813779	0.938868	0.866766	-0.0747407	2115.18	195.549	1252.34	0.728129	0.829025	0.878296	-0.0558868
GPR152	Q006245	3-2:5	862.502	534.356	1554.59	0.727511	0.793835	0.916451	-0.131657	587.727	293.063	1242.3	0.517376	0.539585	0.958841	-0.22739	76.8213	72.3707	79.5556	0.900113	0.936326	0.961324	0.00486408	123.371	142.747	77.2405	0.92386	0.963604	0.958755	-0.0300831	820.173	147.422	290.158	0.851403	0.984039	0.865213	-0.0198269	1277.58	156.158	698.705	1.23092	1.06902	1.15144	0.0433802
GPR152	Q024321	7-2:5	135.451	115.692	267.328	0.32821	0.450025	0.729315	-0.126509	253.804	164.375	517.015	0.382254	0.483302	0.790922	-0.20113	67.2299	62.9468	73.0138	0.968166	0.933671	1.03695	0.133142	89.3749	102.989	66.696	0.906445	0.905151	1.00143	0.0477672	714.243	154.421	186.759	0.871127	0.961824	0.905703	0.0448491	659.155	152.649	140.758	0.835315	0.937344	0.891151	0.072397
GPR153	Q006241	3-2:3	371.943	252.941	1187.95	1.20925	1.18697	1.01878	-0.0996687	1012.03	646.657	2324.92	1.40092	1.56856	0.893125	-0.151771	108.812	90.1106	120.238	1.23636	1.06192	1.16427	0.171371	147.494	99.563	158.083	0.795104	0.849711	0.935735	0.0371343	2497.71	201.655	1458.1	1.01137	0.939599	1.07638	0.0541399	805.185	141.937	583.297	1.02343	0.967857	1.05741	0.0782705
GPR153	Q024317	7-2:3	2521.17	2109.61	3057.69	2.05277	2.67976	0.766029	-0.150674	530.838	325.01	1351.95	1.06165	1.07486	0.987708	-0.211864	59.7786	64.1662	54.5078	0.860861	0.951758	0.904496	-0.0397983	169.269	104.855	202.232	0.773692	0.870465	0.888826	-0.0941212	639.196	102.128	361.678	0.654726	0.780434	0.838926	-0.0016579	1164.13	145.071	499.722	0.722893	0.830568	0.87036	0.0209712
GPR154	Q006240	17-5:6	272.074	199.5	641.979	0.513887	0.627256	0.819262	-0.209642	170.652	131.476	263.44	0.191551	0.323825	0.591526	-0.220059	100.994	88.0883	91.6482	1.06122	1.04769	1.01291	0.0692002	87.68	102.939	69.3558	0.999253	1.02098	0.978721	0.0121273	823.214	130.474	440.929	0.843214	0.99705	0.845709	-0.0583495	776.311	164.217	271.862	0.983782	1.00837	0.975614	-0.049684
GPR154	Q024316	21-5:6	1962.3	966.618	2316.93	1.23038	1.16141	1.05939	0.0804023	119.608	128.775	157.195	0.264155	0.518318	0.509639	-0.152548	242.045	136.246	283.713	1.27545	1.0491	1.21576	0.269911	131.827	117.56	176.44	1.08001	1.00104	1.07889	0.142696	3557.22	287.13	1744.62	1.44038	1.33786	1.07663	-0.0114289	1195.83	152.786	580.247	1.15215	1.04594	1.10154	0.0367212
GPR155	Q006184	26-1:6	196.595	154.542	340.673	0.739789	0.829981	0.891332	0.05143	550.894	223.082	900.231	1.35782	1.10087	1.23341	0.140502	121.038	101.049	140.218	1.33498	1.0537	1.26694	0.226958	180.02	111.144	232.684	1.24228	1.05228	1.18056	0.164472	1125.35	144.628	372.352	1.24165	0.981569	1.26497	0.205141	1178.32	151.698	493.646	1.22641	1.00852	1.21605	0.160758
GPR155	Q024260	30-1:6	93.5463	121.029	94.7236	0.455132	0.713355	0.638016	0.03819	438.048	212.664	810.118	0.976104	0.839865	1.16222	0.0275794	159.209	136.191	175.502	0.924385	0.973689	0.949364	-0.0191247	377.8	152.247	588.294	1.45047	1.18414	1.22491	-0.000737656	3383.09	260.423	1632.92	1.13406	1.04406	1.0862	0.0569831	736.035	162.167	175.68	0.853956	0.971624	0.878896	0.0621354
GPR156	Q006189	28-4:5	194.937	152.718	298.962	0.733554	0.820185	0.894376	0.0842987	174.543	163.553	312.408	0.794726	0.883759	0.899256	0.0329549	131.474	134.631	103.122	0.896417	0.990226	0.905265	-0.0027576	98.5641	116.286	76.4731	0.909337	0.933191	0.974438	0.0180262	1052.92	123.615	628.457	0.995078	1.02919	0.966853	-0.0603515	778.426	137.226	266.209	0.898282	0.925577	0.97051	0.0261596
GPR156	Q024265	32-4:5	702.375	461.377	1617.83	3.41727	2.71939	1.25663	0.142851	606.277	338.844	1199.43	2.32456	1.77675	1.30832	0.20655	176.986	131.914	201.2	1.44982	1.09102	1.32887	0.302269	167.833	147.172	132.596	1.22426	0.990319	1.23623	0.199313	597.735	88.7804	358.136	1.13199	1.05534	1.07263	0.0736436	3052.71	238.058	1656.46	1.14908	1.02391	1.12226	0.0527145
GPR157	Q006128	2-3:4	1761.34	874.81	2334	1.55603	1.63539	0.951472	0.0213092	225.243	179.185	468.745	1.02557	0.968228	1.05923	0.0291346	106.057	86.2143	112.667	1.09538	1.07818	1.01595	0.0429023	142.606	109.725	168.4	1.18053	0.977658	1.20751	0.204259	708.745	99.5554	346.389	1.06401	1.0199	1.04326	0.00420477	727.711	122.722	317.1	1.06847	1.03662	1.03072	-0.0287132
GPR157	Q024204	6-3:4	636.099	335.488	983.79	0.716985	0.7176	0.999143	-0.0558983	175.676	144.691	233.51	0.59801	0.785728	0.76109	0.00978373	72.0512	72.6362	72.6595	0.895058	0.981088	0.912312	-0.0127196	78.3015	87.6008	50.9749	0.9542	1.00081	0.95343	0.0321654	1217.48	122.55	705.15	0.98898	0.975506	1.01381	-0.0242248	1217.64	176.807	659.597	1.48288	1.11917	1.32499	-0.0608148
GPR158	Q006114	2-7:4	2142.8	1161.81	2581.08	1.2883	1.1453	1.12485	0.145183	1959.22	1184.59	3228.81	1.25611	1.03394	1.21487	0.217208	100.915	82.6689	113.805	1.25362	1.1166	1.12271	0.220819	217.615	128.773	268.089	1.20028	0.949243	1.26446	0.258987	2417.9	200.168	1131.71	0.984086	0.950071	1.0358	0.113394	860.751	144.156	341.063	0.993282	0.972321	1.02156	0.0363276
GPR158	Q024190	6-7:4	1206.19	666.693	2190.79	1.60295	1.43095	1.1202	0.138788	1040.49	465.108	1877.85	0.902712	0.682142	1.32335	0.204515	86.0668	85.0285	82.5826	1.12481	1.17141	0.960217	-0.0139456	177.982	130.718	255.119	1.23443	1.01629	1.21465	0.0677499	972.161	138.104	452.599	1.14862	1.08099	1.06257	0.00660038	3188.42	265.917	1642.93	1.20017	1.14373	1.04934	0.0109152
GPR158L1	Q006247	3-2:4	1003.83	527.246	2112.71	1.89602	1.65773	1.14374	0.122916	330.437	192.826	685.249	0.955476	0.959413	0.995896	-0.0840837	72.5794	71.8476	73.7394	0.850411	0.929558	0.914855	0.058816	110.204	127.534	75.3847	0.948366	0.961878	0.985952	0.0743294	1071.47	134.866	474.614	1.02702	0.942093	1.09015	0.0840065	747.977	159.003	162.643	0.867811	0.952666	0.910929	0.115157
GPR158L1	Q024323	7-2:4	1107.64	686.55	1637.9	0.694506	0.824902	0.841925	-0.303809	479.333	206.02	878.503	0.719117	0.719568	0.999373	-0.133603	61.1444	61.692	56.7924	0.88053	0.915059	0.962266	-0.00447497	104.215	131.432	47.0596	0.752917	0.897827	0.838599	-0.0886605	678.39	146.78	166.387	0.865339	0.93982	0.92075	0.0294871	674.763	141.669	158.327	0.702304	0.941847	0.745667	-0.012672
GPR160	Q006069	20-2:6	278.704	226.352	1267.03	0.906121	1.06219	0.853068	-0.138718	529.417	286.822	1147.97	0.797357	0.843324	0.945493	-0.315265	146.549	112.829	209.154	0.806779	0.892511	0.903943	-0.0691264	119.333	114.045	120.302	0.977657	0.971111	1.00674	0.114115	882.407	162.546	594.524	0.822121	1.02099	0.805219	-0.115952	758.303	174.595	682.447	0.981253	1.06825	0.918561	-0.297657
GPR160	Q024145	24-2:6	326.436	213.948	581.694	0.265789	0.27177	0.977992	-0.0677684	710.481	312.099	1332.6	0.625436	0.574635	1.08841	-0.0460547	164.148	115.422	170.703	1.16127	0.988524	1.17475	0.235961	297.932	134.679	348.846	1.29203	0.942217	1.37127	0.323536	1038.31	159.706	448.361	0.677029	0.926326	0.730876	-0.113807	772.249	156.451	202.929	0.925097	1.0421	0.887724	-0.00128851
GPR161	Q024117	27-5:2	274.421	185.587	499.308	0.734735	0.82833	0.887008	-0.0742645	246.557	148.074	505.375	1.27529	1.02889	1.23949	0.277061	97.9223	106	67.5574	0.941668	0.962613	0.978242	0.0175176	86.097	91.2252	59.3805	1.0492	1.04222	1.0067	0.0527661	942.16	140.324	399.393	0.903078	0.980217	0.921304	0.01075	722.939	119.901	353.573	0.792862	0.934123	0.848777	-0.0532007
GPR161	Q006041	31-5:2	184.347	155.303	237.953	0.684629	0.769215	0.890036	0.0710604	667.71	330.004	1159.56	2.98354	1.82377	1.63592	0.342492	191.865	145.394	222.111	1.19378	1.04051	1.14731	0.15882	151.931	96.3149	256.8	1.41563	1.09629	1.29129	0.14514	758.787	153.559	205.786	0.967892	0.983224	0.984406	0.0303005	797.891	116.639	505.705	1.20323	1.04005	1.1569	0.110041
GPR17	Q023922	26-1:4	1115.71	426.569	1636.84	4.78208	2.64417	1.80854	0.641528	2215.22	992.802	3715.98	1.92189	1.45607	1.31991	0.401675	205.383	137.281	248.281	1.19248	0.981482	1.21497	0.129651	112.117	89.492	123.916	1.23393	1.00017	1.23372	0.253912	NA	NA	NA	NA	NA	NA	NA	1226.67	127.067	457.475	1.34531	0.98995	1.35897	0.305572
GPR17	Q005846	30-1:4	427.798	221.288	584.883	1.3157	1.02521	1.28334	0.217987	1076.25	576.852	2216.49	0.690011	0.503492	1.37045	0.365216	89.6193	90.7474	69.3669	0.988447	0.946284	1.04456	0.087884	75.3233	75.5467	43.8996	1.00586	1.01015	0.995759	0.0727548	852.556	135.152	534.522	0.79431	0.84892	0.935671	0.0466003	753.099	112.765	536.558	1.13569	1.0055	1.12947	0.0370795
GPR171	Q006077	4-2:3	494.64	265.8	836.758	0.642196	0.611199	1.05072	-0.0444535	1021.1	690.175	2060.66	1.41347	1.67412	0.844311	-0.175111	56.2085	55.0016	59.1008	0.843406	0.896681	0.940586	-0.0299382	78.7955	82.2988	48.7537	1.0126	1.00831	1.00426	0.036319	717.085	120.28	291.177	0.940866	1.01039	0.931191	0.00091985	2126.21	187.412	1075.61	0.895374	0.883982	1.01289	0.0580952
GPR171	Q024153	8-2:3	714.743	586.496	2138.24	1.57198	2.03101	0.773989	-0.262435	488.017	338.243	1380.45	0.976012	1.11863	0.872507	-0.227106	84.9482	76.668	100.991	0.877362	0.958797	0.915065	-0.0504572	78.0149	81.0957	56.9421	0.825333	0.923271	0.893923	-0.0635023	894.528	162.155	315.367	1.10139	1.0506	1.04834	-0.0456495	804.073	125.288	434.94	1.0972	1.01769	1.07813	-0.0699403
GPR172A	Q006127	4-3:4	367.238	246.288	1186.6	1.19396	1.15575	1.03306	-0.126841	133.458	119.221	281.592	0.20022	0.416404	0.480831	-0.213761	78.921	73.2735	79.6593	0.815113	0.916346	0.889525	-0.085741	77.5641	87.364	69.8269	0.820564	0.994636	0.824989	-0.181257	1018.07	146.952	398.096	1.02061	0.969272	1.05296	0.0327495	517.273	96.059	210.358	0.780057	0.85654	0.910707	0.102088
GPR172A	Q024203	8-3:4	1707.68	1306.37	2788.03	1.39042	1.65944	0.837885	-0.12544	201.863	155.403	371.171	0.583696	0.773211	0.754899	-0.0699992	57.3565	56.47	59.8627	0.860631	0.92062	0.934838	-0.0341944	76.0503	76.9606	45.5937	0.977326	0.94291	1.0365	0.0986608	4087.94	268.249	1731.14	1.26076	1.09597	1.15036	0.124806	842.802	114.322	326.239	0.924318	0.890662	1.03779	0.116657
GPR172B	Q006098	2-4:7	114.488	139.825	111.672	0.425189	0.692553	0.613944	-0.0122986	213.02	174.857	335.577	0.816749	0.916872	0.890799	0.0327616	110.382	81.5821	134.42	1.37123	1.10192	1.2444	0.225978	111.377	131.329	66.3605	0.958453	0.990494	0.967651	0.0210118	1431.25	158.225	981.256	1.91382	1.35423	1.41322	0.106074	865.333	134.617	344.961	1.1808	1.09346	1.07987	0.070418
GPR172B	Q024174	6-4:7	150.109	123.223	218.036	0.401903	0.549981	0.730758	-0.089909	165.986	122.788	408.807	0.734269	0.862114	0.851708	-0.0244564	70.1475	73.7677	62.0792	0.916757	1.01627	0.902079	-0.0773899	125.234	145.922	45.8138	0.904775	0.996812	0.907669	-0.0403983	1022.31	139.093	438.453	1.07117	1.04787	1.02224	0.0131943	2618.06	243.043	1327.48	1.1025	1.14638	0.961719	-0.0933443
GPR173	Q006095	4-4:1	1627.99	931.999	2141.15	1.32553	1.18388	1.11965	0.101587	469.368	206.642	953.856	0.649727	0.50124	1.29624	0.173778	86.3364	82.1286	101.313	0.891701	1.02709	0.868184	-0.0665318	272.529	138.208	390.474	1.46913	1.17953	1.24553	0.129423	859.706	108.234	466.053	1.29065	1.10881	1.16399	-0.00304052	1047.2	162.123	483.819	1.08995	1.07783	1.01124	-0.0407924
GPR173	Q024171	8-4:1	269.812	160.281	669.581	0.877208	0.752145	1.16628	0.0943468	601.192	325.776	1285.68	1.20236	1.0774	1.11598	0.0424342	63.5476	63.658	47.6257	0.953529	1.03781	0.918794	-0.0716807	165.557	116.654	244.935	0.756726	0.968416	0.781406	-0.275165	959.037	115.859	513.837	0.779045	0.922248	0.844724	-0.0551778	883.27	175.792	350.764	1.02478	1.05326	0.972964	-0.0433102
GPR174	Q006145	4-6:1	1890.43	1080.94	2552.36	1.53921	1.37308	1.12099	0.145839	371.772	223.914	688.332	1.69275	1.20992	1.39906	0.314893	137.779	90.8656	205.473	1.42301	1.13635	1.25227	0.235793	129.423	92.5036	187.848	1.2059	1.05291	1.14531	0.181369	1060.62	145.518	469.405	1.13443	0.996246	1.1387	0.102413	2349.5	216.561	1109.85	1.38183	1.23866	1.11558	0.0243023
GPR174	Q024221	8-6:1	132.801	105.861	225.885	0.43176	0.496768	0.869138	0.0480566	185.301	144.452	274.136	0.630772	0.784428	0.804117	0.0569397	72.1357	73.0065	60.1965	1.08239	1.19021	0.909414	-0.058049	82.3115	89.5574	52.547	1.00307	1.02316	0.98036	0.0276212	2619.41	242.305	1476.7	1.47735	1.33667	1.10525	-0.128957	800.468	134.032	433.256	0.929736	0.923243	1.00703	-0.0969464
GPR175	Q006172	26-2:5	870.035	409.251	1425.69	3.72908	2.53682	1.46998	0.354803	1830.91	884.675	2881.93	1.34163	1.058	1.26808	0.268994	193	138.535	189.221	1.12058	0.990452	1.13138	0.117077	146.598	149.887	105.764	1.09779	1.0118	1.08499	0.227083	2864.03	241.87	1485.98	0.960066	0.969679	0.990086	0.00986036	1014.41	157.556	403.24	1.05582	1.04747	1.00797	0.025956
GPR175	Q024248	30-2:5	637.108	301.705	978.278	1.95943	1.39778	1.40181	0.31359	495.121	253.496	1191.65	1.39545	1.14077	1.22325	0.149088	88.0365	94.8712	65.237	0.97099	0.989285	0.981507	0.00135377	115.818	116.61	122.664	1.17463	1.02486	1.14614	0.153561	790.134	138.17	304.695	0.871793	0.93774	0.929675	-0.038043	855.009	174.521	304.565	0.991992	1.04565	0.948688	-0.0125464
GPR18	Q023923	12-3:7	2049.31	1302.21	2523.65	1.72857	1.93455	0.893524	-0.0660087	172.891	124.249	248.514	0.426134	0.613148	0.694994	-0.0915581	178.171	91.5514	348.71	1.04665	0.918631	1.13936	0.0442192	90.1816	96.4357	62.9268	1.03297	1.07686	0.959238	0.020144	3551.83	302.424	1675.76	1.19063	1.21245	0.982001	-0.0896962	702.142	129.329	359.452	0.958114	1.05051	0.912046	-0.0866995
GPR18	Q005847	16-3:7	403.534	216.441	1007.99	0.977801	0.841927	1.16138	0.0751974	585.283	315.817	1083.91	1.30419	1.24724	1.04566	-0.0242063	288.265	113.776	355.6	1.66369	1.08776	1.52947	0.442197	127.954	87.1048	176.851	1.24041	1.0352	1.19823	0.284392	832.131	140.556	385.161	0.918131	0.953936	0.962466	-0.0683728	2528.36	234.976	1323.71	1.06472	1.10833	0.960653	-0.0648286
GPR19	Q023924	10-3:7	87.7165	93.1173	89.5977	0.420476	0.681529	0.61696	0.0152092	141.381	113.351	402.786	0.398469	0.510097	0.781163	-0.0774033	105.548	92.5169	157.17	0.543216	0.846312	0.641863	-0.193407	147.359	138.834	133.791	0.63905	0.971283	0.657944	-0.389387	718.659	90.0487	528.202	1.361	1.07042	1.27146	0.0207118	470.214	84.0921	199.228	0.996844	0.967386	1.03045	0.0212907
GPR19	Q005848	14-3:7	157.59	142.478	178.526	0.515365	0.679316	0.758653	0.0478033	2284.32	1960.3	4575.04	1.67387	2.34435	0.714002	-0.038042	86.2939	84.7581	76.8994	0.980498	0.998846	0.981631	0.0293176	119.831	123.538	102.767	0.981735	1.05194	0.933258	0.0704315	1426.79	134.255	752.004	1.34841	1.11778	1.20633	0.13018	839.017	101.134	440.165	1.08594	0.977217	1.11126	0.0857896
GPR20	Q023925	12-7:1	1265.83	591.008	1665.19	1.06772	0.877997	1.21608	0.191047	927.572	387.249	1671.15	1.18396	1.00786	1.17473	0.0883495	83.0538	85.5385	75.9088	0.943683	1.00804	0.936154	-0.0172195	88.7083	93.9849	110.686	0.843724	1.01984	0.827306	-0.133735	1299.93	158.558	591.158	1.30316	1.04582	1.24607	0.0678438	2448	190.033	1116.1	1.03088	0.896344	1.1501	0.151899
GPR20	Q005849	16-7:1	893.252	493.713	1912.33	2.16443	1.92048	1.12703	0.0887447	436.461	230.411	1015.82	1.30659	1.16235	1.1241	0.00939453	223.339	121.195	688.935	1.14945	1.10865	1.0368	-0.238826	238.766	125.174	374.128	0.523413	0.773843	0.676381	-0.406306	6208.68	380.938	2444.11	1.91482	1.55638	1.2303	0.0288118	607.767	113.976	266.5	0.829334	0.925799	0.895804	-0.0212257
GPR21	Q023926	10-7:1	91.8409	111.177	102.878	0.173467	0.349557	0.496248	-0.100254	368.144	228.902	1021.1	1.03758	1.0301	1.00727	-0.12835	202.28	120.258	399.675	1.04106	1.10008	0.946351	-0.126696	146.3	131.044	102.505	0.645034	0.893258	0.722114	-0.172691	2733.94	255.659	1490.08	1.11271	1.21345	0.916984	-0.124926	558.553	96.1197	261.402	1.03278	1.01419	1.01833	-0.102058
GPR21	Q005850	14-7:1	2189.53	1182.09	2721.19	1.37286	1.4203	0.966599	-0.0236168	1052.7	734.776	2091.9	0.771384	0.87873	0.87784	-0.117446	130.554	128.027	90.4757	0.890143	0.941655	0.945296	-0.00352724	95.5329	101.595	94.1202	0.874238	1.02192	0.855482	-0.0184588	801.392	131.375	328.174	0.946857	1.02831	0.920786	-0.0182601	842.924	107.189	495.832	0.824873	0.913666	0.902817	-0.0510928
GPR22	Q023927	12-6:4	177.604	150.96	240.781	0.292088	0.450998	0.647648	-0.174065	251.382	164.551	424.392	0.453823	0.587733	0.772158	-0.148733	154.01	107.639	172.87	0.88885	1.02908	0.863733	-0.114268	157.845	130.81	173.164	0.695935	0.891659	0.780495	-0.165687	1562.66	146.452	1003	0.822605	0.840485	0.978727	-0.012971	442.164	88.5234	123.891	0.528913	0.812702	0.650808	-0.0747976
GPR22	Q005851	16-6:4	1656.78	777.412	2266.93	1.73161	1.67683	1.03267	0.00820368	402.392	174.747	961.077	0.490471	0.510448	0.960864	-0.091317	258.697	118.1	628.006	1.5197	1.18502	1.28242	-0.0152603	93.4911	95.4949	108.449	0.855553	0.960561	0.890681	-0.0724198	870.348	135.752	342.465	0.871746	0.98234	0.887418	0.0110833	429.198	81.4101	228.728	0.97409	1.00474	0.969494	-0.014891
GPR23	Q023928	10-6:4	1136.93	605.781	1846.58	1.93043	1.83704	1.05083	0.0361083	842.537	336.155	1365.58	0.813544	0.718613	1.1321	-0.0510386	85.7408	86.2835	76.3585	0.974213	1.01682	0.958096	-0.00766833	81.2626	86.559	89.6041	0.772906	0.939265	0.822884	0.0305289	835.381	112.29	411.319	1.06442	1.06664	0.997919	-0.0589399	846.619	150.485	284.826	0.8113	0.979284	0.828462	-0.0156708
GPR23	Q005852	14-6:4	726.543	346.145	1052.27	0.983224	0.905348	1.08602	-0.0144267	150.136	127.897	265.272	0.270812	0.425376	0.636641	-0.160761	262.522	117.653	589.372	1.35111	1.07625	1.25538	-0.0684974	732.369	193.302	1021.03	1.60547	1.19502	1.34347	-0.145802	1591.61	146.949	1003.03	1.30826	1.19757	1.09243	-0.061069	4014.35	304.815	2151.91	1.3819	1.29225	1.06937	-0.0334816
GPR24	Q023929	12-3:6	889.302	416.304	1265.8	0.750117	0.618457	1.21288	0.238804	2334.42	1457.55	3804.96	1.71059	1.7431	0.981346	0.088306	152.623	91.814	266.189	0.896571	0.921266	0.973194	-0.0229531	88.8298	95.7397	63.6202	1.01748	1.06909	0.951729	-0.00589633	693.246	106.532	424.272	0.710089	0.814085	0.872254	-0.0244654	2628.31	234.95	1320.61	1.10681	1.10821	0.99874	-0.00796646
GPR24	Q005853	16-3:6	274.238	150.591	634.22	0.664503	0.585778	1.13439	0.0234912	890.356	617.187	2541.8	2.50939	2.77744	0.90349	-0.0588617	162.805	107.097	220.872	0.939609	1.02391	0.917671	-0.0428837	82.468	83.5828	88.7152	0.799458	0.993338	0.80482	-0.0862539	1664.08	174.209	1094.38	0.673816	0.811715	0.830114	-0.0889779	751.331	126.393	405.275	1.02523	1.02666	0.998611	-0.0528467
GPR25	Q023930	10-3:6	778.564	401.993	1475.07	1.32194	1.21905	1.0844	0.00347456	681.447	325.862	1277.24	1.51847	1.28691	1.17993	0.0515483	157.41	138.564	116.346	0.91394	0.990657	0.922559	0.00345652	104.82	101.276	86.9219	0.723345	0.958859	0.754381	-0.103096	845.555	146.59	309.033	0.877752	0.978484	0.897053	-0.00492281	995.926	117.702	507.16	1.28903	1.13731	1.1334	0.0120837
GPR25	Q005854	14-3:6	562.072	269.132	748.347	0.760647	0.70392	1.08059	-0.0710086	1176.76	566.765	1978.7	2.90043	2.7969	1.03702	-0.0618246	152.598	100.085	287.693	0.785367	0.915541	0.857817	-0.164404	188.212	114.334	281.984	0.722595	0.889266	0.812575	-0.284331	860.082	164.787	348.296	1.049	1.02639	1.02203	-0.0484294	519.115	94.5185	231.074	1.10051	1.08733	1.01212	-0.0426677
GPR26	Q023931	28-3:7	172.42	154.788	236.76	0.530277	0.717123	0.739451	-0.0889759	732.404	355.391	1375.57	1.63202	1.40353	1.1628	0.00945837	106.495	118.115	71.1077	0.872375	0.976894	0.893009	-0.0652742	311.771	139.944	476.129	1.11587	1.03016	1.0832	-0.0577747	1339.12	146.029	860.057	1.40313	1.10012	1.27544	-0.0108627	2292.25	219.657	1244.45	0.862836	0.944763	0.913283	-0.0227856
GPR26	Q005855	32-3:7	283.066	170.518	478.289	1.21326	1.05699	1.14784	0.124985	843.192	348.366	1468.11	2.07827	1.71913	1.20891	0.0867961	149.132	129.082	103.623	1.01681	0.949416	1.07099	0.167978	162.207	151.208	139.193	1.18322	1.01748	1.1629	0.172711	634.024	107.246	404.443	0.847795	0.917905	0.92362	0.0119096	683.927	132.164	254.886	0.789233	0.891438	0.885348	0.00499999
GPR27	Q023932	26-3:7	844.49	424.437	1476.73	1.43388	1.28711	1.11403	0.0379608	1278.53	839.331	2416.76	0.819702	0.732591	1.11891	0.127209	191.289	142.498	190.297	1.11065	1.01878	1.09017	0.0763037	98.3841	114.451	90.2555	0.997816	1.00589	0.991975	0.183335	2904.43	201.587	1396.48	0.895756	0.823616	1.08759	0.160456	916.63	125.907	637.289	1.38229	1.12269	1.23124	0.0517702
GPR27	Q005856	30-3:7	1083.4	532.287	1565.39	1.46616	1.3922	1.05312	-0.0148138	708.521	397.875	1496.91	0.614701	0.583536	1.05341	-0.0842771	92.9858	101.114	69.3614	1.02558	1.05438	0.972683	0.021446	150.428	147.761	108.404	1.12647	0.997454	1.12935	0.145076	763.692	134.881	232.716	0.765595	0.889651	0.860557	0.0207765	832.474	125.176	359.506	0.912992	0.975223	0.936188	0.0169253
GPR3	Q023911	12-6:5	431.962	266.713	619.576	1.3285	1.23566	1.07513	-0.0278336	349.964	178.524	672.631	0.527081	0.524903	1.00415	-0.090088	229.25	111.484	596.662	1.34671	1.11864	1.20389	-0.116541	104.681	101.351	86.8	0.374668	0.746069	0.502189	-0.32955	465.659	91.5901	134.547	0.440077	0.762562	0.577103	-0.0977248	571.9	122.402	587.095	0.72691	0.834647	0.870919	-0.105198
GPR3	Q005835	16-6:5	102.207	102.494	102.469	0.438072	0.635327	0.689522	0.112982	1452.06	694.872	2331.17	1.27825	1.2794	0.999106	-0.0308899	174.075	108.752	192.544	1.00466	1.03972	0.966275	-0.0175576	113.055	95.2799	160.806	0.732913	0.891966	0.821683	-0.0925867	486.119	80.5834	232.775	0.920612	0.957902	0.961071	0.0592344	1024.66	136.583	420.846	0.636283	0.781974	0.813688	0.0294487
GPR30	Q023933	28-7:1	1592.98	1018.54	3020.46	2.05955	2.29356	0.897969	-0.0329179	243.196	192.7	468.814	1.08668	1.06496	1.0204	-0.00466957	117.3	120.476	85.0345	0.960891	0.996423	0.96434	-0.0187068	90.868	97.9942	59.2837	1.10734	1.11955	0.989094	0.0416823	876.785	151.114	303.566	1.13149	1.02717	1.10155	-0.0237152	892.907	136.133	477.313	1.21842	1.10578	1.10187	-0.016596
GPR30	Q005857	32-7:1	1961.72	1056.33	2323.25	1.19854	1.1954	1.00263	0.0775736	120.623	121.094	173.791	0.623907	0.84142	0.741493	0.0778863	185.461	148.764	164.323	1.26452	1.09417	1.15568	0.132399	163.561	101.151	252.091	1.52399	1.15133	1.32367	0.130622	767.209	157.829	350.389	0.925513	0.976502	0.947784	0.0194581	3718.98	285.866	1674.53	1.56611	1.34837	1.16148	0.0424185
GPR31	Q023934	26-7:1	146.425	117.344	223.392	0.627594	0.727379	0.862816	0.0386828	660.595	289.775	1213.99	1.45893	1.16634	1.25086	0.0708783	119.3	115.967	100.613	1.14724	1.05312	1.08937	0.10385	77.3229	75.105	43.3086	1.03256	1.00424	1.0282	0.0966099	2309.78	218.63	1151.11	0.935271	1.01869	0.918111	-0.00742125	888.231	156.026	371.975	1.02499	1.05238	0.973972	0.00400398
GPR31	Q005858	30-7:1	117.78	135.61	104.3	0.362234	0.628273	0.576555	-0.0256948	963.79	414.62	1610.26	1.08182	1.02121	1.05935	0.0126856	90.9664	96.7445	60.9306	1.0033	1.00882	0.994533	0.0113924	92.3614	111.406	73.1756	0.936733	0.979128	0.956701	-0.0228141	898.849	133.475	481.394	0.920687	1.01998	0.902654	-0.0209203	3446.73	287.483	1969.7	1.2974	1.23649	1.04926	-0.062695
GPR32	Q023935	28-6:4	199.407	143.597	404.167	0.264999	0.308207	0.859809	-0.0190791	116.838	133.411	122.653	0.519388	0.78161	0.66451	0.0180941	121.969	122.105	90.0427	0.999139	1.00989	0.98935	0.0124661	111.722	101.023	131.455	1.18193	1.15014	1.02764	0.0340693	1319.95	132.569	773.787	1.08496	1.08038	1.00424	-0.0147938	1554.09	166.546	901.972	0.584984	0.716329	0.816642	-0.00598219
GPR32	Q005859	32-6:4	1390.45	732.168	1745.75	0.835969	0.721767	1.15823	0.113848	339.565	173.358	851.35	1.88289	1.45224	1.29655	0.196479	134.913	134.418	75.4858	0.919863	0.988661	0.930413	0.0315397	98.425	96.2882	84.0285	1.12739	1.07522	1.04853	0.108017	1230.41	124.451	642.813	1.56776	1.18216	1.32618	0.0594581	1041.58	161.627	398.648	1.20195	1.09016	1.10254	0.00328776
GPR34	Q023936	26-6:4	770.017	358.879	1063.78	0.649501	0.533148	1.21824	0.0313203	148.306	108.009	246.818	0.822363	0.904804	0.908885	0.119294	80.3514	80.5652	73.7761	0.844315	0.958215	0.881133	-0.00962727	171.476	95.9798	153.369	1.18332	0.908712	1.30219	0.342653	797.305	145.534	232.119	0.879706	0.987721	0.890642	0.0322371	1132.94	136.857	580.244	1.24252	1.06623	1.16535	0.0375492
GPR34	Q005860	30-6:4	300.723	169.102	636.609	0.72868	0.657783	1.10778	0.00733397	135.51	147.101	143.874	0.602394	0.861816	0.698982	0.0749472	154.779	140.14	118.047	0.898665	1.00192	0.896938	-0.0328315	157.671	110.205	264.802	0.605339	0.857147	0.706225	-0.340282	3338.72	261.348	1773.14	1.11919	1.04777	1.06816	-0.0014137	898.628	126.935	699.736	1.35515	1.13185	1.19728	-0.00861733
GPR35	Q023937	28-3:6	83.5821	95.9321	66.8106	0.068054	0.121859	0.558465	-0.0373068	368.99	214.492	954.463	1.10461	1.08205	1.02085	-0.0530578	141.202	135.283	139.733	0.962749	0.995026	0.967562	-0.079987	129.259	103.99	159.814	0.696799	0.887493	0.785132	-0.0923398	746.341	97.0202	412.99	0.950971	0.921597	1.03187	0.00193532	909.421	117.557	427.897	1.17707	1.1359	1.03624	-0.0390348
GPR35	Q005861	32-3:6	413.622	263.361	1165.09	1.34476	1.23586	1.08812	0.00085035	806.014	301.759	1059.26	1.02881	0.785364	1.30997	0.215614	109.792	120.676	75.8714	0.899389	0.998077	0.901122	-0.0486476	268.349	130.638	500.429	1.22656	1.08451	1.13099	-0.0169183	908.826	104.934	399.97	0.747031	0.855169	0.873548	0.0648917	491.172	94.3369	167.117	1.04127	1.08524	0.959486	0.0166575
GPR37	Q023938	26-3:6	207.963	139.148	297.391	0.891354	0.862535	1.03341	0.208484	122.215	144.025	111.88	0.468589	0.755204	0.62048	0.0664236	91.1575	97.308	72.6135	1.00541	1.01469	0.990853	0.0575891	150.946	145.719	121.662	1.10108	0.980541	1.12293	0.104278	731.635	144.9	165.862	0.933257	0.927783	1.0059	0.111472	740.376	160.451	225.246	0.958055	0.981714	0.9759	0.13404
GPR37	Q005862	30-3:6	190.738	157.326	253.706	0.586615	0.728884	0.804813	-0.0218562	114.799	112.238	189.942	0.507835	0.788036	0.644431	-0.056604	174.147	141.563	196.331	1.01112	1.0121	0.999035	0.00370051	81.2537	92.5445	59.6589	0.89426	1.03429	0.864613	-0.101297	2219.3	214.258	1443.78	2.12724	1.49668	1.42131	-0.0013808	908.514	150.398	389.43	1.08833	1.00178	1.0864	0.00630473
GPR37L1	Q024082	25-1:3	220.37	141.043	435.929	1.05636	1.0323	1.02331	0.067501	197.075	147.111	472.454	1.01935	1.02219	0.997217	0.0260114	74.3843	66.9306	60.4375	1.11613	1.09116	1.02289	0.0563551	480.463	166.512	631.794	1.54398	1.07348	1.43829	0.19926	891.653	134.856	539.435	1.19229	1.15422	1.03299	0.028446	551.522	111.063	264.256	0.831705	0.990326	0.83983	-0.0164842
GPR37L1	Q006006	29-1:3	472.188	268.814	720.973	1.5442	1.28167	1.20483	0.0885262	211.33	173.851	387.754	0.944288	0.96079	0.982825	0.136813	168.13	94.4502	236.993	1.73648	1.18118	1.47013	0.39641	148.486	112.273	198.328	1.22921	1.00036	1.22876	0.279858	1132.09	145.045	462.909	1.1862	1.0927	1.08557	0.0835133	1180.26	135.25	472.659	1.29442	1.0537	1.22845	0.162075
GPR39	Q023940	10-7:5	208.683	153.986	777.858	0.678469	0.722604	0.938922	-0.0344268	1862.93	1015.33	2713.39	2.37786	2.64251	0.899849	-0.0595635	85.9666	88.654	76.9228	0.976779	1.04476	0.934933	-0.00715563	102.879	107.66	99.0572	0.851655	0.959265	0.88782	-0.0510438	754.101	153.117	270.231	0.9097	0.947351	0.960257	0.069891	1173.24	122.348	626.918	1.14811	1.04288	1.10091	0.056903
GPR39	Q005864	14-7:5	664.974	384.607	1065.81	0.541431	0.488551	1.10824	-0.0586329	328.554	190.664	785.144	0.983565	0.961838	1.02259	-0.097714	210.082	117.684	520.817	1.08122	1.07653	1.00435	-0.248507	273.422	145.711	334.176	0.878652	0.939382	0.935351	-0.296236	786.061	145.284	282.451	1.01441	0.987548	1.0272	-0.0238506	536.47	94.285	195.482	0.99195	0.994831	0.997104	0.0246478
GPR4	Q023912	10-6:5	1315.09	836.796	2227.85	0.79066	0.824908	0.958483	-0.0782065	586.305	403.032	1813.96	1.65245	1.81371	0.911087	-0.112252	86.798	85.0452	89.8972	0.986225	1.00223	0.984032	-0.00286782	90.99	104.603	47.097	0.627905	0.990353	0.634021	-0.301692	1927.29	159.263	1046.2	1.56558	1.26775	1.23493	0.0427347	495.159	87.8925	271.267	1.12379	1.08475	1.036	-0.000205313
GPR4	Q005836	14-6:5	1386.52	1131.37	3760.31	1.84259	2.42831	0.758797	-0.109962	1265.46	1024.26	2500.01	0.927288	1.22493	0.757014	-0.266896	104.083	91.2245	116.745	0.535678	0.83449	0.641923	-0.278036	158.636	115.411	202.134	0.609043	0.897637	0.678496	-0.304882	608.395	100.777	252.562	0.913361	1.03241	0.884687	-0.0334515	1024.71	123.119	639.85	1.22576	1.13031	1.08444	-0.0806158
GPR40	Q023941	12-1:5	990.892	443.634	1492.82	0.605401	0.502039	1.20588	0.1287	199.09	170.194	346.694	0.906496	0.919642	0.985705	0.116267	122.226	92.3006	118.121	0.705412	0.88244	0.799388	-0.111715	197.699	109.824	309.113	0.903641	0.91172	0.991139	-0.195272	1657.71	146.596	908.456	1.36259	1.1947	1.14053	0.00635375	552.808	104.44	177.249	0.702828	0.837347	0.839351	0.0904634
GPR40	Q005865	16-1:5	827.147	469.071	1431.3	1.06941	1.05627	1.01245	-0.0957342	128.583	137.432	163.323	0.437701	0.746306	0.58649	-0.0758132	100.909	76.3124	118.6	0.592782	0.765722	0.774148	-0.135313	106.308	97.6642	79.5127	0.573081	0.833506	0.687555	-0.220799	676.663	104.836	289.766	0.862189	0.995843	0.865788	-0.0523343	839.063	117.351	580.191	0.553934	0.768651	0.720657	-0.147727
GPR41	Q023942	10-1:5	310.275	199.737	778.84	0.751826	0.77695	0.967663	-0.00681248	688.184	323.961	1220.29	1.98992	1.61188	1.23454	0.00852678	90.2813	81.7061	105.853	1.0258	0.962879	1.06535	0.0924821	130.732	110.836	180.772	0.847512	1.0376	0.816803	-0.088687	676.914	151.292	158.637	0.863456	0.968713	0.891343	0.00241857	936.484	138.27	540.273	1.27789	1.12314	1.13778	-0.0946096
GPR41	Q005866	14-1:5	1669.06	1045.36	2215.01	1.40783	1.55298	0.906536	-0.0985334	344.393	163.801	645.043	0.516673	0.572112	0.903098	-0.121687	124.439	87.4746	154.103	0.640445	0.800187	0.800369	-0.172863	289.347	140.193	511.832	1.03561	1.03199	1.0035	-0.149769	1007.48	141.117	540.758	0.965692	0.985754	0.979648	-0.0821623	2327.61	216.011	1292.46	0.980183	1.01888	0.962022	-0.101884
GPR42	Q023943	12-3:5	483.32	320.83	1152.12	1.17113	1.24798	0.938418	-0.103568	178.674	165.351	243.059	0.685061	0.86703	0.790124	0.039144	109.246	88.0861	157.653	0.641757	0.88386	0.726084	-0.155867	218.93	120.711	362.842	1.00068	1.0021	0.998588	-0.0504285	585.306	98.6553	483.739	0.782652	0.844377	0.926899	-0.0574016	709.121	97.5231	355.041	0.917816	0.942325	0.973991	-0.0232933
GPR42	Q005867	16-3:5	1416.5	805.836	2042.26	1.1948	1.19714	0.998047	-0.037793	105.307	111.913	105.717	0.465844	0.785758	0.592859	0.0402634	82.5065	83.4061	56.7234	1.02494	1.00529	1.01955	0.0575747	188.929	115.768	266.474	1.01846	0.988012	1.03082	-0.0148702	709.505	117.218	299.309	0.743417	0.883069	0.841856	-0.0252991	432.181	81.8207	172.83	0.916215	0.941255	0.973397	-0.00557025
GPR43	Q023944	10-3:5	463.328	261.086	804.716	0.390812	0.387867	1.00759	-0.0551901	449.029	247.224	1058.62	0.676284	0.726895	0.930374	-0.161069	84.2434	84.7312	70.5078	0.9572	0.998529	0.95861	0.0205992	256.861	134.112	441.07	0.986155	1.04309	0.945416	-0.176304	823.241	159.223	364.613	1.00407	0.991732	1.01244	-0.0566186	649.451	120.086	422.852	0.979384	1.07079	0.914639	-0.0729013
GPR43	Q005868	14-3:5	156.823	113.745	291.916	0.379997	0.442453	0.858842	-0.0069716	1396.5	704.927	2582.95	1.22934	1.29791	0.947173	-0.0513421	256.781	110.657	465.966	1.32156	1.01225	1.30556	0.156056	132.051	102.743	121.333	0.911256	0.972747	0.936786	-0.0168666	915.85	148.909	359.28	0.950723	0.993959	0.956501	-0.00599935	831.498	133.417	396.244	0.911921	1.03942	0.877335	-0.0657142
GPR44	Q006034	13-5:2	110.598	127.676	99.5327	0.416184	0.685694	0.606953	0.0386895	922.38	350.798	2077.68	1.12428	1.02471	1.09717	0.0872014	71.0303	70.314	67.8874	0.921844	0.935067	0.985859	0.0298437	97.8538	113.217	75.3999	0.801684	0.964053	0.831577	-0.0703682	1046.04	145.669	519.81	1.04772	1.0541	0.993946	-0.0133959	743.295	122.376	336.254	1.09135	1.0337	1.05577	-0.00187193
GPR44	Q024110	9-5:2	101.449	131.635	69.7432	0.493581	0.775867	0.636167	0.02916	1057.03	603.409	1843.19	1.90827	2.15522	0.885419	-0.184264	180.118	112.434	206.148	0.687487	0.936641	0.733992	-0.267355	167.425	140.854	161.449	0.726068	0.985419	0.736811	-0.16461	1618.4	161.18	934.834	0.851945	0.925009	0.921013	-0.016757	802.249	158.125	306.144	0.977007	1.00091	0.976118	-0.0495991
GPR45	Q024109	11-5:2	151.618	132.807	155.759	0.249352	0.396767	0.62846	-0.0568476	509.569	241.123	1097.14	0.448574	0.443955	1.0104	-0.077669	73.1624	70.6084	65.7163	0.949516	0.938982	1.01122	0.0561771	115.618	129.962	72.745	1.06667	1.04294	1.02275	0.0639024	853.182	142.629	264.157	0.91255	0.976469	0.934541	0.0938187	1647.79	153.763	1149.69	1.08784	1.00715	1.08012	-0.00559641
GPR45	Q006033	15-5:2	1645.48	862.982	2273.21	1.7198	1.86139	0.92393	-0.0805161	1148.99	572.696	2160.91	1.7305	1.68386	1.0277	-0.139938	305.309	132.88	712.792	1.57131	1.22841	1.27914	-0.028871	83.1905	86.567	81.6785	0.880086	0.985562	0.892979	-0.0583201	1406.09	169.347	722.641	0.79304	0.934201	0.848897	-0.0778036	706.248	125.735	286.812	0.897909	1.00808	0.890716	-0.0537694
GPR50	Q024081	27-1:3	169.894	138.177	299.29	0.454873	0.616725	0.737562	-0.105786	562.12	252.254	1063.78	0.487686	0.369964	1.3182	0.236793	150.327	135.69	154.498	0.935333	0.971063	0.963205	-0.0133353	175.267	107.837	303.837	1.13622	1.00952	1.12551	-0.0133305	667.972	101.721	498.816	0.893189	0.870614	1.02593	0.0353206	1700.59	175.568	836.337	1.05602	1.00517	1.05059	0.0762575
GPR50	Q006005	31-1:3	759.861	392.677	1346.42	2.82198	1.94493	1.45095	0.389849	1501.19	716.16	2360.99	0.962451	0.625084	1.53971	0.474976	104.122	103.816	80.0656	1.00129	0.942773	1.06207	0.0994372	775.128	221.589	1226.12	2.77429	1.63117	1.7008	0.218178	898.279	119.779	389.737	0.941215	0.902361	1.04306	0.0901542	818.302	133.857	593.018	1.0401	0.912758	1.13951	0.120763
GPR51	Q006014	13-7:1	1509.41	980.755	2156.21	1.27317	1.457	0.873829	-0.184599	410.046	250.413	1146.92	1.15568	1.1269	1.02554	-0.249862	67.8883	70.7859	64.6831	0.881067	0.941343	0.935968	0.0192752	164.906	148.005	176.367	0.727064	1.00887	0.720671	-0.234295	860.936	116.036	468.242	0.813638	0.966096	0.842192	-0.102561	970.933	151.078	491.891	1.01056	1.0044	1.00613	-0.0401203
GPR51	Q024090	9-7:1	605.103	291.316	1301.64	1.46622	1.13318	1.2939	0.268364	921.845	415.672	1743.14	0.675498	0.497109	1.35885	0.302538	360.811	135.231	439.445	1.37717	1.12655	1.22246	0.0401096	100.905	99.6204	99.5089	0.923399	1.00206	0.921503	-0.0295662	426.853	85.271	139.024	0.808375	1.01362	0.79751	0.0210656	880.336	162.014	414.254	1.02138	0.970708	1.0522	-0.0353322
GPR52	Q024087	11-3:7	1446.22	704.184	1828.88	1.21987	1.04613	1.16608	0.180755	925.178	633.406	2271.82	1.30015	1.49129	0.871829	-0.0802375	57.4566	50.7666	61.2962	0.862134	0.827639	1.04168	0.0665193	68.0543	69.2454	41.3565	0.908791	0.925889	0.981533	0.0330743	765.405	149.839	228.172	0.767311	0.988316	0.776382	-0.0429423	460.33	88.4508	154.279	0.550643	0.812036	0.678102	-0.0804888
GPR52	Q006011	15-3:7	548.44	342.655	1315.05	1.32892	1.33288	0.997031	-0.0677159	1693.34	1224.03	3702.07	1.16765	1.36225	0.857147	-0.103972	144.685	92.4504	254.408	0.744638	0.854659	0.871269	-0.223129	76.6811	82.2755	59.283	0.843935	0.919521	0.917799	-0.0378798	3377.03	291.577	2087.25	1.04151	1.19128	0.874279	-0.200453	452.593	77.3002	445.257	1.02719	0.954018	1.07669	-0.180019
GPR54	Q006144	2-6:7	98.7955	100.231	93.0959	0.473584	0.733593	0.645568	0.0482061	659.352	288.502	1294.89	1.45619	1.16121	1.25402	0.169998	92.9811	80.057	93.9177	1.15506	1.08132	1.0682	0.0648839	84.8587	84.178	100.732	0.933936	0.940784	0.992721	0.101096	1229.49	156.739	537.072	1.27631	1.04623	1.21992	0.106837	930.301	146.796	355.002	0.89149	0.955274	0.93323	0.0341952
GPR54	Q024220	6-6:7	260.411	184.699	441.05	0.851619	0.880622	0.967065	-0.0164163	1366.33	580.076	2653.12	1.53366	1.42873	1.07344	0.130895	88.8336	80.5002	105.128	1.16096	1.10902	1.04684	0.0599966	95.1564	93.9762	78.0045	1.04727	1.05029	0.997126	0.0240536	776.882	163.017	248.016	0.947525	1.01536	0.933188	0.0140813	3658.69	286.528	1764	1.25947	1.21473	1.03683	0.00627052
GPR55	Q024086	25-1:4	484.583	245.451	887.977	2.32288	1.79646	1.29303	0.225892	534.573	250.73	955.589	1.81971	1.36156	1.33649	0.259307	202.42	158.905	139.165	1.50009	1.21211	1.23759	0.145404	102.252	109.753	71.4904	1.16532	1.08856	1.07052	0.12075	4344.75	283.465	2027.01	1.33997	1.15814	1.157	0.097261	901.136	103.08	418.456	0.881838	0.878636	1.00364	0.105907
GPR55	Q006010	29-1:4	242.317	162.768	335.529	0.792447	0.77606	1.02112	0.144889	125.522	138.778	159.611	0.571527	0.749886	0.762152	0.0950502	80.9065	81.5737	61.1513	1.00507	0.983208	1.02223	0.0406132	120.347	142.893	61.2695	0.963553	1.00986	0.954147	-0.0143652	815.763	139.408	250.793	0.817795	0.919512	0.889379	0.0114841	462.425	88.3026	173.964	0.855039	0.931708	0.917711	0.0181767
GPR56	Q024085	27-1:4	515.827	301.844	892.415	1.38108	1.34722	1.02513	-0.0379273	713.083	390.308	1370.95	2.73406	2.04661	1.3359	0.167449	144.41	132.779	152.033	0.898516	0.950229	0.945578	-0.100019	197.967	117.84	354.577	0.904863	0.978266	0.924966	-0.066063	850.141	159.263	279.838	1.08442	1.01975	1.06342	-0.000535531	463.21	83.5759	254.118	1.05128	1.03147	1.01921	0.00795824
GPR56	Q006009	31-1:4	223.107	173.826	497.31	0.828579	0.860956	0.962394	0.0235816	676.748	300.106	1492.65	2.99372	2.10709	1.42078	0.265598	96.7359	105.342	75.1765	0.930258	0.956638	0.972424	0.00602163	197.793	121.593	221.03	1.06625	1.03772	1.02749	0.0344348	2056.96	192.777	1280.7	1.97163	1.34662	1.46413	0.0414454	979.466	113.767	451.248	1.17163	1.04445	1.12176	0.0780696
GPR57	Q024084	25-6:5	1676.31	861.843	2380.73	1.02417	0.975305	1.0501	0.0855664	114.064	138.269	130.599	0.519354	0.74714	0.695123	0.0329124	144.409	135.955	118.956	1.07018	1.03705	1.03195	0.0914403	80.8431	73.8431	71.7012	1.07957	0.987366	1.09339	0.160482	1233.7	161.499	505.772	1.3612	1.09607	1.24189	0.0820821	1819.84	163.396	778.956	0.766358	0.770705	0.99436	0.143373
GPR57	Q006008	29-6:5	1692.59	1146.22	2490.41	2.18833	2.58109	0.847834	-0.137741	212.463	150.435	334.142	0.723234	0.816919	0.885319	0.0280547	84.5788	85.4535	53.9257	1.05069	1.02997	1.02011	0.0615797	85.0872	91.8507	68.5748	0.936451	1.02653	0.912245	0.0141559	3334.32	271.626	1692	1.11771	1.08898	1.02639	-0.0410358	846.241	128.229	435.755	1.15475	1.04158	1.10865	-0.030966
GPR58	Q024083	27-6:5	695.182	349.213	1027.39	0.726582	0.753228	0.964624	-0.080984	478.243	291.69	1574.12	1.43168	1.47149	0.972944	-0.0826936	155.565	141.045	110.703	0.96792	1.00938	0.958921	-0.0319824	122.007	143.366	55.5038	0.889981	0.964707	0.92254	-0.00782673	2938.59	238.508	1398.84	1.54692	1.36879	1.13014	-0.00522354	798.482	161.307	244.308	1.01188	0.990508	1.02157	0.0222701
GPR58	Q006007	31-6:5	425.558	228.985	717.789	0.699875	0.684102	1.02306	-0.0458731	1755.11	824.009	2777.1	2.24024	2.14459	1.0446	0.0107883	94.6738	95.2728	91.9168	0.981646	1.00515	0.976615	0.00834676	66.69	64.8057	38.1753	0.890573	0.866526	1.02775	0.0725406	1081.36	145.76	523.978	1.08309	1.05476	1.02686	0.00726218	722.106	123.706	261.602	0.695732	0.846868	0.821535	0.0303867
GPR6	Q023914	10-1:4	2353.98	1354.98	2884.29	1.41527	1.33573	1.05954	0.0961172	672.933	289.083	1182.16	0.755345	0.712013	1.06086	0.0291531	86.3916	84.5783	69.1582	0.981608	0.996727	0.984831	0.0274786	103.276	117.774	91.1482	0.854947	1.04938	0.814717	-0.0339986	939.137	140.858	365.728	0.612365	0.817003	0.749526	-0.0404896	1561.26	173.397	857.322	0.9695	0.992743	0.976587	-0.0308331
GPR6	Q005838	14-1:4	529.032	294.438	1014.19	0.70305	0.631963	1.11249	0.0034507	101.353	123.753	108.989	0.223839	0.498106	0.44938	-0.108423	90.1202	83.4125	73.6504	0.463816	0.763029	0.607862	-0.251046	170.572	145.752	146.361	0.548138	0.939647	0.583345	-0.436187	928.642	145.037	893.765	0.865197	0.911014	0.949708	-0.0945261	854.896	160.272	818.5	1.08661	1.09288	0.994263	-0.114537
GPR61	Q006139	20-1:2	561.832	456.843	2004.06	1.82662	2.14381	0.852046	-0.171775	1949.94	1211.18	3114.41	2.12381	2.75883	0.769823	-0.284642	128.006	108.007	147.744	0.905576	0.925022	0.978978	-0.0525605	101.089	86.5238	124.076	0.941905	0.984842	0.956402	0.0380215	872.484	106.7	777.675	1.65231	1.26835	1.30272	-0.119965	565.563	125.256	566.255	0.718855	0.854107	0.841645	-0.101059
GPR61	Q024215	24-1:2	148.617	117.396	225.042	0.121006	0.149124	0.811446	-0.0126424	512.64	232.494	945.443	0.535718	0.489307	1.09485	-0.0320777	165.858	104.196	231.558	1.2382	1.07137	1.15571	0.078791	94.6333	90.213	79.6704	1.15322	1.03065	1.11893	0.171035	1599.67	142.962	795.777	1.51179	1.19027	1.27012	0.084462	1428.4	156.113	706.027	0.886997	0.893783	0.992408	0.0841081
GPR62	Q006160	10-2:3	539.204	282.621	852.424	0.886778	0.844341	1.05026	-0.00705007	279.598	167.375	568.464	0.837008	0.844355	0.991299	-0.0061643	96.3801	99.5761	58.9622	1.06302	1.03835	1.02376	0.0476806	139.218	102.854	216.931	0.902525	0.962875	0.937323	-0.0447499	1109.68	139.006	584.921	1.06365	0.971008	1.0954	0.0565775	557.852	95.6373	217.958	1.03149	1.0091	1.02219	0.0107427
GPR62	Q024236	14-2:3	1203.32	550.44	1694.46	1.25767	1.18726	1.0593	-0.0786549	738.196	338.57	1362.69	0.942242	0.881171	1.06931	-0.155524	173.714	101.059	230.466	0.894045	0.92445	0.96711	-0.0988892	146.835	113.029	137.337	0.525543	0.832032	0.631638	-0.286816	793.399	152.816	286.757	1.01204	0.978471	1.03431	-0.0614113	1075.63	120.44	670.166	1.05259	1.02661	1.02531	-0.0239787
GPR63	Q006133	20-6:2	2381.77	1268.55	2932.9	1.4934	1.52418	0.979802	0.0250401	919.535	427.027	1630.37	1.17371	1.11139	1.05607	0.00855228	122.058	94.8638	151.169	0.704443	0.906946	0.77672	-0.261638	76.1295	84.8921	70.8803	0.724084	0.921177	0.786042	-0.135227	1075.53	153.299	448.224	1.11648	1.02327	1.0911	0.0862215	1296.93	139.546	743.756	0.856211	0.914032	0.936741	0.0167353
GPR63	Q024209	24-6:2	432.368	271.862	1008.72	0.816647	0.85477	0.9554	-0.136169	255.592	165.86	631.418	0.765144	0.836715	0.914462	-0.143836	88.5425	84.7692	131.226	0.520136	0.850579	0.611508	-0.296511	114.826	106.505	89.6279	0.251716	0.658432	0.382296	-0.427362	964.362	169.851	501.144	1.17619	1.05793	1.11178	-0.136325	585.743	112.019	232.377	0.744701	0.89811	0.829187	-0.0477583
GPR64	Q024093	11-3:6	739.632	370.379	1051.65	1.2164	1.10652	1.0993	0.00229505	1592.55	1138.97	3207.7	1.02103	0.994124	1.02706	0.013103	136.446	102.41	126.488	1.01863	1.05301	0.967348	0.0382637	95.8013	95.354	111.563	0.876694	0.959144	0.914038	-0.0241713	905.452	137.743	413.325	0.906906	0.996743	0.909869	-0.0295296	1067.18	157.478	473.879	1.11074	1.04695	1.06092	0.00551337
GPR64	Q006017	15-3:6	405.359	207.511	620.672	0.423668	0.447588	0.946558	-0.124129	315.719	188.84	719.757	0.273913	0.276959	0.989002	-0.104836	132.234	96.8872	279.118	0.680558	0.895675	0.759827	-0.159749	164.568	134.138	155.857	0.725573	0.914347	0.793542	-0.0900125	1986.77	192.603	1143.16	1.04586	1.10534	0.94619	-0.0591898	981.758	178.085	402.974	1.13905	1.067	1.06753	-0.0629361
GPR65	Q024066	25-4:6	618.883	298.556	1061.82	2.96666	2.18514	1.35765	0.186116	388.084	189.943	614.217	1.32106	1.03146	1.28076	0.213367	98.8698	105.197	78.4682	0.950779	0.95532	0.995247	0.0477833	74.8282	73.0583	60.8945	0.999249	0.976872	1.02291	0.0837874	2405.6	199.684	1039.3	1.56857	1.15821	1.35431	0.189114	861.005	114.998	525.995	1.29841	1.02542	1.26623	0.164677
GPR65	Q005990	29-4:6	476.522	271.766	748.845	1.55837	1.29575	1.20268	0.0674004	220.5	136.313	404.317	0.975419	0.957074	1.01917	0.145029	79.6829	84.6607	52.8901	0.989868	1.02042	0.970063	0.00904525	84.3792	91.383	64.4862	0.928658	1.02131	0.909284	-0.0555895	1015.53	156.431	561.172	0.946147	0.982581	0.96292	0.0706391	1240.74	141.537	598.307	1.36074	1.10269	1.23402	0.155461
GPR68	Q024051	19-2:7	661.681	369.597	906.443	0.895447	0.966686	0.926306	-0.174697	215.205	159.794	659.39	0.606536	0.719099	0.843467	-0.187308	96.573	100.864	73.1629	0.949466	0.981983	0.966886	0.106087	97.2174	86.0307	112.711	1.06995	0.96149	1.11281	0.175714	958.774	153.336	401.042	0.995282	1.02351	0.972418	-0.0200746	512.396	91.2692	194.238	0.612924	0.837911	0.731491	-0.0257638
GPR68	Q005975	23-2:7	1402.37	1082.01	2888.4	2.38112	3.28121	0.725684	-0.228505	1307.27	986.13	3088.12	0.957921	1.17933	0.81226	-0.200238	211.963	123.719	428.659	1.15629	0.976254	1.18442	-0.0247782	68.2087	68.613	51.7546	0.910853	0.917433	0.992828	0.0657867	870.146	161.287	388.377	1.06127	1.00459	1.05643	-0.0580891	393.404	76.3198	239.295	0.892853	0.941918	0.947909	-0.0502637
GPR7	Q023915	28-6:3	123.167	129.955	174.948	0.463481	0.697932	0.664078	-0.0531473	115.839	119.522	237.568	0.174465	0.351424	0.496452	-0.248989	125.861	121.257	94.2793	1.03102	1.00288	1.02806	-0.0136418	127.549	127.749	140.733	0.884639	0.993205	0.890691	-0.133053	860.674	146.837	274.85	1.1107	0.998104	1.11281	0.0609012	2218.96	195.596	1136.61	1.37791	1.11984	1.23046	0.141471
GPR7	Q005839	32-6:3	112.261	136.117	115.099	0.546184	0.802284	0.680786	0.0615312	791.006	360.847	1457.89	0.696323	0.664389	1.04807	-0.094867	226.506	108.849	320.12	1.30725	1.04065	1.25619	0.267826	249.817	148.383	340.211	1.37789	1.0938	1.25973	0.153252	616.962	137.702	142.211	0.744264	0.851977	0.873573	0.181785	931	145.227	656.405	1.18334	0.990285	1.19495	0.166021
GPR73	Q006028	13-7:5	286.309	206.384	544.339	0.936314	0.984013	0.951526	-0.0597384	488.253	272.079	920.866	0.881451	0.971794	0.907035	-0.172441	221.838	117.427	310.75	0.846727	0.97824	0.865562	-0.134694	446.813	175.806	786.419	1.5992	1.29415	1.23572	-0.123488	730.455	143.68	208.487	0.942649	0.976647	0.965189	0.0319147	874.559	144.184	363.638	0.910255	0.958571	0.949596	0.0394695
GPR73	Q024104	9-7:5	86.7766	94.0309	70.6431	0.41597	0.688216	0.604418	0.00724909	972.341	409.253	1695.02	1.18518	1.19546	0.991398	-0.0229659	92.3324	82.9301	92.2888	1.19831	1.10284	1.08656	0.0708227	132.796	103.334	179.06	0.860887	0.96736	0.889934	-0.0461171	791.804	157.554	352.148	0.955183	0.9748	0.979876	0.0452713	1120.22	175.496	463.737	1.2997	1.05149	1.23606	0.0952883
GPR73L1	Q006171	28-2:5	528.275	288.118	856.506	1.98791	1.54736	1.28471	0.199083	585.133	330.582	1216.3	2.66422	1.7863	1.49147	0.302632	99.6807	97.3807	85.243	1.03356	1.02739	1.00601	0.035828	93.8729	106.2	73.6769	1.06983	1.05333	1.01567	0.0692079	746.08	98.0732	324.573	0.606055	0.78067	0.776327	-0.00337923	760.202	97.391	456.21	0.743923	0.830146	0.896135	0.00517254
GPR73L1	Q024247	32-2:5	383.842	247.046	831.055	1.86751	1.4561	1.28254	0.194215	149.967	133.784	207.412	0.510496	0.726499	0.70268	-0.00894759	108.756	118.434	80.7781	0.890902	0.979533	0.909517	-0.0306259	74.7951	81.6816	55.8262	0.823178	0.912883	0.901734	-0.0295861	482.261	80.8211	208.738	0.724001	0.827973	0.874426	-0.0128446	666.255	97.3587	333.892	1.23193	1.02726	1.19923	-0.0016273
GPR74	Q024103	11-7:5	93.9666	91.9557	106.367	0.450436	0.673028	0.669268	0.045823	298.02	151.092	460.453	0.73455	0.745616	0.985159	-0.0228307	117.542	99.4306	109.907	0.877503	1.02238	0.858296	-0.127917	65.937	71.7336	41.2058	0.84736	0.87887	0.964147	0.0133377	1350.71	131.026	712.143	1.11025	1.0678	1.03975	0.0202828	859.571	141.801	416.411	0.998382	0.976755	1.02214	0.0173303
GPR74	Q006027	15-7:5	150.623	138.47	175.079	0.492583	0.660211	0.746099	0.018764	520.079	306.405	1177.94	1.15889	1.21007	0.957708	-0.0866503	239.019	124.885	597.733	1.23014	1.1545	1.06552	-0.263263	69.8992	82.2198	60.8496	0.739476	0.93607	0.789979	-0.147874	722.716	105.76	270.224	0.920869	1.00462	0.916639	0.00668661	1552.12	168.606	825.765	0.912854	0.964376	0.946575	-0.0319593
GPR75	Q006030	13-1:5	277.909	215.784	482.843	0.854711	0.999716	0.854954	-0.109939	222.345	177.191	404.899	0.852503	0.929113	0.917545	0.0532149	152.12	109.566	188.487	0.580625	0.91275	0.636127	-0.370073	244.128	135.809	290.136	0.535168	0.839591	0.637415	-0.428233	824.492	135.859	270.685	0.537611	0.78801	0.682239	-0.0339651	804.113	139.367	440.689	0.499332	0.79791	0.6258	-0.171928
GPR75	Q024106	9-1:5	424.1	238.39	845.959	1.81775	1.47771	1.23011	0.136943	175.898	127.438	367.79	0.778117	0.894762	0.869636	0.0620826	72.7287	74.7619	65.5937	0.943888	0.994218	0.949377	-0.0019246	104.634	92.1368	148.575	0.995194	0.999792	0.995401	-0.0140735	1432.21	174.833	1302.23	1.33437	1.09817	1.21509	-0.0120571	1252.76	174.175	1087.44	1.59231	1.18768	1.34069	0.0674561
GPR77	Q006074	18-7:7	1321.84	653.451	1724.16	2.17391	1.95221	1.11356	0.0909916	800.865	398.169	1400.09	1.10861	0.965813	1.14785	0.0516777	109.508	107.773	107.58	1.13546	1.13703	0.998612	0.0822935	117.746	98.4163	184.282	1.11991	1.06793	1.04867	0.140875	1975.83	171.094	1319.3	0.609364	0.699029	0.871729	-0.00914817	1809.75	186.802	1009.43	0.762107	0.881104	0.864946	-0.0583611
GPR77	Q024150	22-7:7	1911.79	1338.74	2330.71	1.99814	2.88757	0.691979	-0.235811	474.582	295.778	1211.34	0.949142	0.97819	0.970304	-0.178907	228.306	146.28	251.98	1.22243	1.1396	1.07268	-0.0173079	483.058	167.577	792.43	1.05894	1.03599	1.02215	-0.355081	1329.44	163.31	659.308	0.749811	0.900898	0.832293	-0.0889601	767.584	128.328	387.861	1.04741	1.04238	1.00483	-0.0648135
GPR78	Q006073	20-7:7	811.404	486.053	1254.9	0.487835	0.479148	1.01813	0.00469508	677.638	374.223	1947.06	2.02859	1.88784	1.07456	0.0234382	160.667	132.46	185.856	0.884502	1.0478	0.844152	-0.141507	115.979	108.816	114.842	0.80035	1.03024	0.776859	-0.126125	892.691	157.61	333.107	0.984949	1.06968	0.920789	-0.0676217	1443.7	146.095	819.855	1.18024	1.15449	1.0223	-0.0935053
GPR78	Q024149	24-7:7	599.411	426.721	1882.9	0.79658	0.915887	0.869736	-0.153836	1118.01	603.512	2124.38	1.42704	1.57072	0.908531	-0.134208	123.042	124.487	111.037	0.870458	1.06616	0.816439	-0.186242	157.894	112.697	185.861	0.606194	0.876533	0.691581	-0.197916	2208.47	217.608	1296.17	0.740312	0.872412	0.848581	-0.0733493	617.934	104.929	316.859	1.1927	1.13654	1.04941	-0.0946028
GPR8	Q023916	26-6:3	95.7443	103.364	69.1985	0.410372	0.640722	0.640484	0.0387265	530.127	229.094	997.392	1.30664	1.13054	1.15576	0.049316	80.3191	80.9439	81.6293	0.91261	0.953897	0.956718	0.0284773	84.15	84.9526	73.0062	1.02547	0.970554	1.05658	0.08289	919.051	156.892	304.573	1.13158	1.0165	1.11321	0.0423416	860.906	132.482	409.642	1.17476	1.07613	1.09165	0.0416775
GPR8	Q005840	30-6:3	120.6	137.364	132.804	0.370905	0.6364	0.582817	-0.0541301	412.368	221.788	817.132	0.918882	0.875896	1.04908	-0.0517522	84.0307	92.0461	48.2328	0.926809	0.959825	0.965602	-0.0248726	85.8565	84.3064	87.9695	0.799973	0.959603	0.83365	-0.0699608	745.39	122.447	386.7	0.978004	1.0286	0.950811	-0.101642	2039.17	203.808	1089.53	0.858718	0.961318	0.893272	-0.0847043
GPR81	Q006071	20-1:7	1367.59	749.102	1900.78	1.11039	0.994307	1.11675	0.0796262	619.397	268.034	1104.15	0.545255	0.493504	1.10486	0.0460459	177.455	116.509	193.586	1.2554	0.997833	1.25813	0.304099	137.018	93.138	168.371	1.82973	1.24536	1.46924	0.453481	1071.88	173.201	701.252	0.998646	1.08792	0.917944	-0.0674991	1440.73	170.671	740.783	0.894656	0.977136	0.91559	-0.0456631
GPR81	Q024147	24-1:7	1074.75	547.253	1492.77	0.823887	0.757985	1.08694	-0.0120321	818.848	426.713	1743.35	1.23327	1.25463	0.98297	-0.0727752	258.846	124.022	432.01	1.42499	0.981052	1.45251	0.189869	109.672	100.16	108.896	1.20702	1.1194	1.07827	0.113226	2106.84	210.337	1161.86	1.37377	1.21999	1.12604	-0.122978	693.007	155.279	656.272	0.880842	1.05883	0.831897	-0.215814
GPR82	Q006070	18-2:6	1024.44	426.416	1428.46	1.07071	0.919751	1.16413	0.101599	662.766	340.927	1330.29	1.91642	1.69629	1.12977	0.0195342	96.7394	96.2588	92.2479	1.00306	1.01555	0.987702	-0.0334824	326.411	136.469	488.977	1.16827	1.00458	1.16294	0.030752	746.559	157.652	257.844	0.900602	0.975406	0.92331	0.0532319	909.96	111.432	444.516	1.17776	1.07672	1.09384	0.0253999
GPR82	Q024146	22-2:6	614.747	331.394	1076.69	1.01101	0.990052	1.02117	-0.0602408	365.538	154.684	615.286	0.548397	0.540267	1.01505	-0.053705	199.791	125.97	389.228	1.06974	0.981375	1.09005	-0.0605778	147.447	106.082	216.229	0.955867	0.993089	0.962519	-0.0110726	1030.65	156.927	418.285	1.33006	1.06669	1.2469	-0.00819531	508.921	92.3867	201.792	1.0789	1.06281	1.01514	-0.00948572
GPR83	Q024105	11-1:5	110.221	111.296	140.474	0.472419	0.689889	0.684775	0.0203088	615.727	244.307	950.274	0.691132	0.601728	1.14858	0.0276139	187.787	101.353	256.971	1.40191	1.04214	1.34522	0.178506	70.1787	81.5343	45.6956	0.855213	0.9315	0.918103	-0.0306383	946.077	114.99	457.279	0.894102	0.957386	0.933899	0.0122772	499.854	94.3131	186.376	1.05968	1.08497	0.976692	-0.000759227
GPR83	Q006029	15-1:5	225.131	176.85	358.198	0.692392	0.819335	0.845066	-0.0477773	541.132	257.656	1139	1.1951	1.03706	1.15239	-0.125316	79.7706	80.4201	64.6636	0.410549	0.743445	0.552225	-0.358191	79.1684	82.1793	91.4864	0.737657	0.935392	0.788607	-0.113604	655.773	94.9613	560.668	1.2419	1.12881	1.10019	-0.143491	1046.2	127.723	513.097	1.3541	1.23413	1.09721	-0.00906645
GPR84	Q006092	18-2:4	1091.27	566.603	1430.22	0.886036	0.75207	1.17813	0.0705124	621.684	279.673	1018.41	0.793524	0.727885	1.09018	-0.058496	147.715	138.743	80.464	1.00716	1.02047	0.986949	0.0280542	103.923	96.9624	94.6662	1.19037	1.08275	1.0994	0.30266	758.305	146.059	213.219	0.97859	0.992815	0.985672	0.018184	810.602	121.037	382.832	1.10611	0.983157	1.12506	0.0651659
GPR84	Q024168	22-2:4	1347.37	722.521	1775.03	1.03287	1.00074	1.03211	-0.0278368	160.566	134.564	332.872	0.480672	0.678834	0.708085	-0.131096	198.994	124.883	384.749	1.06548	0.972908	1.09515	0.00656817	104.913	88.4228	139.056	1.01705	1.05086	0.967825	0.0286564	867.807	172.523	580.818	1.04687	1.06742	0.98075	-0.103929	1748.15	181.997	905.485	0.736167	0.85844	0.857564	-0.0572717
GPR85	Q006096	2-4:1	472.903	237.066	852.13	0.777738	0.708243	1.09812	0.0175605	111.788	142.569	130.523	0.508991	0.770371	0.660709	-0.0102458	81.2454	75.8914	70.5554	1.0618	1.04553	1.01556	0.0718055	129.558	140.79	81.9675	1.11492	1.06185	1.04997	0.146286	1626.48	139.19	804.514	1.32122	1.10797	1.19248	0.111321	3156.63	253.433	1342.77	1.32929	1.19539	1.11202	0.0732955
GPR85	Q024172	6-4:1	1022.75	476.247	1593.31	1.06895	1.02723	1.04061	-0.0485341	186.064	152.471	365.255	0.63337	0.827976	0.764962	-0.0310223	75.7457	73.66	75.2859	0.940953	0.994916	0.945761	0.0473669	94.3322	78.5518	106.339	0.914472	0.933548	0.979566	0.0582911	665.317	97.0554	375.46	0.998815	0.994285	1.00456	-0.0469344	806.08	135.879	422.249	1.09994	1.10371	0.996583	-0.120098
GPR87	Q006093	4-1:6	1311.09	1296.39	2577.91	1.06751	1.64676	0.648249	-0.324505	1318.05	1190.32	2910.04	1.82453	2.88728	0.631919	-0.37674	94.5461	72.3089	123.607	0.976491	0.904282	1.07985	0.057615	107.101	99.6782	114.753	0.980104	1.00264	0.977523	0.102822	844.045	164.991	309.629	1.07665	1.05643	1.01914	-0.0686175	1095.54	126.385	629.017	0.895611	0.998735	0.896745	-0.0663831
GPR87	Q024169	8-1:6	248.073	223.796	1282.65	0.806532	1.0502	0.767982	-0.232333	474.485	326.142	1233.9	0.948948	1.07861	0.87979	-0.351069	57.484	49.9996	49.9157	0.862545	0.815134	1.05816	0.0676887	267.709	149.032	379.809	1.18032	1.01587	1.16188	0.115704	1118.1	153.431	605.686	1.07172	1.07177	0.999951	-0.0613329	655.203	100.395	254.124	1.26463	1.08743	1.16295	0.0576844
GPR88	Q006094	2-1:6	433.444	238.563	784.029	0.453022	0.514566	0.880396	-0.124429	2064.4	1929.61	4716.45	1.42352	2.1475	0.662872	-0.0891718	59.3709	58.1486	50.4304	0.775918	0.801093	0.968574	-0.0271701	130.106	149.162	55.8845	0.974297	1.00691	0.96761	0.0301799	536.65	93.7951	231.3	0.805653	0.960884	0.83845	-0.0630298	2557.04	228.794	1378.93	1.0768	1.07917	0.997804	-0.0908488
GPR88	Q024170	6-1:6	800.646	447.634	1253.68	1.31675	1.33732	0.984612	-0.0474261	723.216	465.641	1560.12	1.01633	1.0963	0.927054	-0.0599607	86.0719	70.4312	108.443	1.06923	0.951306	1.12396	0.231422	98.5512	116.608	79.4904	0.999511	1.02484	0.975281	0.0763527	1028.56	115.97	485.986	0.835516	0.923126	0.905094	-0.0147317	696.007	123.495	315.138	0.949742	1.00312	0.946788	-0.0581508
GPR89	Q006086	18-2:3	1102.17	633.678	1499.31	0.894884	0.8411	1.06394	0.0327848	382.846	191.557	660.913	1.10702	0.953097	1.16149	0.128898	79.866	74.9949	61.2243	1.04377	1.03318	1.01025	0.0222465	127.245	142.429	81.763	0.952868	0.961456	0.991068	0.0546245	523.186	86.4798	243.414	0.78544	0.885943	0.886558	0.00378886	NA	NA	NA	NA	NA	NA	NA
GPR89	Q024162	22-2:3	1143.12	687.399	1552.77	0.876297	0.952097	0.920386	-0.0986929	1261.91	538.327	2323.82	1.89318	1.88023	1.00689	-0.00185107	88.5125	88.6186	80.2844	0.917761	0.934948	0.981617	0.00817139	123.048	149.016	53.5169	0.921444	1.00593	0.916016	-0.0277944	790.03	99.5714	378.352	0.641756	0.792596	0.809689	-0.029818	847.64	120.191	592.27	1.12453	0.99325	1.13218	0.012072
GPR92	Q006110	2-4:4	79.8097	91.3398	86.419	0.047983	0.090042	0.532896	-0.0525705	1094.46	539.755	2106.32	1.64836	1.587	1.03866	0.0353061	65.4833	65.9884	56.1088	0.813468	0.891297	0.912679	-0.0347141	80.4593	88.0603	84.3184	0.749684	1.00233	0.747941	-0.171671	727.74	144.566	218.923	0.939146	0.98267	0.955708	-0.0614884	2853.32	255.69	1663.78	1.07403	1.09974	0.97662	-0.0781607
GPR92	Q024186	6-4:4	629.922	316.503	1314.05	0.837127	0.679322	1.2323	0.189245	1663.69	736.211	2550.27	1.46454	1.35551	1.08044	0.120334	218.579	122.893	501.269	1.17034	0.957406	1.22241	0.0236007	91.0977	95.8382	61.621	1.11014	1.09492	1.0139	0.0461168	796.696	155.097	452.195	0.961084	0.959598	1.00155	-0.0281911	1008.36	156.72	483.253	1.16362	1.05706	1.10081	0.00302178
GPR97	Q006203	28-7:4	121.872	130.821	156.659	0.458608	0.702583	0.652746	-0.032327	144.223	108.967	249.48	0.637996	0.765074	0.833901	0.0580654	113.297	124.359	76.2	0.928101	1.02854	0.902349	-0.0658177	159.876	117.933	194.119	0.861847	1.00649	0.85629	-0.140666	1815.62	182.079	959.064	1.02401	1.00444	1.01949	-0.0215273	1539.08	145.066	817.938	1.25821	1.14636	1.09757	-0.0227603
GPR97	Q024279	32-7:4	103.845	134.471	74.4404	0.505239	0.792582	0.63746	0.0460567	205.463	158.535	312.713	0.787776	0.83129	0.947655	0.0628798	145.97	142.891	134.119	0.995258	1.05098	0.946981	-0.0538932	286.551	136.298	502.735	1.30976	1.13149	1.15756	0.0121068	957.705	156.283	373.428	1.02435	1.06994	0.957382	0.0393486	516.009	95.3892	158.749	0.995968	1.03321	0.963953	0.0443856
GPRC5B	Q006088	18-3:3	356.716	189.27	631.659	0.605678	0.573965	1.05525	-0.0287528	176.265	138.914	283.52	0.392771	0.548606	0.715944	-0.00402385	89.7733	93.5992	81.6858	0.930834	0.987495	0.942621	0.000602899	108.595	114.31	115.853	0.898974	1.01852	0.88263	-0.0722002	896.607	141.287	365.604	0.930748	0.943089	0.986914	0.0591625	720.86	115.987	353.317	0.956339	0.958512	0.997733	0.0760418
GPRC5B	Q024164	22-3:3	779.026	434.051	1303.89	1.05425	1.13527	0.928636	-0.128807	225.702	143.393	453.073	0.556303	0.707621	0.78616	-0.206368	152.919	124.629	230.109	0.81878	0.970928	0.843296	-0.229735	300.67	154.218	370.183	0.966214	0.994225	0.971826	-0.0739071	795.931	161.855	269.16	0.970757	1.00812	0.962933	0.00568712	3096.82	273.477	1545.45	1.11166	1.15249	0.964567	-0.089276
GPRC5C	Q006101	20-1:6	691.714	371.417	1163.5	0.722958	0.801121	0.902433	-0.160925	312.601	139.054	976.059	0.381026	0.406188	0.938053	-0.095474	181.358	130.84	193.956	0.998411	1.03498	0.964668	0.017526	130.714	112.822	162.74	1.0709	0.960691	1.11472	0.207647	633.11	102.565	296.3	0.806695	0.974266	0.828003	-0.116684	984.761	175.348	508.486	1.24794	1.07672	1.15902	-0.11052
GPRC5C	Q024177	24-1:6	391.834	236.547	774.924	0.644413	0.706694	0.91187	-0.0664724	200.738	130.93	331.052	0.494772	0.646119	0.76576	-0.0694367	223.944	133.748	289.668	1.58429	1.14548	1.38308	0.311199	330.389	142.657	418.399	1.43279	0.99803	1.43562	0.311895	1447.74	139.004	890.824	1.19	1.13283	1.05047	-0.0644452	2092.95	199.624	1243.13	2.01651	1.36659	1.47558	0.0422973
GPRC5D	Q006100	2-4:5	2145.78	1246.45	2713.63	1.80995	1.85172	0.977441	-0.0132345	177.778	157.98	263.788	0.79437	0.873078	0.90985	0.109903	78.2388	78.1453	69.2003	1.1267	1.15911	0.972046	0.0246407	108.976	126.525	64.1342	1.00539	1.01536	0.990186	0.0660024	953.985	143.177	449.601	1.02037	0.980216	1.04096	-0.00962206	463.151	84.6733	193.518	0.981871	0.974073	1.00801	0.0177902
GPRC5D	Q024176	6-4:5	194.144	134.701	437.19	0.470429	0.523968	0.89782	-0.0587973	124.04	125.6	188.585	0.641583	0.872726	0.735148	0.0249245	71.4695	75.0429	81.6017	0.934034	1.03384	0.903461	-0.0313376	243.638	121.601	396.854	1.11362	1.00948	1.10316	-0.0118274	2003.04	201.804	1059.06	1.12972	1.11325	1.01479	-0.0777509	662.163	99.4769	363.636	0.857038	0.961203	0.891631	-0.0818834
GPRC6A	Q006204	26-7:4	1105.95	548.873	1575.32	0.693446	0.659481	1.0515	-0.0238475	690.458	326.689	1376.53	1.52488	1.31492	1.15968	0.0222114	87.0534	97.2977	55.3838	0.960147	1.01459	0.946342	-0.0120112	85.2012	87.7661	92.8507	0.937705	0.980885	0.955979	0.0468047	898.573	152.928	299.424	0.991439	1.03791	0.955231	-0.00211903	2183.45	203.582	1250.52	0.821882	0.875623	0.938625	0.0142764
GPRC6A	Q024280	30-7:4	903.797	589.142	2169.64	1.70707	1.85234	0.921574	-0.093973	1425.96	686.373	2380.38	1.60059	1.69054	0.946793	-0.0510459	169.356	145.205	137.502	0.983298	1.03813	0.947178	-0.11093	63.0832	69.4577	35.6157	0.842408	0.928728	0.907056	-0.0394872	2299.59	210.069	1278.77	0.770855	0.842186	0.915303	-0.0202746	754.301	147.92	273.454	0.870442	0.99771	0.87244	-0.0495671
GRCA	Q006075	20-5:6	1315.44	615.645	1570.96	0.824793	0.739708	1.11503	0.0571987	1262.01	666.166	2650.37	1.90072	1.95868	0.970407	0.0277893	81.698	67.9243	106.031	1.02453	0.97494	1.05086	0.0631069	110.563	101.49	132.918	1.01178	1.02086	0.991107	-0.059648	1153.04	117.091	664.447	0.947764	0.954244	0.993209	-0.00684562	1702.64	180.252	887.492	1.05729	1.03199	1.02452	-0.000186395
GRCA	Q024151	24-5:6	357.336	209.443	811.087	0.674928	0.658518	1.02492	-0.071155	872.487	431.07	1596.76	0.768051	0.793683	0.967705	-0.118049	124.974	120.682	106.216	0.688002	0.954628	0.720702	-0.294991	251.359	144.729	305.951	1.10823	0.986536	1.12336	-0.0632479	793.711	116.642	393.156	1.01133	1.10799	0.912763	-0.138509	812.311	157.761	789.613	1.03248	1.07576	0.959773	-0.116549
GRM1	Q023945	12-5:2	1422.71	764.963	2018.4	1.20004	1.13642	1.05598	0.0261442	635.118	280.148	935.593	1.83648	1.39389	1.31752	0.171351	304.814	125.783	782.63	1.79061	1.26211	1.41874	0.0385604	99.6086	118.986	79.6101	1.01023	1.04574	0.966045	0.0336687	1127.43	120.085	549.513	1.43654	1.14069	1.25936	0.123497	1277.33	156.874	604.427	1.22405	1.02086	1.19903	0.0592372
GRM1	Q005869	16-5:2	224.826	144.925	550.509	0.544774	0.563739	0.966359	-0.0443094	1162.93	566.607	2184.72	1.74468	1.979	0.881598	-0.207159	176.578	108.761	215.532	1.0191	1.03981	0.980078	0.0354446	126.034	150.469	75.4197	0.943806	1.01573	0.92919	0.0088023	1505.34	146.163	911.972	1.23735	1.19117	1.03877	-0.104055	1873.69	179.319	1237.78	0.644998	0.760217	0.848439	-0.0889577
GRM2	Q023946	10-5:2	1073.38	603.34	1654.5	0.822831	0.835669	0.984637	-0.0602822	354.017	182.064	686.321	0.872568	0.898456	0.971186	-0.101411	88.8754	83.0454	89.9553	1.00983	0.978662	1.03185	0.046908	110.033	132.378	64.8672	0.946891	0.998407	0.948402	-0.017205	866.346	147.774	302.28	0.899335	0.986384	0.911749	0.017487	498.63	98.9219	249.677	0.751943	0.882068	0.852477	0.00222062
GRM2	Q005870	14-5:2	1397.82	883.229	2084.67	1.13493	1.17234	0.968094	-0.0931645	103.465	118.345	136.484	0.230551	0.467376	0.493288	-0.131348	341.251	130.876	858.634	1.7563	1.19721	1.467	-0.00161859	120.034	145.422	52.0325	0.867205	0.993399	0.872967	-0.0800071	810.117	155.875	359.708	0.98806	0.97088	1.0177	-0.0455152	551.926	108.824	179.58	0.605309	0.847828	0.713953	-0.0654699
GRM3	Q023947	28-7:5	103.585	122.714	87.4379	0.389793	0.659046	0.59145	-0.0113091	80.9711	86.9798	99.1075	0.448987	0.728637	0.616201	0.0231229	105.985	121.088	60.0271	0.868201	1.00148	0.866914	-0.103898	85.5903	91.2192	67.7948	0.941988	1.01948	0.923991	0.000333127	794.937	163.166	367.171	0.958962	1.00953	0.949913	0.000251281	727.408	127.544	304.714	0.992591	1.03601	0.958087	0.00188202
GRM3	Q005871	32-7:5	241.357	173.076	444.396	1.17428	1.02012	1.15111	0.173921	113.72	130.731	112.164	0.505529	0.765908	0.660039	0.101611	73.1789	72.9833	67.9201	0.94973	0.970565	0.978533	0.0199888	79.3645	79.9909	48.9922	1.05983	1.06957	0.990892	0.0216828	803.925	147.677	254.419	1.03746	1.00382	1.03352	0.0203084	1562.28	162.274	829.5	0.657894	0.765413	0.859528	0.00243697
GRM4	Q023948	26-7:5	2160.78	901.655	2441.05	2.25838	1.94481	1.16123	0.184156	1469.17	717.379	1910.54	1.01307	0.798384	1.2689	0.216939	128.513	96.8369	179.093	0.959405	0.995709	0.96354	-0.000675598	126.509	142.166	79.7012	1.01289	1.00472	1.00813	0.0197094	1002.16	144.121	694.127	0.933692	0.905261	1.03141	0.0772433	755.724	97.5329	333.459	0.978135	0.942419	1.0379	0.0666563
GRM4	Q005872	30-7:5	354.911	215.123	584.098	0.583688	0.64269	0.908195	-0.169586	908.877	464.545	1892.64	1.27724	1.09372	1.16779	0.0785784	166.433	144.448	134.395	0.966329	1.03272	0.935708	-0.073927	83.9951	99.512	73.0625	0.957257	0.98699	0.969875	0.000121434	1823.66	181.236	903.723	1.18912	1.0512	1.1312	0.0138587	447.01	83.5547	160.263	0.947651	0.961204	0.9859	0.0580394
GRM5	Q023949	28-1:5	212.976	146.981	251.808	0.801434	0.789374	1.01528	0.187688	181.187	154.982	246.871	0.805444	0.907983	0.887069	0.11114	106.775	89.828	102.814	1.1028	1.12337	0.981683	0.0863889	144.761	122.101	125.68	0.798444	0.900067	0.887094	-0.00343761	753.842	149.867	238.659	0.928166	0.970991	0.955896	-0.0405494	1735.6	193.879	1043.81	1.07776	1.11001	0.97095	-0.103333
GRM5	Q005873	32-1:5	373.258	225.394	706.159	1.81601	1.32849	1.36698	0.292215	340.29	156.763	756.32	1.88692	1.31322	1.43687	0.337109	94.097	72.453	118.808	1.41192	1.18119	1.19534	0.277133	250.894	133.255	288.863	1.74013	1.03601	1.67965	0.581789	1844.29	166.66	1072.87	2.41984	1.4	1.72846	0.305768	1045.54	156.675	551.05	1.32893	1.06835	1.24391	0.273438
GRM6	Q023950	26-1:5	659.305	320.757	1023.02	2.82587	1.98827	1.42127	0.354321	627.801	234.988	1155.26	3.24723	1.63281	1.98874	0.685737	179.457	135.594	192.136	1.04195	0.969425	1.07481	0.0795708	180.919	126.034	322.004	1.49769	1.12298	1.33368	0.226385	792.597	151.03	194.192	1.02284	1.02661	0.996331	0.0520832	862.548	164.045	270.399	1.05044	1.03838	1.01161	0.0268742
GRM6	Q005874	30-1:5	891.46	405.231	1199.13	2.74169	1.87741	1.46036	0.332632	361.318	232.97	648.716	1.61448	1.28751	1.25396	0.206714	96.7005	94.8816	83.7657	1.06655	0.989394	1.07798	0.0707676	411.097	168.661	520.613	1.32107	1.08734	1.21496	0.0413445	782.681	163.713	340.003	0.944177	1.01291	0.932143	0.00439128	647.377	119.206	249.544	0.950515	1.00692	0.943983	-0.0148017
GRM7	Q023951	28-3:5	178.613	149.236	272.453	0.672125	0.801482	0.838603	-0.0110501	74.198	80.8037	76.4862	0.05437	0.096634	0.562638	-0.0112865	130.46	129.247	76.8934	0.889507	0.950629	0.935704	-0.0224192	85.668	98.0429	56.3858	1.04397	1.12011	0.932028	-0.0134092	755.695	143.121	223.468	0.833795	0.971345	0.858392	-0.0319978	928.818	152.393	382.212	1.11265	1.01507	1.09614	0.000160804
GRM7	Q005875	32-3:5	143.156	138.31	199.828	0.696496	0.815208	0.854378	0.133036	163.365	111.858	374.035	0.460431	0.50338	0.914679	0.0817163	132.752	123.723	118.756	1.08747	1.02328	1.06273	0.143064	188.234	105.162	334.627	1.75388	1.19699	1.46525	0.253938	3862.78	267.371	1642.17	1.29486	1.07192	1.20798	0.176782	1044.37	171.974	479.058	1.35142	1.05222	1.28436	0.214406
GRM8	Q023952	26-3:5	911.551	427.917	1391.44	3.90703	2.65253	1.47294	0.367477	396.085	222.705	737.144	1.76075	1.30475	1.34949	0.314852	231.998	145.15	246.95	1.34701	1.03775	1.29801	0.245809	173.985	119.154	281.855	1.44029	1.06167	1.35663	0.239983	588.587	75.0803	322.586	1.11467	0.892486	1.24895	0.195791	1455.67	141.744	878.322	2.69159	1.49559	1.79969	0.366405
GRM8	Q005876	30-3:5	525.496	312.022	904.419	1.61616	1.44558	1.118	0.0184555	107.48	100.774	157.157	0.595977	0.844196	0.70597	0.0456555	93.802	97.5125	68.6702	1.03458	1.01683	1.01746	0.0775637	596.049	174.068	689.11	1.91542	1.1222	1.70685	0.218319	1086.9	112.705	542.268	1.02719	0.938358	1.09466	0.0920394	1080.27	129.829	659.93	1.05714	1.10664	0.955263	-0.0971079
GRPR	Q023953	28-5:2	100.542	114.873	99.7619	0.12999	0.258674	0.502524	-0.072441	696.427	376.141	1416.74	1.39282	1.24396	1.11966	-0.0281979	106.883	116.218	73.0579	0.87556	0.961209	0.910895	0.00494	116.167	143.074	57.2784	0.930088	1.01114	0.91984	-0.0329902	734.83	133.298	256.045	0.868213	1.04336	0.83213	-0.0202799	585.919	117.419	270.194	0.883576	1.047	0.843911	-0.017551
GRPR	Q005877	32-5:2	1419.25	678.683	1889.25	0.867113	0.768032	1.12901	0.100063	760.204	364.659	1432.21	1.05232	0.884531	1.18969	0.0469644	179.61	143.178	191.783	1.22462	1.05309	1.16288	0.195276	114.304	96.036	147.706	1.04601	0.966004	1.08282	0.153647	3618.47	269.338	1692.7	1.47272	1.27838	1.15202	0.0958014	1470.31	158.482	728.651	1.61252	1.2347	1.306	0.0637453
HCRT	Q023954	26-5:2	147.922	106.955	221.919	0.709073	0.782807	0.905808	0.0687902	1048.05	648.7	1946.32	0.671936	0.566203	1.18674	0.148816	146.643	136.063	100.129	0.999846	1.00076	0.999084	-0.000876877	90.3896	85.3999	89.2859	0.994808	0.954439	1.0423	0.220608	1993.35	184.398	925.952	1.29977	1.06954	1.21526	0.110374	652.701	110.414	274.228	0.82983	0.885238	0.937409	0.0450723
HCRT	Q005878	30-5:2	124.227	131.915	129.856	0.40626	0.628955	0.645929	0.0240059	722.751	331.239	1365.72	0.627047	0.485804	1.29074	0.0919654	157.486	138.765	119.813	0.914382	0.992097	0.921666	-0.032845	65.3796	69.5585	40.5218	0.873074	0.930076	0.938713	-0.0176154	1069.95	149.996	821.223	0.996848	0.942162	1.05804	-0.00830843	1224.26	129.625	703.441	0.808232	0.84905	0.951925	-0.0106512
HCRTR1	Q023955	12-4:3	1201	552.097	1777.1	1.01303	0.820191	1.23512	0.171215	340.365	194.123	735.735	1.01892	0.979289	1.04047	0.0257687	178.516	99.7888	420.396	1.04868	1.00129	1.04733	-0.0846017	209.609	134.982	251.924	1.15612	0.995018	1.16191	-0.00805693	NA	NA	NA	NA	NA	NA	NA	1025.26	116.753	463.865	1.22641	1.07187	1.14418	0.104845
HCRTR1	Q005879	16-4:3	302.4	188.075	742.124	0.732744	0.731585	1.00158	-0.10035	452.421	221.984	847.136	0.577476	0.57774	0.999543	-0.07537	139.997	96.3629	122.079	0.80798	0.921278	0.877021	-0.164036	110.204	121.998	79.4364	0.76434	0.948492	0.805848	-0.0947366	982.633	142.954	499.37	1.05101	0.978693	1.07389	-0.00667687	505.995	87.4724	327.862	1.14839	1.07956	1.06375	-0.0322544
HCRTR2	Q023956	10-4:3	1057.2	544.472	1447.03	0.81043	0.754132	1.07465	0.0491658	787.437	413.206	1716.14	1.73906	1.66315	1.04565	-0.0222891	154.243	139.644	115.86	0.89555	0.998376	0.897007	0.0345254	252.515	138.095	286.42	1.09508	0.966113	1.13349	0.0142431	1394.65	140.597	777.526	1.31803	1.17058	1.12596	0.0378729	1393.35	145.676	800.088	0.919865	0.954186	0.964031	-0.0224066
HCRTR2	Q005880	14-4:3	874.163	554.006	1677.07	0.70976	0.73535	0.9652	-0.14962	953.366	415.07	1349.88	1.07012	1.02232	1.04676	-0.126054	229.836	112.65	436.105	1.18289	1.03048	1.1479	-0.0691656	104.069	102.012	110.098	0.952351	1.02612	0.928113	-0.0050647	555.106	94.9624	415.769	1.05126	1.12883	0.931286	-0.162563	714.292	129.218	302.847	0.908136	1.036	0.876579	-0.0728288
HRH1	Q023957	12-5:3	449.869	265.028	1028.27	0.587431	0.60009	0.978905	-0.0794857	124.421	128.708	178.19	0.359769	0.640388	0.561798	-0.0887211	234.697	111.779	556.129	1.37871	1.12159	1.22924	-0.0517206	128.587	147.619	60.5665	0.962917	0.996492	0.966307	0.0653354	2849.52	231.363	1475.25	0.955201	0.927557	1.0298	0.0292673	1521.21	171.177	804.648	0.944629	0.980033	0.963875	-0.0320203
HRH1	Q005881	16-5:3	1777.38	925.279	2061.34	0.911894	0.824658	1.10578	0.0412643	710.357	281.644	1317.81	1.06571	0.983701	1.08337	-0.0159387	NA	NA	NA	NA	NA	NA	NA	100.389	119.686	88.9595	1.01815	1.0519	0.967922	0.10548	1227.05	161.349	528.808	1.35386	1.09505	1.23634	0.0457055	1082.31	159.104	583.836	1.37567	1.08491	1.268	0.275281
HRH2	Q023958	10-5:3	1604.42	844.134	2197.16	0.980248	0.955266	1.02615	0.0351355	149.676	122.546	220.634	0.66212	0.860411	0.769539	0.031291	83.1266	83.9023	76.2595	0.94451	0.988761	0.955246	-0.0145087	176.488	138.864	164.46	0.778132	0.946562	0.822061	-0.135609	1134.18	117.23	601.361	0.932269	0.955372	0.975818	-0.0083736	511.04	90.5952	273.107	1.15984	1.1181	1.03733	-0.0109114
HRH2	Q005882	14-5:3	739.369	431.082	1114	0.955925	0.97072	0.984759	-0.0851908	138.395	155.302	157.456	0.530628	0.814336	0.651608	-0.0167734	291.665	126.183	905.509	1.5011	1.15427	1.30047	-0.20803	79.715	91.2196	81.6638	0.729485	0.917557	0.79503	-0.156851	533.532	91.9918	212.713	0.679814	0.873831	0.77797	-0.035564	922.828	117.932	450.196	1.10388	1.08269	1.01957	-0.0142966
HRH3	Q024111	27-7:5	119.364	122.277	120.704	0.319585	0.545756	0.585582	-0.0389381	745.792	283.329	1255.43	1.11887	0.989589	1.13064	-0.0350031	113.63	117.636	80.7305	1.09272	1.06828	1.02287	0.0774944	111.228	128.362	65.0779	1.02617	1.03011	0.996181	0.0541117	529.724	87.0093	365.818	1.00319	1.03429	0.969936	-0.0636487	794.247	163.492	295.198	0.967262	1.03489	0.934657	-0.0570341
HRH3	Q006035	31-7:5	145.28	142.081	165.347	0.539544	0.703726	0.766696	0.0475644	476.492	217.023	742.211	1.3778	1.0798	1.27597	0.151868	179.899	144.538	132.302	1.11933	1.03438	1.08213	0.17037	155.215	150.228	73.4357	1.13221	1.01088	1.12003	0.176678	1319.27	136.428	754.378	1.2468	1.13587	1.09765	0.00144181	749.154	128.462	275.385	1.09995	1.0851	1.01368	0.0231362
HRH4	Q006116	2-5:5	2646.96	1668.05	3322.32	1.59142	1.64436	0.967805	0.0317829	148.816	151.746	258.89	0.57058	0.795691	0.717087	-0.102039	77.4637	78.1155	94.2728	1.01237	1.07617	0.940718	-0.092934	90.2962	88.593	64.2134	1.20581	1.18459	1.01791	0.106621	675.435	103.966	331.709	1.01401	1.06508	0.952049	-0.0643611	900.788	172.724	313.399	1.0451	1.03487	1.00989	0.0116893
HRH4	Q024192	6-5:5	525.403	273.634	1016.03	0.698227	0.587311	1.18885	0.0465851	272.006	145.005	480.814	1.20327	1.0181	1.18187	0.311171	87.8431	75.5832	93.2708	1.09123	1.02089	1.0689	0.157569	120.086	101.831	142.638	1.32164	1.13808	1.16129	0.126539	2095.5	172.059	1093.42	1.70222	1.3696	1.24286	0.0189637	1133.25	160.749	551.148	1.17951	1.0687	1.10369	0.0140368
HTR1A	Q023959	12-5:4	800.156	458.933	1431.14	1.03452	1.03344	1.00105	-0.107556	504.119	286.31	1267.66	1.50914	1.44434	1.04486	-0.107479	211.199	106.176	512.578	1.24067	1.06537	1.16455	-0.026568	82.2459	92.1159	52.5981	1.00227	1.05239	0.95237	0.0154591	708.873	144.136	181.796	0.782135	0.978232	0.799539	-0.00967336	709.545	131.693	252.881	0.68363	0.901541	0.758291	-0.0568846
HTR1A	Q005883	16-5:4	1452.8	741.581	1872.46	0.887612	0.83921	1.05768	0.00297031	1118.13	527.02	1893.74	1.42719	1.37163	1.04051	-0.056148	307.213	124.328	375.824	1.77304	1.18864	1.49166	0.416185	155.137	95.0579	237.442	1.4455	1.08198	1.33598	0.262576	3748.25	275.322	1839.26	1.25647	1.10379	1.13832	0.0727905	702.931	158.907	94.7764	0.89079	0.975769	0.912911	0.160733
HTR1B	Q023960	10-5:4	971.304	489.355	1575.39	0.593434	0.55378	1.07161	-0.00251534	174.299	128.696	361.484	0.521784	0.649232	0.803694	-0.0584416	88.978	88.3053	80.4352	1.011	1.04065	0.971505	0.00718144	90.2844	93.0247	58.1776	1.10023	1.06277	1.03524	0.0568194	1359.35	150.664	852.221	1.42432	1.13503	1.25487	-0.00997376	3540.93	293.71	1944.29	1.21893	1.24517	0.978919	-0.051203
HTR1B	Q005884	14-5:4	1420.08	750.377	2219.07	1.83601	1.68971	1.08658	0.0749973	2692.35	1306.34	3877.76	3.43655	3.39991	1.01078	0.135691	423.268	138.261	1138.95	2.17841	1.26476	1.72239	0.213887	160.81	103.972	253.268	1.49836	1.18344	1.2661	0.111134	714.578	107.04	546.275	0.95551	0.916141	1.04297	0.0117399	719.182	139.36	238.257	0.689179	0.906885	0.759941	-0.0374067
HTR1D	Q023961	12-2:7	566.449	323.09	1303.7	1.37256	1.25677	1.09213	0.0677208	583.284	279.539	1166.05	1.28819	1.12514	1.14492	0.00152442	81.8373	88.194	52.9092	0.902617	0.919658	0.98147	0.0233689	115.091	87.111	190.546	1.11571	1.03527	1.0777	0.0610683	847.857	105.915	406.474	0.801278	0.881826	0.908658	-0.00258781	1533.32	179.186	900.866	0.952153	1.02588	0.928128	-0.0716839
HTR1D	Q005885	16-2:7	696.47	407.921	964.549	0.587465	0.606004	0.969408	-0.134825	264.732	162.638	481.211	0.297152	0.400577	0.74181	-0.108718	132.566	85.0743	214.753	0.778748	0.85364	0.912267	-0.0284759	72.9277	84.5202	59.2606	0.835337	0.943808	0.885071	-0.0803205	534.13	78.2405	420.672	1.01154	0.930052	1.08761	-0.0381156	1186.62	184.013	1135.77	1.50824	1.25476	1.20201	-0.121759
HTR1E	Q023962	10-2:7	2156.89	1207.03	2600	1.31779	1.36594	0.96475	0.0194832	864.276	398.742	1686.58	0.760822	0.734161	1.03631	0.00649347	141.79	127.44	132.92	0.773489	1.00562	0.769167	-0.188173	111.349	108.22	152.279	0.508952	0.898403	0.566507	-0.423564	788.166	118.117	380.204	0.789432	0.854725	0.923609	0.00124585	1163.95	120.622	662.761	0.951537	0.953191	0.998265	-0.0306636
HTR1E	Q005886	14-2:7	753.777	366.423	1472.87	0.974552	0.82512	1.1811	0.123056	295.716	147.851	469.301	0.445378	0.434715	1.02453	0.00766353	127.122	124.615	98.8151	0.669865	0.959539	0.698111	-0.14722	188.173	118.106	243.953	1.01439	1.00797	1.00637	-0.0588974	1653.3	148.154	921.783	0.870317	0.850253	1.0236	0.0729646	414.817	86.7136	128.496	0.800653	0.939242	0.852446	-0.0202922
HTR1F	Q023963	28-4:3	299.852	202.072	578.524	1.12835	1.08524	1.03972	0.0211469	973.268	422.168	1567.61	1.24229	1.09875	1.13065	0.107987	116.555	118.324	92.2089	0.954785	0.978622	0.975642	-0.0344732	91.1264	91.6767	58.5251	1.17107	1.12321	1.04261	0.080563	789.153	127.627	296.375	0.826872	0.961483	0.859996	0.00148547	1094.26	174.574	528.994	1.26957	1.04596	1.21378	-0.00387268
HTR1F	Q005887	32-4:3	813.875	527.717	1679.53	3.95975	3.1104	1.27307	0.133807	445.757	211.714	1114.76	1.33442	1.06803	1.24942	0.127614	319.484	125.572	611.166	1.64426	1.16085	1.41643	0.0850441	115.86	100.824	113.002	1.2257	1.14788	1.0678	0.179988	452.001	103.779	93.5554	0.6044	0.888232	0.680453	0.0249368	1422.75	176.84	898.341	1.48082	1.17567	1.25955	0.019034
HTR2A	Q023964	26-4:3	2080.29	1166.5	2439.47	1.0673	1.03964	1.0266	0.0506632	228.684	136.089	446.422	1.01163	0.955499	1.05874	0.0489906	91.5436	94.6825	66.2557	1.00967	0.987317	1.02264	0.0872943	81.8976	86.5563	55.551	0.901347	0.967364	0.931756	-0.0055352	2785	236.184	1299.15	0.933573	0.946885	0.985941	0.0541255	702.604	107.008	400.973	1.05954	0.954175	1.11042	0.106751
HTR2A	Q005888	30-4:3	271.255	153.339	563.783	0.3542	0.347199	1.02016	-0.0306013	224.287	183.3	391.517	0.859948	0.961143	0.894714	0.0392034	150.979	138.114	152.359	0.876602	0.987439	0.887753	-0.155792	66.9052	71.1923	42.1589	0.893446	0.95192	0.938573	-0.00786467	989.423	141.982	480.456	1.09168	0.963612	1.1329	0.0430643	705.352	116.754	291.075	0.773574	0.909603	0.850452	-0.0510756
HTR2B	Q023965	28-5:3	1192.21	591.967	1625.76	1.96071	1.76853	1.10867	-0.0691713	122.375	150.828	83.344	0.469202	0.790877	0.593268	0.0193431	109.927	118.768	75.1998	0.900489	0.982294	0.91672	-0.0326601	327.022	147.363	576.879	1.25552	1.14615	1.09542	-0.11264	2707.99	217.582	1475.46	1.10215	1.03272	1.06723	0.0128238	841.258	142.848	293.554	1.00777	0.951493	1.05914	0.0528335
HTR2B	Q005889	32-5:3	1462.65	722.513	2170.08	1.52871	1.55841	0.980941	0.0221604	357.735	173.878	703.059	1.58251	1.22082	1.29626	0.17243	172.324	138.219	130.181	1.17494	1.01662	1.15573	0.290221	210.132	118.257	194.34	1.45008	1.11963	1.29514	0.321587	735.545	113.861	283.767	0.869058	0.891224	0.975129	0.0919768	897.731	166.686	462.893	1.16168	1.01986	1.13905	0.0896302
HTR2C	Q023966	26-5:3	601.674	283.793	907.235	2.57885	1.75914	1.46597	0.392057	689.792	304.684	1006.32	1.99457	1.51596	1.31571	0.22148	85.852	92.9729	52.9128	0.946897	0.96949	0.976696	0.000736379	86.4615	98.5823	56.1749	0.985366	0.977769	1.00777	0.0688182	1044.72	119.286	528.791	1.29627	1.09481	1.18402	0.0456808	2485.83	209.462	1362.32	0.935702	0.900912	1.03862	0.0378124
HTR2C	Q005890	30-5:3	125.972	136.11	129.293	0.387428	0.63059	0.61439	-0.0119944	911.101	343.099	1685.28	1.36688	1.19835	1.14063	0.103462	138.268	139.635	101.455	0.802802	0.998314	0.804158	-0.130309	136.237	149.244	72.7957	1.02021	1.00746	1.01265	0.0362937	578.326	93.3002	275.127	0.987376	1.02675	0.961656	-0.0238941	733.613	143.058	219.914	0.846569	0.964915	0.877351	-0.0127329
HTR3A	Q023967	28-5:4	182.992	143.715	258.277	0.688603	0.771834	0.892165	0.0701717	177.939	156.122	232.279	0.682246	0.818634	0.833396	0.0909817	136.876	136.052	92.1455	0.933248	1.00068	0.932613	-0.0791605	111.078	115.526	109.617	0.919535	1.02935	0.893313	-0.043662	1275.81	131.754	739.142	1.58301	1.20924	1.3091	-0.0198982	890.159	134.409	379.235	0.857647	0.920136	0.932087	0.0213747
HTR3A	Q005891	32-5:4	273.797	183.306	481.752	1.33211	1.08042	1.23295	0.226123	663.411	298.106	1476.51	2.93472	2.09305	1.40213	0.243867	138.685	122.521	112.073	1.13607	1.01334	1.12112	0.169063	138.173	147.99	63.9606	0.998256	1.01094	0.987451	0.07919	750.542	103.877	359.009	1.2814	1.14315	1.12094	0.0516291	841.749	164.56	253.347	1.06671	1.01048	1.05565	0.0422504
HTR3B	Q024079	27-6:3	800.003	515.888	1841.77	1.06315	1.10727	0.96016	-0.052401	575.431	280.095	1085.95	0.866658	0.823545	1.05235	-0.0332877	107.567	109.141	70.6282	1.03442	0.991134	1.04367	0.0986278	123.085	133.125	107.554	1.05922	1.00404	1.05495	0.0666049	2183.62	208.665	1199.14	0.731983	0.836557	0.874995	-0.0421967	475.048	87.5334	268.87	1.07815	1.08031	0.997997	-0.0707402
HTR3B	Q006003	31-6:3	2981.56	2051.38	3875.97	1.79258	2.02224	0.886433	0.0176739	1167.69	470.315	1860.63	1.02792	0.865941	1.18705	0.107584	245.055	149.906	263.079	1.52473	1.0728	1.42127	0.29342	163.984	146.245	109.632	1.18474	0.99902	1.1859	0.270828	1584.67	170.541	836.023	1.74844	1.15744	1.51061	0.0879258	1083.19	117.909	487.347	1.29571	1.08248	1.19698	0.127286
HTR4	Q023968	26-5:4	94.2775	106.914	84.235	0.404085	0.662725	0.609733	0.00611457	1633.63	915.305	2875.46	1.12648	1.01866	1.10584	0.110945	94.9161	96.506	66.7245	1.04687	1.00633	1.04028	0.179184	102.34	94.1562	91.1667	1.36664	1.25897	1.08552	0.231327	725.54	126.446	383.681	0.970168	1.08223	0.89645	0.00577125	744.041	159.217	234.936	0.942888	0.977672	0.964422	0.0284856
HTR4	Q005892	30-5:4	151.629	143.394	178.218	0.466336	0.664335	0.701959	-0.0154361	891.894	535.629	1945.03	1.25337	1.26108	0.993889	-0.0498427	193.728	141.205	187.132	1.12481	1.00954	1.11418	0.126187	122.667	102.617	148.219	1.35004	1.14686	1.17717	0.195462	1052.43	149.378	424.473	1.10273	1.12535	0.979899	-0.0265295	980.66	142.211	515.294	0.944843	0.973547	0.970516	-0.0200089
HTR5A	Q023969	28-2:7	510.109	286.185	1245.74	1.12192	0.991049	1.13205	0.0979524	153.687	143.979	159.081	0.683196	0.843523	0.809932	0.14215	134.989	123.296	117.869	1.10579	1.01975	1.08437	0.144011	155.306	143.196	77.5961	1.12204	0.978194	1.14705	0.156316	1273.92	149.44	641.492	1.27597	1.08139	1.17994	0.0607233	1549.49	149.867	836.588	1.02294	0.981634	1.04208	0.0462602
HTR5A	Q005893	32-2:7	384.293	216.616	773.409	0.498931	0.498102	1.00166	-0.00675217	276.657	152.395	800.579	1.53407	1.27663	1.20166	0.115837	135.878	127.459	111.97	0.926446	0.937477	0.988233	0.0372596	109.735	130.374	70.8952	0.944329	0.983298	0.960369	0.0698761	2314.04	207.134	1417.71	1.21814	1.18874	1.02474	-0.0818688	641.513	113.446	270.81	0.815606	0.909551	0.896713	-0.00495816
HTR6	Q023970	26-2:7	597.893	383.159	542.209	2.56264	2.37508	1.07897	0.0538913	238.14	172.763	480.98	0.810641	0.938169	0.864067	-0.0085911	150.362	133.95	119.477	0.873021	0.95767	0.911609	-0.0442855	64.6012	68.7156	39.8247	0.862679	0.918805	0.938914	-0.0302938	2345.11	211.084	1326.07	1.2345	1.2114	1.01906	-0.0559236	713.055	122.949	294.254	0.973005	0.998685	0.974286	0.00623914
HTR6	Q005894	30-2:7	542.542	281.574	799.925	1.66859	1.30452	1.27909	0.229658	228.725	173.054	354.973	1.04143	0.9351	1.11371	0.266662	188.245	126.937	173.281	1.33174	1.08715	1.22499	0.244467	89.6478	94.8331	54.1271	1.15207	1.16188	0.991553	0.0830988	1284.94	156.271	607.636	1.28701	1.13082	1.13812	0.0603841	2038.89	179.342	953.889	0.8586	0.845917	1.01499	0.0679703
HTR7	Q023971	12-3:1	1629.84	846.489	1924.27	1.37476	1.25754	1.09321	0.0453626	91.3774	102.965	105.473	0.164825	0.342452	0.481308	-0.0721679	101.825	87.8676	144.749	0.598161	0.881668	0.678442	-0.214006	123.673	96.4088	214.975	0.801749	0.902534	0.888331	-0.115541	1073.46	145.759	522.165	1.14816	0.997894	1.15058	0.0638992	611.139	92.551	299.396	0.73104	0.849678	0.860373	0.00918048
HTR7	Q005895	16-3:1	795.115	388.668	1765.7	1.92664	1.51187	1.27434	0.213763	1663.59	609.125	2438.25	1.60634	1.30215	1.2336	0.202079	118.133	91.3741	97.3358	0.681794	0.873582	0.780458	-0.161541	255.192	123.793	296.879	0.913368	0.911268	1.0023	-0.0685449	2813.56	220.833	1205.63	1.58685	1.21823	1.30259	0.0994301	371.85	71.2445	153.398	0.843935	0.879281	0.959801	0.0961343
IL8RA	Q023972	10-3:1	339.006	222.472	630.716	1.27568	1.1948	1.06769	-0.0236654	167.971	135.617	387.632	0.74305	0.952189	0.78036	-0.0761013	95.2986	79.4502	106.096	1.08281	0.936294	1.15649	0.173542	204.633	136.689	309.905	1.12868	1.0076	1.12016	-0.0542744	3515.01	281.539	1890.86	1.08406	1.15027	0.942441	-0.103908	794.506	168.87	496.78	1.0281	1.03322	0.995044	-0.0815079
IL8RA	Q005896	14-3:1	114.662	136.101	121.093	0.557868	0.802188	0.695433	0.078096	158.4	157.265	193.111	0.607327	0.824628	0.736486	-0.0147119	326.252	116.663	420.447	1.6791	1.06719	1.57339	0.416336	229.225	129.295	334.121	1.58984	1.00522	1.58158	0.352796	697.43	135.712	181.495	0.699168	0.895136	0.781075	-0.00344946	709.835	148.385	172.08	0.850329	0.988373	0.860332	0.0295807
IL8RB	Q023973	12-6:6	466.329	297.144	1104.72	0.608924	0.67281	0.905046	-0.175363	483.504	248.1	942.984	0.526618	0.565124	0.931863	-0.189476	290.639	123.618	908.577	1.70734	1.24039	1.37645	-0.132045	74.1322	82.9626	62.6531	0.784257	0.944526	0.830318	-0.103774	1057.1	144.654	514.933	1.10762	1.08976	1.01639	-0.0300377	2211.41	217.471	1229.31	0.832408	0.935359	0.889934	-0.0260848
IL8RB	Q005897	16-6:6	1141.21	676.66	1748.78	0.585503	0.603075	0.970863	-0.0604318	949.352	423.494	1767.29	0.992088	0.891283	1.1131	0.0201109	189.757	113.069	242.1	1.09516	1.081	1.01311	-0.0338889	69.1066	77.1698	43.243	0.888092	0.945473	0.93931	0.0142399	668.668	115.057	325.235	0.89412	0.984753	0.907964	0.067673	895.66	147.907	393.053	1.03357	0.997622	1.03603	-0.0174811
LANCL1	Q024096	25-3:7	983.629	489.172	1553.45	0.798639	0.649293	1.23001	0.19859	279.699	169.016	361.135	0.952109	0.917819	1.03736	0.204552	101.455	91.5834	106.874	1.26033	1.10386	1.14175	0.247665	81.1622	78.9575	52.1015	1.08383	1.05575	1.0266	0.0678483	727.347	96.4021	369.032	1.09194	0.987592	1.10566	0.0645888	601.694	101.953	202.869	1.16135	1.1043	1.05166	0.0442933
LANCL1	Q006020	29-3:7	1856.07	1244.95	2397.85	1.42283	1.72435	0.825142	-0.14908	117.727	149.159	115.508	0.536034	0.80598	0.665071	0.0642611	120.106	128.089	87.4157	0.890079	0.977049	0.910987	-0.0255008	76.1255	81.5002	45.5178	1.01657	1.08975	0.93285	-0.00842899	1125.33	115.39	541.289	0.914126	0.918512	0.995225	0.0611193	2918.72	236.373	1455.93	2.38608	1.86789	1.27742	0.0085247
LGR4	Q006099	4-4:5	1152.05	667.527	1575.86	0.938012	0.847934	1.10623	0.0332481	802.174	304.043	1691.98	0.97776	0.888131	1.10092	0.0968599	63.494	58.6391	59.2299	0.952725	0.955982	0.996593	0.0233914	135.652	147.888	56.4286	0.980043	1.01024	0.970108	0.0326646	1228.1	149.637	508.327	1.23116	0.986982	1.2474	0.112302	1113.08	158.557	512.549	1.29283	1.09217	1.18373	0.0784809
LGR4	Q024175	8-4:5	171.225	123.796	445.811	0.556684	0.580934	0.958257	-0.0385515	575.497	284.105	1201.97	1.03896	1.01475	1.02386	-0.0818977	82.7581	82.3333	70.0372	0.854743	1.02965	0.830132	-0.120843	75.3191	81.6304	64.2225	0.796814	0.929359	0.85738	-0.0674787	2431.93	199.433	1246.4	0.75003	0.814814	0.920492	0.0239283	808.385	146.899	292.059	0.774661	0.955944	0.810362	-0.023242
LGR5	Q024068	25-5:1	160.348	145.647	225.928	0.78014	0.858455	0.908772	0.0914783	309.013	167.838	410.043	1.05189	0.911427	1.15412	0.23948	113.069	89.0719	110.321	1.1881	1.05939	1.1215	0.143607	97.609	106.033	94.5067	0.808033	0.944767	0.855272	0.0706542	2172.69	184.923	1005.89	1.22541	1.02013	1.20123	0.141694	706.732	154.722	197.373	0.895608	0.950072	0.942674	0.021353
LGR5	Q005992	29-5:1	116.732	128.144	123.951	0.439266	0.688205	0.638278	0.00140238	202.333	172.94	414.173	0.92126	0.934482	0.985851	0.0734732	114.286	124.666	72.9192	0.846948	0.950941	0.890642	-0.0369606	91.4061	111.604	83.9459	0.927045	0.980869	0.945126	-0.0228742	767.339	139.905	316.761	0.820734	0.957818	0.856879	-0.0338578	774.225	125.926	365.515	0.745948	0.862063	0.865306	-0.0350024
LGR6	Q006118	18-4:4	889.87	497.021	1444.86	0.54368	0.562454	0.966621	-0.0696181	120.152	131.783	126.418	0.534122	0.772072	0.691803	0.0374048	234.431	138.529	430.617	1.25522	1.07922	1.16308	-0.0718435	79.5294	80.5995	88.0438	0.770971	0.957883	0.80487	-0.0778578	607.198	105.637	254.966	0.911564	1.0822	0.842323	-0.0670008	794.881	164.003	339.004	0.922231	0.982627	0.938536	-0.0626756
LGR6	Q024194	22-4:4	492.691	268.569	1000.95	0.636997	0.60477	1.05329	-0.0230752	83.3387	89.4085	105.63	0.462115	0.748984	0.616989	0.0771272	94.0696	96.4708	85.1279	0.975382	1.01779	0.958332	-0.0156286	111.174	132.174	71.0274	0.956713	0.99687	0.959717	0.0624346	1547.61	141.574	849.464	1.25715	1.12694	1.11554	0.0244678	855.696	143.571	386.185	0.890623	0.954493	0.933085	0.00713154
LGR7	Q006117	20-4:4	277.322	164.191	299.809	0.456084	0.490527	0.929784	0.0652449	810.018	337.867	1654.06	1.21523	1.18007	1.02979	-0.0635198	166.007	122.844	163.75	1.17442	1.05209	1.11627	0.0968624	256.556	119.814	269.727	1.17266	0.99465	1.17897	0.189493	944.516	154.281	375.232	1.04213	1.04708	0.995271	-0.0437682	442.649	88.7739	124.361	0.818473	0.936681	0.873801	0.04169
LGR7	Q024193	24-4:4	606.864	311.563	933.647	0.634275	0.672021	0.943832	-0.143081	202.828	158.111	326.407	0.586486	0.786685	0.745516	-0.094334	157.04	126.057	156.571	0.864532	0.997146	0.867006	0.012543	199.404	129.034	280.739	1.07494	1.10123	0.976122	-0.0148935	3002.32	269.146	1628.39	1.00642	1.07903	0.932706	-0.0821692	1261.92	146.249	792.001	1.2349	1.24661	0.990606	-0.13518
LGR8	Q006165	12-2:4	1611.29	946.711	2093.77	1.35911	1.40643	0.966357	-0.106895	267.432	183.269	907.237	0.753734	0.824741	0.913904	-0.122463	286.878	119.532	747.37	1.68524	1.19939	1.40508	0.0366343	183.129	111.048	239.614	1.26374	1.05137	1.20199	0.0872844	817.98	151.798	235.027	1.00714	0.983501	1.02403	0.038718	752.028	159.881	278.371	0.973133	0.978221	0.994799	0.111847
LGR8	Q024241	16-2:4	363.443	233.695	838.211	0.880655	0.90904	0.968775	-0.118377	536.594	324.839	1247.27	0.393199	0.38848	1.01215	-0.169872	91.3405	82.8863	102.498	0.536573	0.831685	0.645164	-0.253534	245.852	122.223	339.144	0.943891	0.950623	0.992918	-0.176031	975.531	129.077	515.978	1.27997	1.08429	1.18047	-0.00752047	665.105	140.603	170.235	0.796746	0.936538	0.850735	0.0334013
LHCGR	Q023974	10-6:6	1451.34	762.585	1971.93	0.872581	0.751751	1.16073	0.112617	717.576	261.741	1261.65	1.07654	0.914188	1.17759	0.0151913	88.0846	90.579	90.4319	1.00084	1.06744	0.937609	-0.0108208	65.6026	65.2401	47.646	0.876051	0.872333	1.00426	0.0744754	591.383	91.7621	287.879	1.00967	1.00982	0.999851	0.00217104	2299.14	195.431	1593.18	0.791456	0.828524	0.95526	-0.0332311
LHCGR	Q005898	14-6:6	1416.7	1142.71	2855.42	1.8827	2.45264	0.767622	-0.176949	131.544	138.02	161.773	0.380365	0.686722	0.553885	-0.0944607	171.38	114.485	311.633	0.882033	1.04727	0.84222	-0.161189	67.9352	78.1382	62.838	0.74768	0.873282	0.856172	-0.0741834	583.629	96.8498	213.987	0.724156	0.88889	0.814674	-0.0162365	1245.03	154.892	658.77	0.732245	0.885935	0.826522	-0.0648673
LOC115131	Q006154	26-1:7	397.637	220.642	674.806	1.70432	1.36769	1.24613	0.157856	449.019	244.227	1078.79	1.26552	1.09906	1.15146	0.0601946	129.949	131.745	104.322	0.754502	0.941907	0.801037	-0.116351	327.377	147.591	490.696	1.17173	1.08645	1.07849	-0.0663304	1272.82	156.346	654.201	1.33366	1.17785	1.13229	-0.0543958	1882.3	187.263	1068.65	1.10705	1.07109	1.03357	-0.00355063
LOC115131	Q024230	30-1:7	258.962	160.475	315.258	0.796438	0.743472	1.07124	0.15932	2039.01	911.508	3360.7	1.49412	1.09009	1.37064	0.436924	90.1422	99.3901	65.9769	0.994215	1.03641	0.959291	0.0263738	296.623	137.035	680.068	1.92295	1.28286	1.49896	0.0211547	735.453	120.664	412.705	0.983423	1.03275	0.952242	0.0390647	761.887	134.016	302.577	0.884923	0.923134	0.958607	-5.71435e-05
LOC134285	Q006173	28-2:4	137.724	130.768	183.725	0.518258	0.7023	0.737944	0.016154	146.238	135.806	192.581	0.4978	0.737481	0.675	-0.0517582	124.891	119.818	110.939	1.02308	0.990984	1.03238	0.0296695	124.395	142.411	61.427	0.995964	1.00646	0.989576	0.00428536	768.541	107.639	325.503	0.72632	0.896178	0.810464	-0.0375286	718.237	133.919	276.219	0.828826	0.903277	0.917577	-0.0255032
LOC134285	Q024249	32-2:4	544.054	325.373	1209.51	2.64699	1.91777	1.38024	0.270628	666.687	381.948	1380.45	3.03555	2.06386	1.47082	0.369535	NA	NA	NA	NA	NA	NA	NA	80.2944	80.5231	48.0002	1.07224	1.07668	0.995875	0.0476733	599.98	89.6549	332.177	1.13624	1.06574	1.06616	0.049091	2475.89	215.162	1351.52	0.931959	0.925427	1.00706	0.0139358
LPHN1	Q024113	27-1:5	1071.51	473.384	1649.16	2.86886	2.11285	1.35782	0.260469	481.768	245.816	844.662	1.84717	1.28895	1.43308	0.336231	94.4871	105.308	68.1035	0.908633	0.956325	0.95013	-0.0102845	102.632	100.717	105.777	0.939201	1.01309	0.927069	0.0565938	1227.68	152.146	628.424	1.3131	1.04162	1.26063	0.0752636	968.724	154.075	388.041	1.16046	1.02627	1.13075	0.0254367
LPHN1	Q006037	31-1:5	885.614	468.086	1678	3.28901	2.31842	1.41864	0.318071	334.08	149.113	564.259	1.47786	1.04694	1.4116	0.439796	173.684	133.831	187.086	1.08066	0.957758	1.12832	0.108096	327.13	153.827	446.215	1.4423	1.04855	1.37552	0.276945	1576.48	160.389	672.149	0.889138	0.884787	1.00492	0.0848418	727.482	160.761	213.406	0.94137	0.983609	0.957057	0.118521
LPHN2	Q024114	25-1:5	853.106	463.004	1631.71	4.08943	3.38875	1.20677	0.0323545	383.558	290.36	1469.46	1.74641	1.56896	1.1131	-0.0190378	73.9381	80.7296	51.1513	0.918503	0.973035	0.943957	-0.0377782	128.026	147.577	62.7586	0.95872	0.996209	0.962368	0.0323257	589.006	106.129	231.333	0.69592	0.830703	0.837748	0.0288306	805.111	136.019	400.563	0.935128	0.936929	0.998078	-0.0251347
LPHN2	Q006038	29-1:5	947.582	547.677	1359.73	3.09887	2.61126	1.18673	0.0894446	466.911	223.892	797.673	1.58939	1.21582	1.30725	0.224327	144.287	134.926	115.782	1.06928	1.0292	1.03894	0.132752	121.892	120.099	137.855	1.23623	1.05553	1.1712	0.232244	2038.64	165.741	1029.9	0.829728	0.786665	1.05474	0.135814	2297.37	198.488	1089.5	1.35116	1.13529	1.19015	0.0996089
LPHN3	Q024115	27-3:5	1548.6	774.599	2699.86	4.14621	3.45726	1.19928	0.239127	279.276	190.435	578.792	1.2716	1.02902	1.23574	0.189095	221.58	144.945	261.27	1.37867	1.03729	1.3291	0.113131	156.694	91.3565	308.828	1.51901	1.08572	1.39908	0.200527	756.947	151.816	287.614	0.913133	0.939301	0.972141	0.0823974	2187.58	172.526	1037.69	0.921218	0.813766	1.13204	0.175816
LPHN3	Q006039	31-3:5	235.654	173.091	480.824	0.875173	0.857316	1.02083	0.00768089	414.154	218.56	774.748	1.4098	1.18686	1.18784	0.0123124	103.352	110.257	76.3674	0.993882	1.00127	0.992617	0.0261297	84.2755	88.6504	59.464	0.965318	0.989928	0.97514	0.0102258	927.677	149.773	345.382	1.19717	1.01806	1.17592	0.0238197	541.018	106.304	184.647	0.73825	0.863486	0.854965	-0.00993132
LTB4R	Q023867	20-1:5	3138.38	2052.61	3845.13	1.88686	2.02345	0.932497	0.0637376	880.18	433.8	1762.96	0.919803	0.912974	1.00748	-0.0771299	439.897	152.344	1119.97	2.42171	1.20509	2.00957	0.501075	102.125	93.4455	87.2457	1.24452	1.06758	1.16573	0.320061	791.466	123.34	403.503	0.792738	0.892523	0.888199	-0.0017671	1941.94	172.935	1026.78	1.28203	1.13273	1.13181	0.0779992
LTB4R	Q005791	24-1:5	590.998	358.093	1407.99	0.785399	0.768588	1.02187	-0.136038	898.207	444.79	1525.55	0.978298	1.01314	0.965606	-0.0851182	210.383	122.341	257.406	1.48835	1.04778	1.42048	0.224659	131.099	90.0018	158.753	1.22152	1.02443	1.19239	0.315671	1724.37	168.587	988.931	0.907732	0.967512	0.938213	-0.0137935	700.642	128.258	332.01	0.890782	1.0283	0.866263	-0.0829926
LTB4R2	Q006102	18-1:6	1868.8	855.27	2221.06	1.95321	1.84476	1.05879	0.0335675	486.257	254.926	1019.62	0.972492	0.843086	1.15349	-0.00104178	175.176	122.136	416.575	0.937949	0.951507	0.985751	-0.117924	122.898	142.198	68.5737	0.983974	1.00495	0.979127	0.0776445	1152.13	159.936	894.551	1.07342	1.0046	1.0685	-0.00526051	599.59	97.7873	279.59	0.717225	0.89775	0.798914	-0.0595749
LTB4R2	Q024178	22-1:6	757.09	347.57	1176.4	1.24511	1.03838	1.19909	0.0889902	552.559	223.807	881.866	0.764884	0.542874	1.40895	0.271369	86.1446	89.8558	53.093	0.950124	0.936986	1.01402	0.0179725	93.9441	101.589	74.7365	1.07064	1.00758	1.06258	0.165802	1796.41	182.298	828.235	1.17135	1.05736	1.10781	0.0671248	375.134	74.2566	130.636	0.851388	0.916454	0.929002	0.0860756
MAS1	Q023975	12-7:6	1325.55	643.833	1856.4	1.38542	1.38871	0.997636	-0.0386627	1528.71	938.224	3035.96	1.05413	1.04417	1.00954	-0.0298137	76.7595	78.1113	74.0176	0.953547	1.05504	0.903803	0.00680984	97.97	110.436	84.7007	0.993616	0.9706	1.02371	0.0945192	497.746	92.9272	288.809	0.942632	1.10463	0.853343	-0.0785128	3161.56	261.435	1582.79	1.33137	1.23313	1.07966	-0.00978227
MAS1	Q005899	16-7:6	573.384	361.662	986.284	0.94299	1.08048	0.872752	-0.187626	1077.62	690.105	2318.42	1.51437	1.62478	0.932046	-0.0647505	185.121	112.348	201.937	1.06841	1.0741	0.994696	-0.0247001	96.1233	97.468	82.4377	1.05791	1.08931	0.971172	0.0501983	791.408	115.546	399.171	0.74793	0.962011	0.777465	-0.110515	688.586	122.491	330.63	0.939616	0.994967	0.944369	-0.0621314
MAS1L	Q006156	26-7:7	477.946	263.923	1094.07	0.902734	0.82981	1.08788	-0.013145	250.72	148.189	539.775	1.1091	1.04046	1.06598	0.0657944	95.1513	105.497	61.5036	1.04946	1.10009	0.953977	-0.0297248	65.3131	74.7826	39.4755	0.79592	0.854365	0.931592	-0.0233819	659.144	93.0416	346.839	0.989549	0.953166	1.03817	0.0015347	700.718	120.809	494.942	1.05669	1.07723	0.980939	-0.0540439
MAS1L	Q024232	30-7:7	2295.04	1305.2	2824.49	1.43902	1.56822	0.917612	-0.0311239	126.509	152.736	112.524	0.485053	0.800882	0.605649	0.0462354	147.458	143.544	101.744	0.856158	1.02626	0.83425	-0.0757549	76.344	77.9586	88.9815	0.71134	0.887351	0.801644	-0.0589317	1215.96	125.897	707.177	0.987745	1.00215	0.98563	-0.0180357	584.5	115.527	203.399	0.641033	0.900046	0.712222	-0.0601126
MASS1	Q006140	18-1:2	112.324	107.762	132.828	0.481435	0.667983	0.720729	0.0759277	2345.09	1162.61	3789.19	2.9933	3.02584	0.989247	0.0556678	316.565	133.549	623.282	1.695	1.04042	1.62915	0.273478	146.873	94.8062	201.508	1.3685	1.07912	1.26817	0.27055	674.708	98.3184	326.612	0.837165	0.902369	0.927741	-0.0134396	944.624	109.5	506.315	0.924395	0.933364	0.990391	0.03793
MASS1	Q024216	22-1:2	137.501	143.063	181.139	0.422886	0.662802	0.638028	-0.0583613	200.032	130.473	445.637	0.598818	0.658197	0.909785	-0.0645283	91.2319	89.577	89.8767	0.945958	0.945059	1.00095	0.0166839	114.079	102.221	116.004	1.39019	1.16783	1.1904	0.224018	453.099	78.6032	228.249	0.773576	0.865009	0.894298	-0.0279471	553.283	96.6994	256.719	1.02304	1.02031	1.00268	-0.0677649
MBC2	Q024116	25-3:5	204.332	121.34	306.136	0.979483	0.888093	1.10291	0.232578	230.833	126.404	437.13	1.27998	1.05889	1.20878	0.269941	143.068	129.059	125.184	1.06024	0.984443	1.077	0.0967518	94.6684	109.162	75.8131	0.960132	0.959403	1.00076	0.0784143	685.758	152.211	200.617	0.874738	0.974596	0.897539	-0.036372	688.969	133.879	225.93	0.79505	0.903004	0.88045	0.0393275
MBC2	Q006040	29-3:5	114.347	130.509	102.987	0.373948	0.622252	0.600959	0.00505283	313.853	188.555	515.622	1.3952	1.10468	1.26299	0.267519	82.1798	84.1891	68.3409	1.02089	1.01473	1.00606	0.0608503	120.582	142.537	63.022	0.965434	1.00735	0.958392	0.0159878	501.228	113.19	104.983	0.480436	0.790679	0.607625	-0.0478915	2881.51	258.547	1577.13	1.08464	1.11203	0.97537	-0.0936416
MC1R	Q023976	10-7:6	964.462	532.1	1198.85	1.0871	1.13815	0.955152	-0.19183	2063.22	1134.24	3158.1	1.81625	2.08835	0.869707	-0.184909	162.098	115.122	300.176	0.834263	1.0531	0.7922	-0.266103	187.935	140.717	226.192	1.03658	1.03729	0.999307	-0.0644137	823.049	147.787	266.403	1.06214	1.00456	1.05732	0.03919	468.322	88.1277	189.321	0.992833	1.01381	0.979308	-0.0101143
MC1R	Q005900	14-7:6	1279.84	596.112	1814.7	1.13066	1.11439	1.0146	-0.000325912	246.957	158.026	529.211	0.371942	0.464634	0.800505	-0.178332	89.6195	92.8872	104.449	1.01828	1.09464	0.930242	-0.00187124	133.889	128.407	120.591	0.928615	0.998314	0.930183	0.0352954	731.3	156.374	245.375	0.882195	0.967503	0.911827	0.0706232	839.334	98.9125	341.482	1.08635	0.95575	1.13665	0.149375
MC2R	Q023977	12-7:3	634.6	392.459	1069.04	0.823908	0.902447	0.912971	-0.254294	394.629	217.805	727.388	0.442958	0.536453	0.825716	-0.139239	156.655	110.961	303.38	0.920256	1.11339	0.826538	-0.199723	158.516	122.552	200.854	0.608585	0.953182	0.638477	-0.386702	647.598	100.693	329.134	0.803528	0.924166	0.869463	-0.0749136	794.912	161.234	256.597	0.968072	1.02059	0.948541	-0.0161818
MC2R	Q005901	16-7:3	548.06	359.377	1501.84	1.20538	1.24451	0.968563	-0.0372225	352.521	199.659	692.092	0.778546	0.803624	0.968794	-0.100394	169.13	108.776	185.875	0.976115	1.03995	0.938615	-0.0596197	139.993	109.784	129.617	0.966063	1.03941	0.929438	-0.113708	461.097	78.2846	210.457	0.787231	0.861503	0.913788	0.0199744	999.24	138.047	488.014	1.46714	1.16607	1.25819	-0.00633641
MC3R	Q023978	10-7:3	538.973	271.813	771.218	0.886397	0.812053	1.09155	0.0425862	685.511	463.796	1704.24	0.50232	0.554661	0.905634	-0.129435	82.8431	85.8082	77.1046	0.941289	1.01122	0.930844	-0.0226567	142.894	99.603	216.33	0.926354	0.932437	0.993476	0.0152959	633.25	114.512	275.077	0.748195	0.896319	0.834742	-0.0270843	348.932	74.002	137.778	0.791921	0.913313	0.867086	0.026932
MC3R	Q005902	14-7:3	891.352	444.71	1418.85	0.931613	0.95921	0.971229	-0.185815	301.462	220.974	1037.05	0.849644	0.994417	0.854414	-0.170721	201.058	121.06	373.647	1.03477	1.10741	0.934406	-0.181305	358.684	151.285	635.284	1.28378	1.11364	1.15277	-0.138211	1250.36	141.821	763.576	0.508898	0.673134	0.756013	-0.0843935	380.094	83.3465	70.9068	0.454666	0.765174	0.594199	-0.111463
MC4R	Q023981	19-5:7	743.406	381.379	1072.09	0.466124	0.458233	1.01722	-0.144381	540.592	274.292	1158.88	1.08116	0.907132	1.19184	-0.0836209	134.417	122.93	132.028	0.733263	0.970028	0.755919	-0.110915	136.32	119.611	123.926	0.734866	1.02081	0.719887	-0.250556	1072.91	175.575	547.499	1.30858	1.09358	1.1966	-0.0631256	1970.97	193.2	1162.61	0.83	0.911282	0.910805	-0.0958647
MC4R	Q005905	23-5:7	476.233	267.337	1019.96	0.899497	0.840545	1.07014	-0.0190092	1280.77	689.429	2552.69	1.77292	1.6723	1.06017	0.0709102	103.839	104.802	71.6028	1.0209	1.02033	1.00056	0.0404619	283.107	134.907	568.161	1.29402	1.11995	1.15543	-0.0252826	1007.29	149.993	454.869	1.04565	1.0012	1.0444	0.00170894	812.261	119.827	392.239	1.10838	0.973326	1.13875	0.0756576
MC5R	Q023982	17-5:7	214.153	168.921	779.5	0.696251	0.79269	0.87834	-0.0956721	1104.88	510.545	1896.71	1.2034	1.16292	1.03481	-0.0465021	121.233	102.253	96.2993	1.2739	1.21616	1.04747	0.148986	117.617	92.397	127.015	0.811655	0.874791	0.927827	-0.00463963	983.608	136.322	565.33	1.16215	1.06703	1.08914	-0.0164475	628.826	116.309	244.689	0.923278	0.982448	0.939773	-0.0127635
MC5R	Q005906	21-5:7	130.588	124.449	208.269	0.106327	0.158083	0.672602	-0.0975633	407.968	215.863	1015.4	0.426333	0.454303	0.938433	-0.204309	112.537	115.9	91.2383	0.593012	0.892436	0.664487	-0.26124	142.96	103.092	161.667	0.548858	0.801827	0.684509	-0.188754	2052.55	195.678	1140.26	0.835388	0.928758	0.899468	-0.0471544	889.071	160.6	351.996	1.08274	1.01658	1.06509	-0.0422182
MGC26856	Q006208	10-6:2	1312.7	873.324	1983.82	0.789225	0.860918	0.916725	-0.104259	329.625	164.871	597.873	0.812448	0.813613	0.998568	-0.0789427	262.542	127.166	647.771	1.35121	1.16327	1.16156	-0.132038	82.3291	94.2746	72.915	0.938271	0.935043	1.00345	0.0113847	1392.22	157.942	560.713	0.907795	0.916092	0.990943	0.069092	722.975	162.031	171.34	0.916192	0.994952	0.92084	0.0387015
MGC26856	Q024284	14-6:2	268.453	136.812	554.786	0.356757	0.293643	1.21493	0.206412	482.658	220.457	809.957	1.07551	0.870641	1.23531	0.0636103	84.9873	84.7083	85.2715	0.965652	0.998259	0.967336	-0.00401325	82.6224	89.1382	54.3238	1.00686	1.01837	0.988691	0.0619464	1188.35	159.328	757.395	1.10716	1.00078	1.1063	0.0862984	1359.3	159.878	646.829	1.30966	1.09449	1.19659	0.0835235
MGC30208	Q006206	26-5:5	202.632	139.924	377.306	0.868508	0.867343	1.00134	0.0711271	1276.38	525.53	2144.74	1.62918	1.36776	1.19113	0.000893668	127.091	135.749	82.8999	0.737904	0.970529	0.760311	-0.189717	77.9786	78.8367	82.2154	0.726571	0.897345	0.80969	-0.110009	2681.49	236.998	1477.09	0.898876	0.950147	0.946039	-0.0520162	665.472	113.003	324.819	0.977083	0.954528	1.02363	-0.0274315
MGC30208	Q024282	30-5:5	639.852	358.896	1015.93	1.96787	1.66274	1.18351	0.0748789	690.811	369.31	1761.8	2.06802	1.86305	1.11002	0.032382	97.3576	100.35	75.194	1.0738	1.04642	1.02616	0.0728169	70.7408	76.7497	50.4838	0.862063	0.876838	0.98315	0.0461987	973.223	148.001	382.015	1.0738	1.00446	1.06904	0.0714829	1044.98	158.432	415.519	1.27262	1.00286	1.26899	0.109001
MLNR	Q023939	12-7:5	783.073	429.967	1253.15	0.60029	0.595535	1.00798	-0.00922343	233.791	152.09	450.16	0.699881	0.767249	0.912195	-0.0721028	176.68	106.117	180.011	1.01969	1.01453	1.00509	0.00928803	187.098	143.287	211.957	1.03196	1.05624	0.977016	-0.0400004	940.669	103.605	529.194	0.773205	0.844336	0.915755	0.0126178	835.376	127.845	403.738	1.10826	1.0565	1.04899	0.0822808
MLNR	Q005863	16-7:5	1376.99	859.201	1921.63	1.11802	1.14044	0.980337	-0.0435491	494.682	252.066	966.069	0.631419	0.656034	0.962479	-0.0736617	192.316	111.228	480.784	1.12974	1.11607	1.01225	-0.182055	131.187	131.518	111.071	0.909871	1.0225	0.889849	-0.0911463	863.972	107.696	464.827	1.10085	1.02301	1.0761	-0.0483735	2695.35	250.849	1373.69	0.967542	1.05713	0.91525	-0.107144
MPRA	Q006186	26-4:1	1452.77	760.887	2268.67	0.873436	0.750077	1.16446	0.151143	525.08	258.845	1026.43	1.05014	0.856046	1.22673	0.0722746	68.6324	67.4502	78.4564	0.896956	0.929236	0.965262	0.0221768	106.845	125.841	70.5532	0.985736	1.00987	0.976099	0.0533825	724.884	104.174	439.335	1.2376	1.14641	1.07954	-0.0725333	715.471	147.774	231.601	0.825633	0.996727	0.828344	-0.0456452
MPRA	Q024262	30-4:1	889.617	489.643	1635.25	1.18224	1.05094	1.12494	-0.0646174	318.113	165.39	676.538	0.440351	0.401176	1.09765	0.00579088	171.461	138.818	173.102	0.995523	0.992475	1.00307	0.00205874	94.6943	114.075	49.4379	0.960394	1.00259	0.957918	0.000448495	898.838	123.53	441.387	1.11526	1.13377	0.983679	-0.0865475	2277.39	215.344	1449.67	0.857241	0.92621	0.925536	-0.0731483
MRGPRF	Q006197	12-5:5	671.712	342.572	969.821	0.566582	0.508922	1.1133	0.0481549	343.87	198.477	846.476	0.969168	0.89318	1.08508	-0.0098204	211.192	106.769	477.324	1.24063	1.07132	1.15804	-0.0509154	111.539	102.581	132.676	1.02072	1.03184	0.989223	-0.0452574	2764.7	237.842	1881.75	0.92677	0.95353	0.971936	-0.0862262	4196.49	332.601	1960.99	1.5064	1.40165	1.07473	-0.0565872
MRGPRF	Q024273	16-5:5	389.29	206.401	927.869	0.943286	0.802871	1.17489	0.108959	910.36	449.071	1581.66	0.667082	0.537051	1.24212	0.199634	213.528	113.025	291.321	1.23235	1.08058	1.14046	0.0990938	401.399	166.387	634.206	1.76976	1.13417	1.5604	0.295479	978.237	157.67	414.037	1.07934	1.07009	1.00864	-0.0698674	898.861	132.16	560.224	1.19249	1.09216	1.09186	-0.00938509
MRGX1	Q006209	12-3:4	1577.09	989.779	2107.26	1.33026	1.47041	0.904688	-0.151925	389.643	204.582	747.97	0.86053	0.823439	1.04504	-0.10046	168.486	97.9043	188.627	0.972399	0.936015	1.03887	0.0344993	224.128	121.587	247.715	1.20822	1.03767	1.16436	0.0780521	759.755	158.871	207.122	0.926635	0.98954	0.93643	0.0622635	901.425	144.236	298.886	0.863819	0.938619	0.920308	0.034859
MRGX1	Q024285	16-3:4	258.697	179.809	634.834	0.626847	0.699433	0.896222	-0.208731	2100.73	1291.54	3254.09	2.35799	3.18107	0.741257	-0.211332	98.9684	87.3275	155.151	0.581382	0.876249	0.663489	-0.242794	175.115	118.442	257.095	0.800412	0.983257	0.814041	-0.304731	951.795	152.764	379.567	0.988037	1.01969	0.968956	-0.0112626	4133.12	300.621	1999.82	1.42278	1.27447	1.11637	0.0220021
MRGX2	Q006157	28-5:6	2225.62	1438.93	2995.35	1.80705	1.90994	0.946129	0.00777058	110.979	135.525	82.7555	0.377779	0.735952	0.51332	-0.0606047	131.501	134.128	87.5374	0.896603	0.986527	0.908848	-0.0472812	74.399	80.4399	67.0777	0.721236	0.955987	0.754441	-0.164365	1106.21	157.196	536.429	1.18318	1.0762	1.09941	0.0181056	1226.95	141.054	723.562	1.34563	1.09892	1.2245	-0.0201056
MRGX2	Q024233	32-5:6	1198.04	600.518	1330.19	0.918401	0.83176	1.10417	0.0358696	170.4	163.497	220.307	0.775864	0.883459	0.878212	0.162089	120.368	127.188	90.3191	0.986024	1.05194	0.93734	-0.0225151	91.0082	91.2623	75.7962	1.04244	1.0191	1.0229	0.108369	985.854	153.541	338.163	0.98831	1.01273	0.975883	0.0228324	749.425	109.725	521.746	1.13015	0.978393	1.1551	0.0792243
MRGX3	Q006158	26-5:6	100.695	110.42	101.119	0.431593	0.684457	0.630563	0.0552987	372.064	150.468	442.142	0.91705	0.742534	1.23503	0.228311	93.7074	101.304	75.4466	1.03354	1.05637	0.978387	0.0878303	137.316	137	107.951	1.18168	1.03327	1.14363	0.153106	3034.17	216.011	1623.43	0.935768	0.882544	1.06031	0.0666329	599.589	109.18	215.067	0.795453	0.902253	0.88163	0.0873551
MRGX3	Q024234	30-5:6	114.227	136.998	110.784	0.351305	0.634704	0.553494	-0.0707505	154.721	134.477	203.798	0.344764	0.531085	0.649169	-0.0866717	158.783	139.457	144.879	0.921911	0.997043	0.924645	0.0541258	242.02	141.255	338.789	1.04956	0.988225	1.06207	-0.12755	842.841	148.772	242.63	0.84494	0.981277	0.861062	0.00687713	2307.92	200.188	1081.05	0.828467	0.843635	0.982021	0.030754
MRGX4	Q006159	12-2:3	503.191	269.923	1103.6	0.854382	0.818546	1.04378	-0.0409686	946.773	567.815	2011.21	0.652851	0.631932	1.0331	-0.0636534	90.7332	93.2219	108.303	1.03094	1.09859	0.938422	0.057257	96.7294	86.6155	140.398	0.920015	0.939878	0.978866	-0.0443886	1219.77	178.336	801.179	1.13643	1.12017	1.01452	0.028592	754.249	160.428	342.09	0.976007	0.981572	0.994331	0.0382146
MRGX4	Q024235	16-2:3	1047.86	544.624	1346.77	1.41806	1.42447	0.995496	-0.0685519	845.287	545.838	1806.18	1.18788	1.28512	0.924333	-0.0846384	170.565	109.44	378.149	0.877836	1.00112	0.876857	-0.22553	115.887	102.368	105.914	0.254043	0.632856	0.401423	-0.485564	1703.71	187.077	867.256	1.11091	1.08508	1.0238	-0.0159826	796.078	151.208	310.205	0.953643	1.00717	0.946849	-0.0579478
MTNR1A	Q023983	19-4:6	548.702	286.985	761.696	0.742554	0.750612	0.989265	-0.114031	821.01	343.439	1847.35	1.00072	1.00321	0.997518	-0.0152594	75.5105	72.2957	79.2067	0.884753	0.935356	0.9459	5.80738e-05	80.6044	91.1549	50.7541	0.982263	1.04141	0.943203	0.0265401	816.584	158.661	242.89	1.04162	1.01589	1.02532	-0.0118527	906.008	136.097	593.971	1.20197	1.1247	1.0687	-0.0357745
MTNR1A	Q005907	23-4:6	169.725	137.926	304.003	0.28818	0.418264	0.688991	-0.214378	622.314	311.126	1106.17	1.12347	1.11126	1.01099	-0.103025	182.693	122.82	241.288	0.996619	0.96916	1.02833	-0.0602843	70.31	78.3887	56.4546	0.655117	0.892246	0.734234	-0.19968	745.316	128.565	291.667	0.714399	0.898079	0.795475	-0.0450101	7189.59	518.921	2760.29	2.58082	2.18684	1.18016	-0.0877072
MTNR1B	Q023984	17-4:6	811.394	532.521	1913.77	1.07829	1.14297	0.943413	-0.0858477	360.485	237.387	1070.65	0.720953	0.78508	0.918318	-0.163041	175.278	123.375	256.172	0.92362	0.949994	0.972238	-0.157839	174.111	129.132	180.61	0.767652	0.880219	0.872115	-0.0682751	1356.41	169.668	593.471	0.884451	0.984106	0.898736	-0.0173777	2784.02	262.072	1817.23	0.958369	1.11105	0.862581	-0.187517
MTNR1B	Q005908	21-4:6	2630.14	1732.98	3324.13	1.5813	1.70836	0.925624	-0.0191472	403.907	230.502	1009.1	0.559112	0.559114	0.999996	-0.0945661	92.4337	88.7715	77.885	0.971274	1.05582	0.919926	-0.046752	82.3129	90.5358	79.4633	0.753259	0.910679	0.82714	-0.0671667	910.545	153.322	551.915	0.848337	0.963052	0.880884	-0.017289	1018.76	153.091	464.464	0.97626	0.996241	0.979944	0.0028687
NMBR	Q023985	19-5:1	470.318	211.55	888.3	0.415495	0.395477	1.05062	-0.0124745	581.276	225.916	955.199	0.561273	0.482952	1.16217	0.0716299	83.2897	79.5356	74.7697	1.08095	1.0577	1.02198	0.0492739	67.937	81.2902	54.8178	0.827896	0.928712	0.891445	-0.0503956	3156.78	239.305	1315.57	1.28481	1.13583	1.13117	0.115953	954.464	149.572	393.885	0.993422	0.994388	0.999029	0.0283078
NMBR	Q005909	23-5:1	407.61	235.47	641.237	0.459442	0.503664	0.912199	-0.120494	675.106	385.507	1687.37	1.21775	1.28217	0.949755	-0.0611934	164.74	124.697	196.266	0.898682	0.983971	0.913322	-0.105961	79.107	75.929	101.767	0.737084	0.864249	0.852861	-0.0764494	726.677	126.572	258.9	0.85858	0.99072	0.866622	-0.00670891	928.88	171.93	380.871	1.0777	1.03012	1.04619	0.0146601
[truncated: 366 more rows]

## Sheet: ScoredData
Gene Symbol	Reagent Identifier REF	Position REF	z-score (Ki67/cPARP) LAPC4_1	z-score (Ki67/cPARP) LAPC4_2	z-score (Ki67/cPARP) RWPE1_1	z-score (Ki67/cPARP) RWPE1_2	z-score (Ki67/cPARP) VCAP_1	z-score (Ki67/cPARP) VCAP_2
AD026	Q006113	4-7:4	0.731808	0.62824	-0.805496	1.11731	0.504493	-0.28779
AD026	Q024189	8-7:4	1.22855	2.36061	0.2358	1.24526	0.757182	1.32067
[truncated: 1,000 more rows]
