# Supplementary material for: A cell spot microarray method for production of high density siRNA transfection microarrays
Source: BMC Genomics. 2011 Mar 28;12:162. doi: 10.1186/1471-2164-12-162 (PMC3073923; doi:10.1186/1471-2164-12-162)
Supplement: Additional file 6 — Supplemental data 2. Table listing the transcriptomics analysis results of the analysed genes in the Genesapiens transcriptomics database. Genes represented with a minimum of 10 analyzed healthy and cancer tissue samples were included. [file 1471-2164-12-162-S6.XLS]

## Sheet: Additional file 6
Gene name	Outlier score	t-test	p-value	mean_normal	mean_cancer	Rank Outlier analysis
ADCYAP1R1	-0.413856	-6.72299	2.98315e-11	169.041	134.137	168
ADMR	-0.142571	0.752224	0.45212	242.991	249.292	57
ADORA1	-0.264107	-23.9348	7.76682e-110	396.174	155.469	98
ADORA2A	-0.791653	-5.91954	3.98449e-09	318.431	259.966	299
ADORA2B	-0.650417	-7.72477	2.11467e-14	231.817	166.179	263
ADORA3	-0.695826	-9.61844	2.93341e-21	254.055	178.406	275
ADRA1A	-0.274124	-5.43358	7.04864e-08	97.031	84.5339	104
ADRA1B	-0.216361	-0.123057	0.902089	82.5157	82.1106	75
ADRA1D	-0.454925	-0.00237863	0.998103	115.81	115.801	190
ADRA2A	-0.631886	-2.83189	0.00469742	220.992	198.589	258
ADRA2C	-0.203339	7.34314	4.1288e-13	199.235	251.062	73
ADRB1	0.171619	2.59195	0.00971025	102.738	120.145	23
ADRB2	0.676127	15.6647	1.90963e-48	401.927	681.225	12
ADRB3	0.161269	2.48187	0.0132845	66.1915	72.7702	25
AGTR1	0.0659432	5.1334	3.41347e-07	276.935	361.352	33
AGTR2	0.0682805	-1.29016	0.197405	78.0082	73.982	32
AGTRL1	-1.24391	-10.9401	5.62307e-27	345.406	198.821	353
AVPR1A	-0.0240401	-3.53054	0.000439188	60.5716	53.4769	45
AVPR1B	-0.35576	-2.67456	0.00760849	141.6	128.532	137
AVPR2	-0.443907	-4.24075	2.42384e-05	82.2633	70.5845	184
BAI1	-0.892487	-12.4351	4.70158e-34	170.692	106.71	318
BAI2	-0.887646	-12.1786	8.35993e-33	713.446	396.417	316
BAI3	-0.884808	-19.9999	2.19509e-78	389.709	86.0871	315
BDKRB1	-0.316027	-4.57211	1.43324e-05	211.584	144.15	120
BDKRB2	-0.635559	1.24035	0.215057	222.917	234.73	260
BLR1	-1.32321	-5.90864	4.15832e-09	94.1955	69.4074	360
BRS3	-0.118698	-2.42952	0.0153398	120.004	109.614	54
C3AR1	-0.631553	-0.490981	0.623519	308.94	301.762	257
CALCR	-0.00350584	0.302152	0.762618	87.2826	88.2657	41
CALCRL	-0.775292	0.303389	0.761635	162.324	164.259	297
CASR	-0.48197	-4.67036	3.38534e-06	85.7552	75.6317	202
CCBP2	-0.403339	-5.64636	2.10549e-08	265.847	219.829	163
CCKAR	-0.469115	-1.87991	0.060364	144.615	134.422	196
CCKBR	-0.946912	-12.3557	1.23456e-33	246.702	156.028	326
CCR1	-1.08464	-3.65659	0.00026313	392.97	332.623	336
CCR10	-0.726544	-7.17403	4.80501e-11	171.49	114.003	282
CCR2	-1.59416	-8.01224	2.15542e-15	287.835	177.817	367
CCR3	-0.753255	-5.61369	2.33987e-08	129.667	99.574	294
CCR4	-0.702337	-14.9668	1.12087e-47	119.452	72.7624	278
CCR5	-0.640067	-1.06365	0.287686	206.897	195.888	261
CCR7	-2.17997	-11.4234	5.32747e-29	655.346	287.657	376
CCR8	-0.307846	-4.20351	2.88663e-05	116.856	99.3497	116
CCR9	-0.477129	-6.17846	9.05596e-10	159.846	132.076	200
CCRL2	-0.891987	-7.06871	2.27754e-12	176.271	131.65	317
CD97	-1.07312	-10.3324	2.78137e-24	762.658	454.619	335
CELSR1	-0.759766	1.13096	0.258255	97.2983	101.972	296
CELSR2	-0.250584	-19.7848	2.14008e-78	720.828	358.126	91
CELSR3	-0.839399	-13.5496	7.73601e-40	313.594	194.853	309
CHRM1	5.97579	7.83385	6.20819e-12	215.81	571.574	3
CHRM2	-0.517195	-7.03537	1.36607e-10	131.731	78.5337	216
CHRM3	-0.814023	-3.90112	0.000100077	228.345	191.328	305
CHRM4	-0.438063	-6.48282	1.80055e-09	205.034	135.847	181
CHRM5	-0.431886	-8.82559	4.43999e-15	200.684	137.278	177
CMKLR1	-0.252588	-1.79196	0.0734731	206.421	195.4	94
CNR1	-1.02504	-18.2839	2.16064e-68	184.093	74.6573	331
CNR2	-0.398331	-8.28181	3.93439e-16	391.984	266.207	160
CRHR1	-0.383973	-2.26705	0.0235797	179.302	164.209	151
CRHR2	0.134891	3.80056	0.00015665	169.394	196.028	26
CRY1	-0.786644	0.623075	0.53332	499.869	509.74	298
CX3CR1	-1.30033	-15.7032	2.62711e-51	981.462	331.752	357
CXCR3	-0.702504	-1.73583	0.0827942	182.317	169.945	279
CXCR4	-1.50601	-9.39616	1.78983e-20	1642.71	973.391	365
CXCR6	-0.150083	1.71303	0.0870382	126.471	134.378	60
CYSLTR1	-1.28731	-6.00658	4.68001e-09	327.819	207.984	356
CYSLTR2	-0.397162	-8.84449	7.29424e-15	172.284	109.561	157
DRD1	-0.635225	-4.60456	4.49149e-06	70.0463	58.883	259
DRD2	-0.00066778	0.288753	0.772846	322.532	325.975	39
DRD3	-0.139065	-0.599452	0.54903	37.3571	36.5157	56
DRD4	-0.755426	-3.7057	0.000218223	69.2036	59.263	295
DRD5	-0.532888	-7.88289	7.98838e-15	305.407	221.2	222
EBI2	-1.63306	-5.61169	2.32316e-08	332.282	225.495	368
EDG1	-0.501503	-18.5278	5.10407e-70	624.518	291.069	208
EDG2	-0.819533	-10.6934	6.97062e-26	505.616	309.864	307
EDG4	-0.419366	4.06986	4.99645e-05	419.096	477.614	172
EDG5	0.24374	1.44823	0.148061	60.5463	64.9808	20
EDG6	-1.11402	-14.4168	1.83534e-44	463.668	242.355	341
EDG7	3.13923	8.59067	3.48745e-13	171.119	389.708	7
EDG8	-1.20818	-10.9073	1.76308e-23	44.481	25.5663	348
EDNRA	5.68731	24.4838	1.14312e-92	219.044	764.48	4
EDNRB	-0.53773	-2.36753	0.0180509	268.875	242.417	225
ELTD1	-1.01135	-2.20778	0.028362	187.181	157.32	327
EMR1	-0.929716	-11.2084	3.69366e-28	457.99	279.627	325
EMR2	-0.896494	-1.48132	0.138723	290.878	272.322	319
EMR3	-1.901	-9.45425	2.40654e-20	189.919	76.9695	373
F2R	-0.528715	0.93437	0.350294	176.592	184.252	220
F2RL1	-0.310184	8.55614	3.48197e-17	185.396	251.638	117
F2RL2	-0.247746	0.0712803	0.943188	87.8895	88.216	89
F2RL3	-0.00834725	-1.01908	0.308478	142.885	136.546	42
FPR1	-0.682304	-2.04378	0.0411315	318.284	283.309	272
FPRL1	-1.17312	-2.86884	0.00416966	240.207	208.459	346
FPRL2	-0.441235	-0.142557	0.886665	212.598	211.453	182
FSHR	0.0742905	-2.25662	0.024339	70.6601	65.2071	31
FZD1	0.311519	11.7661	1.06543e-29	202.406	304.751	16
FZD10	1.31803	4.31581	4.10623e-05	165.434	281.46	9
FZD2	-1.09115	-4.03268	5.75005e-05	200.314	166.253	338
FZD3	-0.918531	0.0414112	0.967032	284.938	285.559	322
FZD4	-0.571953	-2.93047	0.00371632	447.902	392.862	235
FZD5	0.26394	8.06052	2.76263e-15	45.1628	58.9356	18
FZD6	-0.452755	9.44292	1.58125e-20	339.892	469.538	187
FZD7	1.03523	14.9906	6.72448e-46	303.607	564.896	10
FZD8	0.110851	1.69502	0.0934777	114.555	135.554	28
FZD9	-0.195826	-0.259207	0.795534	79.3883	78.67	70
GALR1	-0.37212	1.87258	0.0639063	28.5076	33.1572	143
GALR2	-0.252421	-0.989777	0.322515	76.2462	73.4016	93
GALR3	-0.549583	-2.94752	0.00326159	209.84	191.124	229
GHRHR	-0.426711	-1.43107	0.152697	94.286	88.9847	175
GHSR	-0.695993	-2.01792	0.0460145	45.307	40.4808	276
GIPR	-0.701669	-5.79804	8.2624e-09	77.2507	61.2265	277
GLP1R	-0.0934891	-1.6017	0.10961	89.4431	85.8938	50
GLP2R	-0.580634	-4.13336	7.29375e-05	49.1105	37.9197	238
GNGT1	-0.800835	-3.88392	0.000107505	31.3796	25.0925	303
GNRHR	0.111018	0.00963772	0.992313	91.2957	91.3274	27
GPBAR1	-1.39332	-5.61915	3.78612e-08	113.041	64.4002	362
GPR1	-0.466778	-2.67427	0.00758328	100.209	91.4684	195
GPR101	-0.294157	-7.16074	3.20898e-11	118.522	73.2705	112
GPR103	-0.145075	-0.510626	0.610729	29.8231	28.3116	58
GPR107	0.0263773	8.64919	2.83356e-17	283.454	328.809	35
GPR110	-0.177963	0.348423	0.728332	103.469	107.06	66
GPR111	-0.235392	-2.92223	0.00417373	70.9875	58.0913	81
GPR112	-0.800668	-5.93824	1.7978e-08	58.9014	38.9289	302
GPR113	-0.415025	-12.3591	1.91813e-25	139.637	81.1706	169
GPR114	-1.21085	-7.90574	4.45819e-14	106.321	60.089	349
GPR115	-0.508848	-2.46789	0.0150774	75.9081	60.5557	212
GPR116	-0.563773	-1.73971	0.0821833	894.927	819.055	233
GPR12	-0.459265	-5.77106	1.01151e-08	466.121	388.228	193
GPR120	-1.01285	-3.75433	0.000209347	62.4321	40.385	328
GPR123	-0.622037	-7.88851	2.532e-14	196.114	104.763	253
GPR124	0.663606	6.53836	3.29748e-09	312.82	534.513	13
GPR125	-0.502003	2.47825	0.013326	252.983	272.236	209
GPR126	-1.101	-3.21055	0.00135024	271.467	231.424	339
GPR128	-0.349249	-0.206721	0.83665	78.2135	75.6659	130
GPR132	-1.23255	-8.29292	2.7338e-15	61.9164	39.7174	351
GPR133	-0.740401	0.415102	0.678713	153.642	161.304	287
GPR135	-0.233055	-2.22889	0.0260467	48.2491	44.532	80
GPR143	0.806344	5.74147	1.41644e-08	69.8572	96.6468	11
GPR146	-1.12855	-10.8841	1.27838e-24	247.957	125.317	344
GPR15	-0.364608	-3.50802	0.000469285	260.492	234.431	139
GPR153	-0.437896	-11.9127	6.12291e-23	530.697	308.067	180
GPR155	-0.260267	-11.1977	8.13675e-25	450.742	268.398	97
GPR156	-0.527713	-10.2097	5.58414e-20	320.005	216.159	219
GPR157	-0.74591	-0.96935	0.334264	469.059	427.86	289
GPR158	-0.816361	-6.17292	2.43178e-09	627.376	286.71	306
GPR160	4.60267	12.6296	2.83218e-21	688.615	2720.05	6
GPR161	-0.246578	6.43019	1.90056e-10	192.138	224.318	87
GPR17	-1.12721	-7.37432	2.8368e-13	135.287	79.4903	343
GPR171	-1.94958	-9.39924	1.88336e-20	199.714	93.5398	374
GPR172A	-0.237563	1.96622	0.0520293	354.388	395.508	83
GPR172B	-1.08631	-3.6791	0.000337179	61.5349	47.1893	337
GPR173	-0.660601	-10.2627	7.87981e-20	140.365	87.5815	267
GPR174	-0.651586	-7.40516	9.4302e-12	120.838	78.6547	265
GPR175	-0.192654	5.95018	3.67067e-08	246.013	322.381	69
GPR18	-2.33356	-11.1327	1.1451e-27	303.881	131.081	378
GPR19	-0.581636	-15.8937	3.25163e-53	147.152	75.9946	240
GPR20	0.288147	4.35552	1.56212e-05	444.699	582.379	17
GPR21	-0.353756	-9.42112	3.65643e-16	269.775	177.877	134
GPR22	-1.3404	-4.14081	5.11936e-05	69.9461	48.0768	361
GPR23	-0.277295	-1.69441	0.0904869	79.3396	74.803	106
GPR25	-0.533723	-3.18938	0.00182783	47.8771	38.8001	223
GPR26	-1.23856	-11.2396	1.50998e-26	124.777	49.0978	352
GPR27	-0.458431	-10.7485	4.4845e-21	381.753	260.101	192
GPR3	-0.357596	-3.72905	0.000202729	164.127	142.744	138
GPR30	-0.565776	-3.45988	0.000557213	119.394	106.999	234
GPR31	0.257596	4.25202	2.35746e-05	70.9905	84.2123	19
GPR32	-0.348247	-2.52484	0.0131821	116.811	97.0829	129
GPR34	-0.713022	-2.03233	0.0440481	480.176	411.392	280
GPR35	-0.197997	0.265249	0.790875	453.353	456.908	72
GPR37	-1.76811	-17.4599	1.63411e-61	724.157	114.502	371
GPR37L1	-1.49149	-12.5384	1.35099e-34	95.2542	54.476	364
GPR39	-0.149082	-0.228956	0.818959	75.1082	74.2296	59
GPR4	0.0210351	-1.64693	0.099975	118.445	110.396	36
GPR44	-0.406511	-7.30975	4.53719e-13	93.3399	77.2289	165
GPR45	-0.137563	-0.325219	0.745096	64.0789	63.377	55
GPR50	-0.800334	-3.83332	0.000131607	84.0149	74.3718	301
GPR52	-0.382972	-8.93842	1.04383e-14	57.3983	41.7375	149
GPR55	-0.314524	-6.89978	2.77478e-10	85.5405	57.1068	119
GPR56	-0.523706	-12.3243	1.81042e-33	832.487	575.608	218
GPR6	-0.397329	-3.51733	0.000454921	143.022	125.403	158
GPR61	-0.302337	-5.5104	1.6102e-07	130.598	95.6623	114
GPR62	-0.269616	-15.9162	5.66173e-47	371.99	97.0448	100
GPR63	-0.476461	-6.25142	6.44683e-09	111.379	82.6068	199
GPR64	-0.223873	2.15982	0.0309967	154.45	169.491	78
GPR65	-1.53272	-6.78064	1.6289e-11	237.281	163.607	366
GPR68	-0.479633	-2.08568	0.0372474	227.603	212.988	201
GPR75	-0.265109	-3.95794	0.000137415	113.179	90.5582	99
GPR77	-0.453422	-4.48665	1.60622e-05	77.7229	59.4989	188
GPR78	-0.318197	-5.85519	3.50297e-08	150.1	113.49	121
GPR81	-0.305843	0.375407	0.708134	80.4328	82.6378	115
GPR82	-0.871119	-3.7935	0.000194587	70.1282	57.9545	312
GPR83	-0.871786	-10.4053	3.99039e-22	147.609	73.0649	314
GPR84	-0.742571	-0.818393	0.414413	94.542	88.3865	288
GPR85	-0.457262	-4.90481	3.42025e-06	95.73	64.8846	191
GPR87	1.79583	2.65939	0.00924052	141.486	228.435	8
GPR88	-1.30401	-7.00015	4.94322e-11	169.034	104.872	358
GPR92	-0.269783	-6.72311	7.30316e-10	208.851	118.513	101
GPR97	-1.66912	-10.7682	3.76743e-25	297.454	147.639	369
GPRC5B	-0.563773	-21.2	1.9109e-86	971.227	279.07	232
GPRC5C	-1.06778	-5.13467	7.15931e-07	320.024	234.69	334
GPRC5D	-0.687312	-13.9402	2.57774e-32	544.975	281.382	273
GPRC6A	-0.372621	-6.42038	1.68739e-09	99.9401	66.2892	144
GRM1	-0.383139	-11.8495	4.88705e-31	134.593	97.384	150
GRM2	-0.506511	-4.11835	4.06535e-05	286.251	247.063	210
GRM3	-0.65192	-21.1905	6.67242e-86	617.895	87.3296	266
GRM4	-0.398164	0.179095	0.857899	655.24	661.475	159
GRM5	-0.278965	-1.02129	0.307348	78.7686	74.461	108
GRM6	-0.409683	-12.1721	2.9784e-23	427.664	242.358	167
GRM7	-0.540568	-12.6019	1.531e-34	220.165	145.863	226
GRM8	-0.102838	-0.566615	0.572376	48.3965	45.4741	52
GRPR	-0.393489	-10.9713	8.57777e-27	324.637	221.983	154
HCRT	-0.582972	-2.70708	0.00687664	214.126	195.757	241
HCRTR1	-0.727379	-9.62004	2.41057e-21	66.6674	49.7213	284
HCRTR2	-0.390484	-8.44034	9.52185e-17	181.282	136.275	153
HRH1	-0.367446	-2.06706	0.0389636	179.591	168.129	141
HRH2	-0.428047	-6.51637	1.88262e-09	137.796	99.2517	176
HRH3	-0.85626	-15.0148	6.18682e-39	112.195	63.6489	310
HRH4	-0.729048	-9.33992	3.68159e-16	136.065	89.3844	285
HTR1A	-0.354758	-1.12802	0.261919	79.818	74.7216	135
HTR1B	-0.496995	-4.51722	6.82378e-06	166.01	143.888	206
HTR1D	-0.508347	-3.87713	0.000111757	43.6997	38.0605	211
HTR1E	-0.445409	-9.44198	1.74041e-20	178.325	132.072	185
HTR1F	-0.407179	-4.75277	6.75856e-06	211.273	154.94	166
HTR2A	-1.26678	-11.4661	2.45411e-29	220.978	131.946	355
HTR2B	-0.650918	2.48006	0.0132392	63.8789	72.2015	264
HTR2C	-0.751753	-10.6935	1.05938e-25	96.7641	66.0707	293
HTR3A	-0.667279	-9.57689	4.36537e-21	221.627	153.373	268
HTR3B	-0.385977	-8.22538	1.64269e-13	141.251	92.6518	152
HTR4	-0.402003	-10.2029	2.14498e-23	164.361	125.742	161
HTR5A	-0.671285	-9.95412	3.92436e-18	38.5578	23.593	270
HTR6	-0.375125	-6.06811	1.06225e-08	65.3102	40.4047	146
HTR7	-0.255259	-0.851225	0.394876	89.5928	86.6315	95
IL8RA	-1.14057	-6.96074	4.83713e-12	417.915	267.927	345
IL8RB	-1.79299	-6.63066	4.83118e-11	269.839	102.039	372
LANCL1	-0.246745	-21.0878	3.97418e-87	1412.77	870.746	88
LGR4	-0.871285	0.710367	0.478412	160.617	166.065	313
LGR5	-0.0641068	1.26526	0.206147	155.997	166.508	47
LGR6	-0.583472	-0.89624	0.371672	206.734	194.6	242
LPHN1	-0.396494	-14.6217	9.92609e-46	665.029	401.742	156
LPHN2	-0.228381	7.00133	4.53797e-12	238.42	316.714	79
LPHN3	-0.512855	-13.5071	1.26205e-39	286.205	148.462	213
MAS1	-0.18414	-2.91014	0.00370414	154.718	136.361	67
MAS1L	-0.694491	-9.67443	5.49327e-18	51.5698	29.1586	274
MC2R	-0.34975	-3.41373	0.000663095	212.72	189.195	131
MC3R	-0.598664	-4.59127	1.13129e-05	125.42	94.386	247
MC4R	-0.453756	-8.94095	4.1242e-15	163.958	111.021	189
MC5R	-0.353255	-2.93036	0.00345484	166.009	151.455	133
MLNR	-0.283973	-0.0286422	0.97721	76.2905	76.1427	110
MTNR1A	-0.300167	-2.65995	0.00910536	71.7192	59.1134	113
MTNR1B	-0.352922	0.0310015	0.975274	67.791	67.8485	132
NMBR	-0.373623	-4.25689	2.26654e-05	90.6471	76.8903	145
NMUR1	-0.367279	0.277235	0.782161	38.5306	39.2479	140
NMUR2	-0.593489	-8.13296	9.72611e-14	391.735	234.279	244
NPR1	-0.828381	-5.87355	5.1569e-09	169.024	128.656	308
NPR2	-0.190985	-1.49799	0.134519	202.89	193.211	68
NPR3	-0.0136895	0.722369	0.470234	75.8458	79.1683	43
NPY	7.68347	18.5741	5.94141e-60	506.592	2949.14	2
NPY1R	-1.24424	-7.51804	8.95507e-14	319.752	177.474	354
NPY2R	-0.00183639	-3.40523	0.000695151	67.0534	58.3263	40
NPY5R	-0.370785	-10.3765	4.2892e-24	196.02	134.287	142
NTSR1	-0.417028	-3.42672	0.000632675	59.1001	53.2678	170
NTSR2	-2.31786	-14.5583	1.13092e-44	196.322	61.2267	377
OPN1SW	-0.56177	-12.287	2.38692e-33	118.781	81.7081	231
OPN3	-1.0571	-16.2351	1.89543e-49	558.349	245.346	333
OPN4	-0.726711	-7.31862	1.214e-11	68.6531	47.2195	283
OPN5	-0.906344	-9.87957	1.74293e-20	265.091	169.05	321
OPRD1	-0.118531	0.500177	0.617081	66.54	67.7715	53
OPRK1	0.181803	3.57493	0.000372909	157.373	184.346	22
OPRL1	0.225376	3.06089	0.00229207	193.328	213.498	21
OPRM1	-0.158932	-1.08772	0.277026	64.7249	62.7215	61
OR10A4	-0.241402	-1.15456	0.250998	40.7203	36.786	86
OR10A5	-0.396327	-15.2819	7.83233e-38	230.918	106.165	155
OR10H1	-0.616361	-7.33321	3.92884e-11	293.285	190.394	249
OR10H2	-0.485476	-1.06613	0.288964	48.7983	44.6957	205
OR10H3	-0.0716194	-3.21189	0.0013713	325.113	283.898	48
OR10J1	-0.749583	-5.01808	1.87565e-06	172.086	124.231	291
OR12D2	-0.667613	-6.11959	9.48014e-09	201.806	156.888	269
OR12D3	-0.472454	-3.76114	0.000279576	133.781	102.446	197
OR1A1	-0.581135	-5.45068	3.35388e-07	93.0672	66.5103	239
OR1A2	-0.617529	-5.48124	2.54466e-07	77.9659	53.0821	250
OR1D2	-0.624374	-7.88261	1.11776e-12	332.886	234.981	254
OR1E1	-0.0913189	1.96157	0.0503183	202.124	238.399	49
OR1F1	-0.67379	-14.0657	1.26552e-29	422.498	225.565	271
OR1G1	-0.618364	-1.17763	0.241624	96.3032	89.4767	251
OR2A4	-0.404674	-0.862535	0.390296	41.1162	37.2939	164
OR2B2	-0.498998	-11.402	3.63595e-21	149.465	95.7242	207
OR2C1	-0.332387	-5.98257	3.50987e-08	308.796	210.745	125
OR2C3	-0.23606	1.67171	0.0975339	61.1785	69.3727	82
OR2H1	-0.432721	-6.3246	3.60254e-10	85.1607	70.6345	178
OR2H2	-0.174124	-0.621738	0.534282	74.9441	73.2874	65
OR2J2	-0.17212	-1.37979	0.16801	71.079	67.352	64
OR2L13	-0.219199	-8.04812	2.48379e-13	65.4002	31.5798	76
OR2M4	-0.311018	-5.91366	2.46633e-08	58.3437	37.4567	118
OR2S2	-0.576962	-7.04968	1.52669e-10	208.879	141.636	237
OR2W1	-0.423873	-7.38861	3.95782e-11	112.294	73.6982	174
OR3A1	-0.403172	-2.54313	0.0125355	37.8927	32.8928	162
OR3A2	-0.286978	-3.34362	0.00118297	102.828	85.1921	111
OR3A3	-0.646745	-9.80126	3.77272e-18	337.055	234.986	262
OR4D2	-0.723372	-3.66791	0.000358898	77.0692	56.9939	281
OR4N4	-0.332387	-2.17412	0.0317179	86.8701	70.1573	126
OR51B2	-0.792487	-11.4709	2.75895e-24	372.962	219.633	300
OR51B4	-0.620701	-2.52323	0.012993	39.3213	31.7606	252
OR51E1	5.53372	10.1056	5.69553e-16	242.898	737.337	5
OR51E2	7.81386	14.2225	6.467e-24	88.7699	353.387	1
OR52A1	-0.540735	-5.72726	8.19788e-08	157.239	115.941	227
OR5I1	-0.379633	-4.09869	4.46055e-05	133.794	116.233	148
OR5L2	-0.282304	-10.7301	9.50685e-21	211.865	127.375	109
OR5P2	-0.271285	-16.3232	1.33807e-36	174.255	77.9845	102
OR5P3	-0.346244	-3.32149	0.0011878	86.6262	67.1977	128
OR5V1	-0.75025	-6.58279	1.06788e-09	68.0082	47.5768	292
OR6A2	-0.474958	-11.216	6.15936e-21	391.565	201.987	198
OR6W1P	-0.465109	-6.92884	1.75493e-10	25.2402	18.2774	194
OR7A17	-0.418698	-6.56992	1.7973e-09	155.629	106.699	171
OR7C2	-0.482471	-6.99771	1.82834e-10	49.6159	38.4899	203
OR8B8	-0.255927	-11.2189	7.74914e-21	193.072	110.029	96
OR8D1	-0.323205	-6.66817	5.48136e-10	142.124	107.196	122
OR8D2	-0.326544	-7.32629	2.30426e-11	173.544	111.483	123
OR8G2	-0.731052	-3.71823	0.000285099	85.9144	61.1886	286
OR8G5	-0.529048	-8.24411	5.79177e-14	152.919	97.7299	221
OXER1	-0.238063	-14.0909	1.89392e-30	484.859	232.62	84
OXGR1	-0.0936561	-2.62972	0.00994531	81.588	60.6655	51
OXTR	-1.31119	-7.61768	3.75806e-13	314.791	206.304	359
P2RY1	0.0804674	3.85312	0.000126414	122.058	137.759	30
P2RY10	-1.70367	-9.34464	3.12595e-20	163.851	100.891	370
P2RY11	-0.16611	0.803221	0.422073	128.613	132.65	63
P2RY12	-1.45559	-13.0059	2.21621e-34	257.768	36.9812	363
P2RY13	-2.02888	-9.39638	3.21261e-20	355.46	97.4989	375
P2RY14	-1.02003	-11.4898	1.62669e-29	258.662	147.101	330
P2RY2	-1.11452	-7.27463	5.40456e-13	105.85	72.1534	342
P2RY4	-0.514023	-13.2472	1.29428e-27	273.78	167.062	214
P2RY5	-0.207346	6.13717	1.72751e-08	874.318	1307.67	74
P2RY6	-0.864274	-9.25884	5.84652e-20	162.107	118.724	311
P2RY8	-2.42888	-10.422	1.4892e-23	971.286	240.467	379
PPYR1	0.0831386	3.98497	7.3893e-05	124.772	144.056	29
PTAFR	-1.02705	-11.5488	7.51232e-30	358.054	207.01	332
PTGDR	-0.63005	-5.45317	5.99769e-08	134.873	110.974	256
PTGER1	-0.0524207	1.80919	0.070751	112.597	119.224	46
PTGER2	-1.22204	1.03585	0.300414	223.769	235.18	350
PTGER3	-0.594491	-1.37053	0.170756	146.606	140.411	245
PTGER4	-0.441736	-5.10184	3.86547e-07	380.564	305.254	183
PTGFR	-1.17763	-4.65384	3.50409e-06	104.024	78.7567	347
PTGIR	-0.905175	-3.91893	9.29314e-05	177.679	151.464	320
PTHR1	-0.923539	-18.3722	4.29963e-69	422.405	209.18	323
PTHR2	0.0317195	1.7519	0.0801894	116.129	125.92	34
RGR	-0.514691	-14.4717	1.75604e-44	124.951	81.1679	215
RHO	-0.74808	-7.47559	1.2612e-13	126.923	101.372	290
ROM1	-0.355259	-3.35544	0.000821394	201.071	179.732	136
RRH	-0.0161937	2.04987	0.040703	197.851	210.474	44
SCTR	-0.811686	-11.0348	2.33623e-27	102.58	64.196	304
SMO	-0.602504	-6.67828	3.36535e-11	224.743	187.816	248
SSR1	-0.334057	12.8135	1.99157e-35	632.268	829.339	127
SSR2	-0.197997	22.2278	5.50809e-91	2684.3	3926.84	71
SSTR1	0.0188648	1.5546	0.123515	100.467	114.448	37
SSTR2	-0.220367	-3.78445	0.000165131	209.826	180.287	77
SSTR3	-0.534224	-7.68197	3.09518e-14	115.137	91.3238	224
SSTR4	-0.596828	-8.66483	1.13622e-17	266.942	194.453	246
SSTR5	-0.585142	-0.914669	0.36052	95.2856	92.3692	243
SUCNR1	-1.01836	-0.937393	0.350833	339.606	279.36	329
TACR1	0.0096828	-1.07884	0.28097	74.255	71.3003	38
TACR2	0.635726	3.61341	0.000322846	76.8566	91.7629	14
TACR3	-0.32788	-4.98248	7.38796e-07	73.5993	60.1781	124
TAS1R1	-0.271786	-4.78687	4.71457e-06	106.402	84.1612	103
TAS1R2	-0.239566	-8.83173	1.38755e-15	106.598	62.158	85
TAS2R1	-0.277629	-10.2609	4.28745e-18	298.781	168.586	107
TAS2R16	-0.419866	-10.23	4.7423e-18	197.183	121.751	173
TAS2R3	-0.164274	-0.0141687	0.988726	22.5902	22.5651	62
TAS2R38	-0.626878	-2.94852	0.00368074	137.699	111.908	255
TAS2R4	-0.522371	-10.1055	6.06041e-18	179.91	112.359	217
TAS2R5	-0.558431	-1.81668	0.0717172	76.1272	66.162	230
TAS2R9	-0.452087	-6.81168	6.01479e-10	129.634	94.1171	186
TBXA2R	-0.575626	-10.1845	1.94817e-23	396.897	279.993	236
TM7SF3	-0.923873	-3.60286	0.000425312	446.648	374.804	324
TRHR	-0.482638	-5.43284	3.52857e-07	70.6709	45.1179	204
TSHR	-1.11352	-6.84323	1.0772e-11	53.2049	38.6663	340
UTS2R	-0.250417	-7.36333	8.00027e-12	471.117	294.686	90
VIPR1	0.170284	14.7796	5.15538e-44	378.018	655.823	24
VIPR2	0.365609	2.4869	0.0130818	72.2839	80.8327	15
VN1R1	-0.437563	-2.28766	0.0240265	171.489	155.72	179
VN1R2	-0.274958	-6.70533	4.55946e-10	91.5662	62.3494	105
VN1R5	-0.250584	-8.10431	1.91057e-13	98.9111	62.2114	92
XCR1	-0.54207	-1.80841	0.0735537	69.059	60.4494	228
XPR1	-0.37813	-3.30383	0.001281	494.031	387.01	147
